# Supplementary material for: Accessing homoleptic neutral and anionic five-coordinate Pr(iv) siloxide complexes
Source: Chem Sci. 2025 Oct 3;16(44):21056–67. doi: 10.1039/d5sc05500h (PMC12517353; doi:10.1039/d5sc05500h)
Supplement: SC-016-D5SC05500H-s002 [file SC-016-D5SC05500H-s002.cif]

# Supplementary Information (SI) for Chemical Science.
# This journal is © The Royal Society of Chemistry 2025

####################################################################### 
# 
# This file contains crystal structure data downloaded from the 
# Cambridge Structural Database (CSD) hosted by the Cambridge 
# Crystallographic Data Centre (CCDC).
# 
# Full information about CCDC data access policies and citation 
# guidelines are available at http://www.ccdc.cam.ac.uk/access/V1 
# 
# Audit and citation data items may have been added by the CCDC. 
# Please retain this information to preserve the provenance of 
# this file and to allow appropriate attribution of the data. 
# 
#######################################################################

data_mk-775
_database_code_depnum_ccdc_archive 'CCDC 2470050'
loop_
_audit_author_name
_audit_author_address
'Rosario Scopelliti'
;EPFL
Switzerland
;
_audit_update_record             
;
2025-07-04 deposited with the CCDC.	2025-10-03 downloaded from the CCDC.
;
_audit_creation_date             2025-03-14
_audit_creation_method           
;
Olex2 1.5
(compiled 2024.02.16 svn.r378c4104 for OlexSys, GUI svn.r6928)
;
_shelx_SHELXL_version_number     2019/3
_chemical_name_common            ?
_chemical_name_systematic        ?
_chemical_formula_moiety         'C90 H75 Cs2 O5 Pr Si5, 2(C7 H8)'
_chemical_formula_sum            'C104 H91 Cs2 O5 Pr Si5'
_chemical_formula_weight         1967.94
_chemical_absolute_configuration ?
_chemical_melting_point          ?
_chemical_oxdiff_formula         'C104 H91 O5 Si5 Cs2 Pr1'
loop_
_atom_type_symbol
_atom_type_description
_atom_type_scat_dispersion_real
_atom_type_scat_dispersion_imag
_atom_type_scat_source
C C 0.0181 0.0091 'International Tables Vol C Tables 4.2.6.8 and 6.1.1.4'
H H 0.0000 0.0000 'International Tables Vol C Tables 4.2.6.8 and 6.1.1.4'
Cs Cs -0.7457 7.9052 'International Tables Vol C Tables 4.2.6.8 and 6.1.1.4'
O O 0.0492 0.0322 'International Tables Vol C Tables 4.2.6.8 and 6.1.1.4'
Pr Pr -2.4164 10.2820 'International Tables Vol C Tables 4.2.6.8 and 6.1.1.4'
Si Si 0.2541 0.3302 'International Tables Vol C Tables 4.2.6.8 and 6.1.1.4'

_shelx_space_group_comment       
;
The symmetry employed for this shelxl refinement is uniquely defined
by the following loop, which should always be used as a source of
symmetry information in preference to the above space-group names.
They are only intended as comments.
;
_space_group_crystal_system      monoclinic
_space_group_IT_number           4
_space_group_name_H-M_alt        'P 1 21 1'
_space_group_name_Hall           'P 2yb'
loop_
_space_group_symop_operation_xyz
'x, y, z'
'-x, y+1/2, -z'

_cell_length_a                   13.7994(3)
_cell_length_b                   24.8092(4)
_cell_length_c                   14.2323(3)
_cell_angle_alpha                90
_cell_angle_beta                 112.803(3)
_cell_angle_gamma                90
_cell_volume                     4491.64(18)
_cell_formula_units_Z            2
_cell_measurement_reflns_used    21071
_cell_measurement_temperature    139.99(10)
_cell_measurement_theta_max      72.6410
_cell_measurement_theta_min      3.4130
_shelx_estimated_absorpt_T_max   0.313
_shelx_estimated_absorpt_T_min   0.146
_exptl_absorpt_coefficient_mu    11.443
_exptl_absorpt_correction_T_max  0.425
_exptl_absorpt_correction_T_min  0.192
_exptl_absorpt_correction_type   analytical
_exptl_absorpt_process_details   
;
CrysAlisPro 1.171.42.66a (Rigaku Oxford Diffraction, 2022)
Analytical numeric absorption correction using a multifaceted crystal
model based on expressions derived by R.C. Clark & J.S. Reid.
(Clark, R. C. & Reid, J. S. (1995). Acta Cryst. A51, 887-897)
Empirical absorption correction using spherical harmonics,
implemented in SCALE3 ABSPACK scaling algorithm.
;
_exptl_absorpt_special_details   ?
_exptl_crystal_colour            'clear pale colourless'
_exptl_crystal_density_diffrn    1.455
_exptl_crystal_density_meas      ?
_exptl_crystal_density_method    ?
_exptl_crystal_description       irregular
_exptl_crystal_F_000             1988
loop_
_exptl_crystal_face_index_h
_exptl_crystal_face_index_k
_exptl_crystal_face_index_l
_exptl_crystal_face_perp_dist
1 1 -2 0.0956
0 2 1 0.0941
0 1 0 0.1030
0 -1 0 0.1068
0 -2 1 0.0891
0 2 -1 0.1122
-3 15 1 0.1010
-4 12 6 0.1236
1 -2 2 0.0787
-1 2 -1 0.0911
-7 9 1 0.0899
7 -9 -2 0.1298
5 -2 5 0.0639
-2 1 -1 0.0781
-9 3 1 0.0812
-1 -1 -1 0.0701
-8 -5 0 0.0570
2 2 1 0.0625
1 1 1 0.0622
-5 -12 5 0.0860
9 1 -5 0.0896
8 2 0 0.0722
-8 0 0 0.0589
3 -1 -9 0.0650
-7 -10 1 0.0647

_exptl_crystal_size_max          0.273
_exptl_crystal_size_mid          0.212
_exptl_crystal_size_min          0.132
loop_
_exptl_oxdiff_crystal_face_indexfrac_h
_exptl_oxdiff_crystal_face_indexfrac_k
_exptl_oxdiff_crystal_face_indexfrac_l
_exptl_oxdiff_crystal_face_x
_exptl_oxdiff_crystal_face_y
_exptl_oxdiff_crystal_face_z
0.9985 0.9989 -1.9993 0.0563 -0.0627 -0.2109
0.0016 2.0010 0.9993 0.0692 -0.1035 0.1172
0.0002 1.0004 0.0001 0.0520 -0.0335 0.0056
-0.0002 -1.0004 -0.0001 -0.0520 0.0335 -0.0056
0.0007 -2.0007 0.9991 -0.1388 0.0307 0.0948
-0.0007 2.0007 -0.9991 0.1388 -0.0307 -0.0948
-3.1227 15.0883 1.1131 0.9495 -0.2276 0.2158
-4.3306 11.6355 5.9359 0.6812 -0.1639 0.7135
1.0025 -2.0018 1.9974 -0.2389 -0.1076 0.1964
-1.0013 2.0019 -0.9982 0.2041 0.0712 -0.0904
-7.2039 9.2004 1.4981 0.8964 0.3716 0.2414
7.3427 -9.1114 -2.2008 -0.8764 -0.3633 -0.3161
5.0066 -1.8444 4.9925 -0.5963 -0.6298 0.4979
-2.0021 1.0027 -0.9974 0.2175 0.2067 -0.0916
-8.5053 3.1921 1.3338 0.6748 0.7115 0.1960
-1.0020 -0.9994 -0.9984 0.0482 0.1719 -0.1072
-7.6880 -5.3483 -0.2595 0.2328 0.9722 -0.0243
2.0028 1.9986 0.9975 -0.0615 -0.3073 0.1084
1.0020 0.9994 0.9984 -0.0482 -0.1719 0.1072
-4.8889 -11.9345 5.2899 -0.4852 0.7061 0.5157
8.8690 1.0059 -4.6152 -0.3662 -0.7701 -0.5223
8.0702 2.0649 0.3041 -0.4300 -0.9028 0.0090
-8.2811 -0.3176 0.0696 0.5216 0.8522 0.0413
2.6961 -1.4943 -9.1611 0.0648 0.1079 -0.9921
-6.9068 -9.6097 0.8636 -0.0788 0.9946 0.0677

_exptl_transmission_factor_max   ?
_exptl_transmission_factor_min   ?
_diffrn_reflns_av_R_equivalents  0.0843
_diffrn_reflns_av_unetI/netI     0.0935
_diffrn_reflns_Laue_measured_fraction_full 0.999
_diffrn_reflns_Laue_measured_fraction_max 0.986
_diffrn_reflns_limit_h_max       14
_diffrn_reflns_limit_h_min       -17
_diffrn_reflns_limit_k_max       30
_diffrn_reflns_limit_k_min       -30
_diffrn_reflns_limit_l_max       17
_diffrn_reflns_limit_l_min       -10
_diffrn_reflns_number            40619
_diffrn_reflns_point_group_measured_fraction_full 0.992
_diffrn_reflns_point_group_measured_fraction_max 0.968
_diffrn_reflns_theta_full        67.684
_diffrn_reflns_theta_max         72.878
_diffrn_reflns_theta_min         3.369
_diffrn_ambient_environment      N~2~
_diffrn_ambient_temperature      139.99(10)
_diffrn_detector                 'CCD plate'
_diffrn_detector_area_resol_mean 5.2817
_diffrn_detector_type            AtlasS2
_diffrn_measured_fraction_theta_full 0.999
_diffrn_measured_fraction_theta_max 0.986
_diffrn_measurement_details      
;
List of Runs (angles in degrees, time in seconds):

  # Type    Start    End  Width  t~exp~   \w     \q     \k     \f   Frames
#--------------------------------------------------------------------------
  1  \w   -112.00 -87.00   1.00    5.00    --  -40.91-149.00 -56.00   25
  2  \w    -69.00 -44.00   1.00    5.00    --  -40.91 123.00-172.00   25
  3  \w    -85.00 -60.00   1.00    5.00    --  -40.91 149.00  -9.00   25
  4  \w     53.00  93.00   1.00    5.00    --   40.91-123.00 107.00   40
  5  \w     43.00  92.00   1.00    5.00    --   40.91-149.00 -56.00   49
  6  \w     70.00 126.00   1.00   20.00    --  105.15-149.00 -56.00   56
  7  \w    106.00 138.00   1.00   20.00    --  105.15 123.00-172.00   32
  8  \w    101.00 126.00   1.00   20.00    --  105.15 149.00  -9.00   25
  9  \w     38.00 109.00   1.00   20.00    --  105.15-123.00 107.00   71
 10  \w    -65.00  30.00   1.00    5.00    --  -40.91  38.00  90.00   95
 11  \w   -112.00 -16.00   1.00    5.00    --  -40.91 -57.00 -90.00   96
 12  \w   -113.00 -17.00   1.00    5.00    --  -40.91 -38.00 150.00   96
 13  \w     10.00  56.00   1.00    5.00    --   40.91 -38.00  60.00   46
 14  \w     36.00 109.00   1.00   20.00    --  105.15-111.00-180.00   73
 15  \w     64.00 146.00   1.00   20.00    --  105.15 178.00  30.00   82
 16  \w    115.00 178.00   1.00   20.00    --  105.15 111.00-120.00   63
 17  \w    107.00 157.00   1.00   20.00    --  105.15  77.00-120.00   50
 18  \w    104.00 151.00   1.00   20.00    --  105.15 111.00  90.00   47
 19  \w    107.00 145.00   1.00   20.00    --  105.15  77.00 -60.00   38
 20  \w    105.00 157.00   1.00   20.00    --  105.15 111.00 -60.00   52
 21  \w     63.00 145.00   1.00   20.00    --  105.15 178.00 120.00   82
 22  \w    105.00 140.00   1.00   20.00    --  105.15  77.00-180.00   35
 23  \w     68.00 108.00   1.00   20.00    --  105.15-111.00   0.00   40
 24  \w     39.00 132.00   1.00   20.00    --  105.15 -30.00 120.00   93
 25  \w     54.00 113.00   1.00   20.00    --  105.15 -45.00-150.00   59
 26  \w     29.00  86.00   1.00   20.00    --  105.15 -30.00   0.00   57
 27  \w    100.00 133.00   1.00   20.00    --  105.15 -30.00   0.00   33
 28  \w    106.00 133.00   1.00   20.00    --  105.15 111.00 -30.00   27
 29  \w    143.00 168.00   1.00   20.00    --  105.15 111.00 -30.00   25
 30  \w     85.00 131.00   1.00   20.00    --  105.15 -45.00-120.00   46
;
_diffrn_measurement_device       'four-circle diffractometer'
_diffrn_measurement_device_type  'SuperNova, Dual, Cu at home/near, AtlasS2'
_diffrn_measurement_method       '\w scans'
_diffrn_orient_matrix_type       
'CrysAlisPro convention (1999,Acta A55,543-557)'
_diffrn_orient_matrix_UB_11      -0.0652739000
_diffrn_orient_matrix_UB_12      0.0519869000
_diffrn_orient_matrix_UB_13      -0.0347657000
_diffrn_orient_matrix_UB_21      -0.1019263000
_diffrn_orient_matrix_UB_22      -0.0335032000
_diffrn_orient_matrix_UB_23      -0.0363055000
_diffrn_orient_matrix_UB_31      -0.0043099000
_diffrn_orient_matrix_UB_32      0.0055847000
_diffrn_orient_matrix_UB_33      0.1061098000
_diffrn_radiation_monochromator  mirror
_diffrn_radiation_probe          x-ray
_diffrn_radiation_type           'Cu K\a'
_diffrn_radiation_wavelength     1.54184
_diffrn_source                   'micro-focus sealed X-ray tube'
_diffrn_source_type              'SuperNova (Cu) X-ray Source'
_reflns_Friedel_coverage         0.917
_reflns_Friedel_fraction_full    0.985
_reflns_Friedel_fraction_max     0.949
_reflns_number_gt                15826
_reflns_number_total             17329
_reflns_special_details          
;
 Reflections were merged by SHELXL according to the crystal
 class for the calculation of statistics and refinement.
 
 _reflns_Friedel_fraction is defined as the number of unique
 Friedel pairs measured divided by the number that would be
 possible theoretically, ignoring centric projections and
 systematic absences. Completness statistics refer to single and
 composite reflections containing twin component 1 only.
;
_reflns_threshold_expression     'I > 2\s(I)'
_computing_cell_refinement       'CrysAlisPro 1.171.42.66a (Rigaku OD, 2022)'
_computing_data_collection       'CrysAlisPro 1.171.42.66a (Rigaku OD, 2022)'
_computing_data_reduction        'CrysAlisPro 1.171.42.66a (Rigaku OD, 2022)'
_computing_molecular_graphics    'Olex2 1.5 (Dolomanov et al., 2009)'
_computing_publication_material  'Olex2 1.5 (Dolomanov et al., 2009)'
_computing_structure_refinement  'SHELXL 2019/3 (Sheldrick, 2015)'
_computing_structure_solution    'SHELXT  (Sheldrick, 2015)'
_refine_diff_density_max         1.737
_refine_diff_density_min         -2.402
_refine_diff_density_rms         0.163
_refine_ls_abs_structure_details 
;
 Refined as an inversion twin.
;
_refine_ls_abs_structure_Flack   -0.034(7)
_refine_ls_extinction_coef       .
_refine_ls_extinction_method     none
_refine_ls_goodness_of_fit_ref   1.062
_refine_ls_hydrogen_treatment    constr
_refine_ls_matrix_type           full
_refine_ls_number_parameters     1057
_refine_ls_number_reflns         17329
_refine_ls_number_restraints     1
_refine_ls_R_factor_all          0.0938
_refine_ls_R_factor_gt           0.0865
_refine_ls_restrained_S_all      1.062
_refine_ls_shift/su_max          0.001
_refine_ls_shift/su_mean         0.000
_refine_ls_structure_factor_coef Fsqd
_refine_ls_weighting_details     
'w=1/[\s^2^(Fo^2^)+(0.1406P)^2^+20.8936P] where P=(Fo^2^+2Fc^2^)/3'
_refine_ls_weighting_scheme      calc
_refine_ls_wR_factor_gt          0.2199
_refine_ls_wR_factor_ref         0.2294
_refine_special_details          
;
 Refined as a 2-component inversion twin.
;
_olex2_refinement_description    
;
1. Twinned data refinement
 Scales: 1.034(7)
 -0.034(7)
2. Fixed Uiso
 At 1.2 times of:
  All C(H) groups
 At 1.5 times of:
  All C(H,H,H) groups
3.a Aromatic/amide H refined with riding coordinates:
 C2(H2), C3(H3), C4(H4), C5(H5), C6(H6), C8(H8), C9(H9), C10(H10), C11(H11),
 C12(H12), C14(H14), C15(H15), C16(H16), C17(H17), C18(H18), C20(H20), C21(H21),
  C22(H22), C23(H23), C24(H24), C26(H26), C27(H27), C28(H28), C29(H29),
 C30(H30), C32(H32), C33(H33), C34(H34), C35(H35), C36(H36), C38(H38), C39(H39),
  C40(H40), C41(H41), C42(H42), C44(H44), C45(H45), C46(H46), C47(H47),
 C48(H48), C50(H50), C51(H51), C52(H52), C53(H53), C54(H54), C56(H56), C57(H57),
  C58(H58), C59(H59), C60(H60), C62(H62), C63(H63), C64(H64), C65(H65),
 C66(H66), C68(H68), C69(H69), C70(H70), C71(H71), C72(H72), C74(H74), C75(H75),
  C76(H76), C77(H77), C78(H78), C80(H80), C81(H81), C82(H82), C83(H83),
 C84(H84), C86(H86), C87(H87), C88(H88), C89(H89), C90(H90), C92(H92), C93(H93),
  C94(H94), C95(H95), C96(H96), C99(H99), C100(H100), C101(H101), C102(H102),
 C103(H103)
3.b Idealised Me refined as rotating group:
 C97(H97A,H97B,H97C), C104(H10A,H10B,H10C)
;
_atom_sites_solution_hydrogens   geom
_atom_sites_solution_primary     dual
_atom_sites_solution_secondary   ?
loop_
_atom_site_label
_atom_site_type_symbol
_atom_site_fract_x
_atom_site_fract_y
_atom_site_fract_z
_atom_site_U_iso_or_equiv
_atom_site_adp_type
_atom_site_occupancy
_atom_site_site_symmetry_order
_atom_site_calc_flag
_atom_site_refinement_flags_posn
_atom_site_refinement_flags_adp
_atom_site_refinement_flags_occupancy
_atom_site_disorder_assembly
_atom_site_disorder_group
Pr1 Pr 0.37094(5) 0.48907(3) 0.45253(5) 0.0247(2) Uani 1 1 d . . . . .
Cs1 Cs 0.07302(9) 0.49904(4) 0.44408(8) 0.0432(3) Uani 1 1 d . . . . .
Cs2 Cs 0.61424(9) 0.59648(4) 0.56149(8) 0.0411(3) Uani 1 1 d . . . . .
Si1 Si 0.1550(3) 0.50858(17) 0.1853(3) 0.0285(8) Uani 1 1 d . . . . .
Si2 Si 0.2746(3) 0.60839(17) 0.5593(3) 0.0296(8) Uani 1 1 d . . . . .
Si3 Si 0.5576(3) 0.50617(17) 0.3180(3) 0.0293(8) Uani 1 1 d . . . . .
Si4 Si 0.6045(3) 0.46379(18) 0.7037(3) 0.0295(8) Uani 1 1 d . . . . .
Si5 Si 0.2508(3) 0.35484(17) 0.4925(3) 0.0308(8) Uani 1 1 d . . . . .
O1 O 0.2385(8) 0.4889(5) 0.2928(8) 0.036(2) Uani 1 1 d . . . . .
O2 O 0.2870(10) 0.5594(5) 0.4922(8) 0.036(2) Uani 1 1 d . . . . .
O3 O 0.4907(9) 0.5175(5) 0.3858(8) 0.034(2) Uani 1 1 d . . . . .
O4 O 0.5120(8) 0.4929(6) 0.6085(7) 0.036(2) Uani 1 1 d . . . . .
O5 O 0.3053(11) 0.4104(5) 0.4861(9) 0.041(3) Uani 1 1 d . . . . .
C1 C 0.0177(12) 0.5025(6) 0.1849(11) 0.031(3) Uani 1 1 d . . . . .
C2 C -0.0442(16) 0.5480(8) 0.1786(16) 0.044(4) Uani 1 1 d . . . . .
H2 H -0.020268 0.582577 0.168513 0.053 Uiso 1 1 calc R U . . .
C3 C -0.1418(18) 0.5426(9) 0.1871(19) 0.054(5) Uani 1 1 d . . . . .
H3 H -0.182823 0.573653 0.185044 0.065 Uiso 1 1 calc R U . . .
C4 C -0.1785(13) 0.4917(9) 0.1984(14) 0.047(4) Uani 1 1 d . . . . .
H4 H -0.245252 0.488160 0.202739 0.057 Uiso 1 1 calc R U . . .
C5 C -0.1193(15) 0.4469(8) 0.2034(14) 0.044(4) Uani 1 1 d . . . . .
H5 H -0.144636 0.412227 0.210680 0.053 Uiso 1 1 calc R U . . .
C6 C -0.0217(15) 0.4527(8) 0.1978(14) 0.041(4) Uani 1 1 d . . . . .
H6 H 0.019853 0.421393 0.203032 0.049 Uiso 1 1 calc R U . . .
C7 C 0.1554(12) 0.4665(7) 0.0743(11) 0.031(3) Uani 1 1 d . . . . .
C8 C 0.0646(14) 0.4478(8) -0.0020(12) 0.038(3) Uani 1 1 d . . . . .
H8 H -0.002121 0.456767 -0.001414 0.046 Uiso 1 1 calc R U . . .
C9 C 0.0712(18) 0.4155(8) -0.0802(14) 0.047(4) Uani 1 1 d . . . . .
H9 H 0.008843 0.402817 -0.132947 0.056 Uiso 1 1 calc R U . . .
C10 C 0.1674(18) 0.4023(8) -0.0809(15) 0.046(4) Uani 1 1 d . . . . .
H10 H 0.171145 0.379489 -0.133075 0.056 Uiso 1 1 calc R U . . .
C11 C 0.2568(16) 0.4212(8) -0.0083(14) 0.045(4) Uani 1 1 d . . . . .
H11 H 0.322780 0.412645 -0.010924 0.053 Uiso 1 1 calc R U . . .
C12 C 0.2529(14) 0.4535(8) 0.0709(13) 0.040(4) Uani 1 1 d . . . . .
H12 H 0.315978 0.466594 0.122138 0.048 Uiso 1 1 calc R U . . .
C13 C 0.1734(12) 0.5812(6) 0.1593(12) 0.031(3) Uani 1 1 d . . . . .
C14 C 0.1301(14) 0.6026(8) 0.0607(12) 0.041(4) Uani 1 1 d . . . . .
H14 H 0.094083 0.579397 0.005046 0.049 Uiso 1 1 calc R U . . .
C15 C 0.1387(16) 0.6574(8) 0.0421(14) 0.045(4) Uani 1 1 d . . . . .
H15 H 0.109404 0.670848 -0.025641 0.054 Uiso 1 1 calc R U . . .
C16 C 0.1893(18) 0.6917(7) 0.1216(16) 0.046(4) Uani 1 1 d . . . . .
H16 H 0.193874 0.729084 0.109268 0.055 Uiso 1 1 calc R U . . .
C17 C 0.2338(16) 0.6716(8) 0.2204(15) 0.043(4) Uani 1 1 d . . . . .
H17 H 0.269396 0.695239 0.275647 0.052 Uiso 1 1 calc R U . . .
C18 C 0.2262(13) 0.6166(7) 0.2385(13) 0.038(3) Uani 1 1 d . . . . .
H18 H 0.257768 0.603224 0.306130 0.046 Uiso 1 1 calc R U . . .
C19 C 0.2433(12) 0.5802(7) 0.6675(11) 0.032(3) Uani 1 1 d . . . . .
C20 C 0.1721(13) 0.6050(7) 0.7029(12) 0.034(3) Uani 1 1 d . . . . .
H20 H 0.139752 0.637875 0.672261 0.041 Uiso 1 1 calc R U . . .
C21 C 0.1474(14) 0.5834(7) 0.7812(14) 0.041(4) Uani 1 1 d . . . . .
H21 H 0.101672 0.601874 0.805752 0.049 Uiso 1 1 calc R U . . .
C22 C 0.1909(16) 0.5346(8) 0.8220(13) 0.043(4) Uani 1 1 d . . . . .
H22 H 0.173150 0.518759 0.874006 0.052 Uiso 1 1 calc R U . . .
C23 C 0.2602(16) 0.5079(8) 0.7887(13) 0.043(4) Uani 1 1 d . . . . .
H23 H 0.290015 0.474383 0.817912 0.051 Uiso 1 1 calc R U . . .
C24 C 0.2859(14) 0.5313(7) 0.7111(13) 0.036(3) Uani 1 1 d . . . . .
H24 H 0.333364 0.513179 0.688281 0.043 Uiso 1 1 calc R U . . .
C25 C 0.1621(14) 0.6538(7) 0.4839(14) 0.038(3) Uani 1 1 d . . . . .
C26 C 0.0885(16) 0.6407(10) 0.3876(15) 0.049(5) Uani 1 1 d . . . . .
H26 H 0.095578 0.607615 0.357162 0.059 Uiso 1 1 calc R U . . .
C27 C 0.005(2) 0.6746(11) 0.335(2) 0.065(6) Uani 1 1 d . . . . .
H27 H -0.041722 0.664972 0.268242 0.079 Uiso 1 1 calc R U . . .
C28 C -0.011(2) 0.7205(12) 0.376(3) 0.072(8) Uani 1 1 d . . . . .
H28 H -0.069247 0.742734 0.339599 0.086 Uiso 1 1 calc R U . . .
C29 C 0.059(3) 0.7353(9) 0.472(3) 0.074(9) Uani 1 1 d . . . . .
H29 H 0.048740 0.767653 0.502425 0.089 Uiso 1 1 calc R U . . .
C30 C 0.144(2) 0.7031(8) 0.522(2) 0.055(5) Uani 1 1 d . . . . .
H30 H 0.192671 0.714725 0.586807 0.066 Uiso 1 1 calc R U . . .
C31 C 0.3939(14) 0.6535(7) 0.6089(13) 0.037(3) Uani 1 1 d . . . . .
C32 C 0.4097(16) 0.6884(7) 0.5388(16) 0.043(4) Uani 1 1 d . . . . .
H32 H 0.360093 0.689546 0.470235 0.052 Uiso 1 1 calc R U . . .
C33 C 0.4975(17) 0.7213(9) 0.569(2) 0.057(5) Uani 1 1 d . . . . .
H33 H 0.509103 0.744066 0.521103 0.069 Uiso 1 1 calc R U . . .
C34 C 0.5683(17) 0.7213(9) 0.6693(19) 0.055(5) Uani 1 1 d . . . . .
H34 H 0.627576 0.744582 0.689143 0.066 Uiso 1 1 calc R U . . .
C35 C 0.5548(17) 0.6885(9) 0.7399(17) 0.054(5) Uani 1 1 d . . . . .
H35 H 0.604092 0.688379 0.808553 0.064 Uiso 1 1 calc R U . . .
C36 C 0.4653(14) 0.6547(8) 0.7082(14) 0.043(4) Uani 1 1 d . . . . .
H36 H 0.454211 0.632169 0.756995 0.051 Uiso 1 1 calc R U . . .
C37 C 0.6928(13) 0.5359(7) 0.3852(12) 0.035(3) Uani 1 1 d . . . . .
C38 C 0.7155(14) 0.5884(8) 0.3603(14) 0.045(4) Uani 1 1 d . . . . .
H38 H 0.665459 0.606179 0.302822 0.054 Uiso 1 1 calc R U . . .
C39 C 0.8098(17) 0.6149(10) 0.4180(18) 0.056(5) Uani 1 1 d . . . . .
H39 H 0.823737 0.649671 0.398159 0.068 Uiso 1 1 calc R U . . .
C40 C 0.8831(17) 0.5901(10) 0.5047(17) 0.056(5) Uani 1 1 d . . . . .
H40 H 0.945282 0.608453 0.546556 0.067 Uiso 1 1 calc R U . . .
C41 C 0.8632(14) 0.5379(8) 0.5281(15) 0.046(4) Uani 1 1 d . . . . .
H41 H 0.913754 0.519941 0.584927 0.055 Uiso 1 1 calc R U . . .
C42 C 0.7696(13) 0.5116(8) 0.4693(13) 0.041(4) Uani 1 1 d . . . . .
H42 H 0.758188 0.476026 0.487378 0.049 Uiso 1 1 calc R U . . .
C43 C 0.5675(13) 0.4323(7) 0.2937(12) 0.034(3) Uani 1 1 d . . . . .
C44 C 0.4779(13) 0.3997(7) 0.2711(12) 0.033(3) Uani 1 1 d . . . . .
H44 H 0.416381 0.414571 0.275447 0.040 Uiso 1 1 calc R U . . .
C45 C 0.4777(17) 0.3459(8) 0.2422(16) 0.048(4) Uani 1 1 d . . . . .
H45 H 0.416560 0.324392 0.227173 0.058 Uiso 1 1 calc R U . . .
C46 C 0.5669(16) 0.3240(8) 0.2355(15) 0.045(4) Uani 1 1 d . . . . .
H46 H 0.566748 0.287392 0.215899 0.053 Uiso 1 1 calc R U . . .
C47 C 0.6559(15) 0.3548(8) 0.2569(14) 0.042(4) Uani 1 1 d . . . . .
H47 H 0.716665 0.339756 0.251118 0.051 Uiso 1 1 calc R U . . .
C48 C 0.6559(13) 0.4087(7) 0.2875(12) 0.035(3) Uani 1 1 d . . . . .
H48 H 0.718178 0.429478 0.304342 0.042 Uiso 1 1 calc R U . . .
C49 C 0.5008(12) 0.5383(6) 0.1894(13) 0.032(3) Uani 1 1 d . . . . .
C50 C 0.4412(13) 0.5862(7) 0.1721(12) 0.036(3) Uani 1 1 d . . . . .
H50 H 0.428640 0.602288 0.226854 0.044 Uiso 1 1 calc R U . . .
C51 C 0.4003(15) 0.6104(8) 0.0760(15) 0.047(4) Uani 1 1 d . . . . .
H51 H 0.360558 0.642667 0.065900 0.056 Uiso 1 1 calc R U . . .
C52 C 0.4178(15) 0.5873(9) -0.0045(13) 0.045(4) Uani 1 1 d . . . . .
H52 H 0.388198 0.603038 -0.070374 0.054 Uiso 1 1 calc R U . . .
C53 C 0.4782(16) 0.5414(9) 0.0112(13) 0.044(4) Uani 1 1 d . . . . .
H53 H 0.492779 0.526348 -0.043263 0.052 Uiso 1 1 calc R U . . .
C54 C 0.5177(13) 0.5171(7) 0.1064(12) 0.035(3) Uani 1 1 d . . . . .
H54 H 0.557575 0.484901 0.115323 0.042 Uiso 1 1 calc R U . . .
C55 C 0.7155(12) 0.5128(6) 0.7653(12) 0.033(3) Uani 1 1 d . . . . .
C56 C 0.6996(16) 0.5572(8) 0.8159(15) 0.047(4) Uani 1 1 d . . . . .
H56 H 0.634820 0.561534 0.824031 0.057 Uiso 1 1 calc R U . . .
C57 C 0.780(2) 0.5967(9) 0.8561(18) 0.059(5) Uani 1 1 d . . . . .
H57 H 0.769280 0.627229 0.890985 0.071 Uiso 1 1 calc R U . . .
C58 C 0.8737(17) 0.5909(9) 0.8446(18) 0.064(6) Uani 1 1 d . . . . .
H58 H 0.926597 0.617774 0.869974 0.077 Uiso 1 1 calc R U . . .
C59 C 0.8907(18) 0.5468(10) 0.797(2) 0.060(5) Uani 1 1 d . . . . .
H59 H 0.955870 0.542553 0.789742 0.072 Uiso 1 1 calc R U . . .
C60 C 0.8124(14) 0.5074(9) 0.7584(15) 0.047(4) Uani 1 1 d . . . . .
H60 H 0.826168 0.476244 0.726820 0.056 Uiso 1 1 calc R U . . .
C61 C 0.5648(12) 0.4382(7) 0.8081(12) 0.032(3) Uani 1 1 d . . . . .
C62 C 0.6320(14) 0.4382(8) 0.9094(12) 0.038(3) Uani 1 1 d . . . . .
H62 H 0.697160 0.456707 0.929030 0.046 Uiso 1 1 calc R U . . .
C63 C 0.6075(15) 0.4119(8) 0.9842(13) 0.041(4) Uani 1 1 d . . . . .
H63 H 0.655616 0.412053 1.053283 0.049 Uiso 1 1 calc R U . . .
C64 C 0.5110(16) 0.3854(8) 0.9557(14) 0.043(4) Uani 1 1 d . . . . .
H64 H 0.493520 0.367291 1.005801 0.052 Uiso 1 1 calc R U . . .
C65 C 0.4423(14) 0.3851(8) 0.8572(14) 0.041(4) Uani 1 1 d . . . . .
H65 H 0.376816 0.367054 0.838553 0.050 Uiso 1 1 calc R U . . .
C66 C 0.4678(14) 0.4117(7) 0.7823(13) 0.037(3) Uani 1 1 d . . . . .
H66 H 0.418885 0.411775 0.713506 0.044 Uiso 1 1 calc R U . . .
C67 C 0.6642(13) 0.4042(7) 0.6631(12) 0.034(3) Uani 1 1 d . . . . .
C68 C 0.6340(12) 0.3926(7) 0.5617(12) 0.034(3) Uani 1 1 d . . . . .
H68 H 0.585967 0.415265 0.511144 0.040 Uiso 1 1 calc R U . . .
C69 C 0.6776(18) 0.3442(8) 0.5327(16) 0.049(5) Uani 1 1 d . . . . .
H69 H 0.656073 0.334711 0.462904 0.058 Uiso 1 1 calc R U . . .
C70 C 0.7477(18) 0.3135(8) 0.6046(18) 0.051(5) Uani 1 1 d . . . . .
H70 H 0.775540 0.282429 0.584880 0.061 Uiso 1 1 calc R U . . .
C71 C 0.780(2) 0.3261(9) 0.7076(18) 0.054(5) Uani 1 1 d . . . . .
H71 H 0.831490 0.304720 0.758099 0.065 Uiso 1 1 calc R U . . .
C72 C 0.7361(18) 0.3711(9) 0.7345(15) 0.049(4) Uani 1 1 d . . . . .
H72 H 0.756245 0.379243 0.804754 0.058 Uiso 1 1 calc R U . . .
C73 C 0.1276(13) 0.3682(7) 0.5182(12) 0.034(3) Uani 1 1 d . . . . .
C74 C 0.0272(14) 0.3613(7) 0.4470(14) 0.040(4) Uani 1 1 d . . . . .
H74 H 0.017470 0.346043 0.382778 0.048 Uiso 1 1 calc R U . . .
C75 C -0.0603(15) 0.3760(9) 0.4662(18) 0.053(5) Uani 1 1 d . . . . .
H75 H -0.128613 0.372239 0.414451 0.063 Uiso 1 1 calc R U . . .
C76 C -0.0481(17) 0.3963(9) 0.5607(17) 0.050(5) Uani 1 1 d . . . . .
H76 H -0.108212 0.403236 0.575893 0.061 Uiso 1 1 calc R U . . .
C77 C 0.0530(18) 0.4065(10) 0.6342(15) 0.053(5) Uani 1 1 d . . . . .
H77 H 0.062285 0.423498 0.696942 0.063 Uiso 1 1 calc R U . . .
C78 C 0.1380(15) 0.3911(9) 0.6130(14) 0.046(4) Uani 1 1 d . . . . .
H78 H 0.206564 0.396060 0.663768 0.055 Uiso 1 1 calc R U . . .
C79 C 0.3365(13) 0.3087(7) 0.5973(12) 0.035(3) Uani 1 1 d . . . . .
C80 C 0.4435(13) 0.3061(7) 0.6222(14) 0.040(4) Uani 1 1 d . . . . .
H80 H 0.474482 0.329052 0.588195 0.048 Uiso 1 1 calc R U . . .
C81 C 0.5069(16) 0.2706(10) 0.6962(17) 0.056(5) Uani 1 1 d . . . . .
H81 H 0.580365 0.269108 0.711995 0.067 Uiso 1 1 calc R U . . .
C82 C 0.462(2) 0.2374(10) 0.7470(18) 0.065(6) Uani 1 1 d . . . . .
H82 H 0.504650 0.213667 0.798720 0.078 Uiso 1 1 calc R U . . .
C83 C 0.356(2) 0.2388(9) 0.7226(17) 0.060(6) Uani 1 1 d . . . . .
H83 H 0.325876 0.215588 0.756631 0.071 Uiso 1 1 calc R U . . .
C84 C 0.2927(16) 0.2742(8) 0.6480(15) 0.046(4) Uani 1 1 d . . . . .
H84 H 0.219111 0.274873 0.631579 0.055 Uiso 1 1 calc R U . . .
C85 C 0.2097(13) 0.3153(7) 0.3705(12) 0.033(3) Uani 1 1 d . . . . .
C86 C 0.2082(13) 0.3392(8) 0.2801(13) 0.040(4) Uani 1 1 d . . . . .
H86 H 0.225693 0.376267 0.280238 0.048 Uiso 1 1 calc R U . . .
C87 C 0.1818(16) 0.3097(9) 0.1913(14) 0.049(5) Uani 1 1 d . . . . .
H87 H 0.182925 0.326179 0.131475 0.059 Uiso 1 1 calc R U . . .
C88 C 0.1537(18) 0.2560(11) 0.1899(16) 0.058(6) Uani 1 1 d . . . . .
H88 H 0.134923 0.235844 0.128628 0.070 Uiso 1 1 calc R U . . .
C89 C 0.1528(16) 0.2316(9) 0.2763(16) 0.051(5) Uani 1 1 d . . . . .
H89 H 0.133789 0.194745 0.275193 0.061 Uiso 1 1 calc R U . . .
C90 C 0.1804(16) 0.2619(8) 0.3657(15) 0.046(4) Uani 1 1 d . . . . .
H90 H 0.178921 0.245163 0.425136 0.056 Uiso 1 1 calc R U . . .
C91 C 0.1929(19) 0.2327(10) -0.0635(16) 0.054(5) Uani 1 1 d . . . . .
C92 C 0.278(2) 0.2665(9) -0.031(2) 0.062(5) Uani 1 1 d . . . . .
H92 H 0.266901 0.304017 -0.025432 0.074 Uiso 1 1 calc R U . . .
C93 C 0.380(2) 0.2482(11) -0.005(2) 0.064(6) Uani 1 1 d . . . . .
H93 H 0.437359 0.272682 0.020396 0.076 Uiso 1 1 calc R U . . .
C94 C 0.398(2) 0.1953(10) -0.0151(18) 0.059(5) Uani 1 1 d . . . . .
H94 H 0.467307 0.182504 -0.000020 0.070 Uiso 1 1 calc R U . . .
C95 C 0.315(2) 0.1606(10) -0.0476(19) 0.065(6) Uani 1 1 d . . . . .
H95 H 0.326526 0.123375 -0.054017 0.078 Uiso 1 1 calc R U . . .
C96 C 0.213(2) 0.1787(9) -0.072(2) 0.062(6) Uani 1 1 d . . . . .
H96 H 0.156189 0.153707 -0.093653 0.075 Uiso 1 1 calc R U . . .
C97 C 0.082(2) 0.2534(12) -0.0944(19) 0.066(6) Uani 1 1 d . . . . .
H97A H 0.079844 0.280285 -0.044850 0.100 Uiso 1 1 calc R U . . .
H97B H 0.035219 0.223381 -0.096456 0.100 Uiso 1 1 calc R U . . .
H97C H 0.059301 0.270017 -0.162051 0.100 Uiso 1 1 calc R U . . .
C98 C -0.1663(15) 0.3047(8) 0.0684(14) 0.044(4) Uani 1 1 d . . . . .
C99 C -0.2699(16) 0.2884(10) 0.0187(16) 0.053(5) Uani 1 1 d . . . . .
H99 H -0.310909 0.302140 -0.047163 0.063 Uiso 1 1 calc R U . . .
C100 C -0.3126(19) 0.2528(11) 0.064(3) 0.074(8) Uani 1 1 d . . . . .
H100 H -0.383265 0.241569 0.028566 0.088 Uiso 1 1 calc R U . . .
C101 C -0.259(2) 0.2325(10) 0.159(3) 0.069(7) Uani 1 1 d . . . . .
H101 H -0.291537 0.208046 0.189034 0.083 Uiso 1 1 calc R U . . .
C102 C -0.155(2) 0.2483(10) 0.212(2) 0.063(6) Uani 1 1 d . . . . .
H102 H -0.115216 0.233969 0.277495 0.076 Uiso 1 1 calc R U . . .
C103 C -0.1098(15) 0.2850(8) 0.1672(15) 0.047(4) Uani 1 1 d . . . . .
H103 H -0.039904 0.297080 0.204013 0.056 Uiso 1 1 calc R U . . .
C104 C -0.114(2) 0.3414(11) 0.0203(17) 0.060(5) Uani 1 1 d . . . . .
H10A H -0.121997 0.327082 -0.046389 0.089 Uiso 1 1 calc R U . . .
H10B H -0.039433 0.344392 0.063929 0.089 Uiso 1 1 calc R U . . .
H10C H -0.146955 0.377162 0.011502 0.089 Uiso 1 1 calc R U . . .

loop_
_atom_site_aniso_label
_atom_site_aniso_U_11
_atom_site_aniso_U_22
_atom_site_aniso_U_33
_atom_site_aniso_U_23
_atom_site_aniso_U_13
_atom_site_aniso_U_12
Pr1 0.0238(3) 0.0287(4) 0.0228(3) -0.0012(3) 0.0105(3) 0.0008(3)
Cs1 0.0453(5) 0.0439(6) 0.0428(5) 0.0003(4) 0.0197(4) -0.0071(4)
Cs2 0.0525(6) 0.0378(5) 0.0388(5) -0.0057(4) 0.0241(5) -0.0034(4)
Si1 0.0275(17) 0.036(2) 0.0240(18) -0.0010(14) 0.0117(14) -0.0016(14)
Si2 0.038(2) 0.030(2) 0.0255(18) -0.0013(14) 0.0185(16) 0.0008(16)
Si3 0.0314(17) 0.035(2) 0.0272(18) -0.0012(14) 0.0174(15) -0.0008(15)
Si4 0.0250(17) 0.044(2) 0.0192(17) 0.0001(15) 0.0080(14) -0.0007(15)
Si5 0.0337(19) 0.032(2) 0.029(2) 0.0032(15) 0.0142(16) -0.0037(15)
O1 0.034(5) 0.040(6) 0.030(5) 0.002(5) 0.007(4) -0.002(5)
O2 0.048(6) 0.041(6) 0.023(5) -0.005(4) 0.018(5) -0.001(5)
O3 0.037(5) 0.046(6) 0.027(5) -0.011(4) 0.020(4) -0.005(5)
O4 0.026(4) 0.050(6) 0.025(5) -0.003(5) 0.003(4) -0.005(5)
O5 0.053(7) 0.032(6) 0.037(6) 0.012(5) 0.017(5) -0.011(5)
C1 0.036(7) 0.035(8) 0.025(6) 0.002(5) 0.013(5) -0.006(6)
C2 0.046(10) 0.037(9) 0.059(11) 0.009(8) 0.031(9) 0.004(7)
C3 0.050(11) 0.046(11) 0.080(15) 0.007(10) 0.039(11) 0.007(8)
C4 0.036(7) 0.057(11) 0.054(10) 0.009(9) 0.023(7) -0.003(8)
C5 0.043(9) 0.051(10) 0.043(9) 0.002(8) 0.022(8) -0.009(8)
C6 0.042(9) 0.041(9) 0.044(9) -0.002(7) 0.022(7) -0.005(7)
C7 0.032(7) 0.040(8) 0.020(6) 0.005(6) 0.009(5) -0.005(6)
C8 0.039(8) 0.052(10) 0.025(7) 0.001(7) 0.015(6) -0.002(7)
C9 0.063(11) 0.049(10) 0.031(8) -0.005(7) 0.022(8) -0.012(9)
C10 0.072(13) 0.043(10) 0.036(9) 0.000(7) 0.034(9) 0.003(9)
C11 0.054(10) 0.051(10) 0.040(9) 0.003(8) 0.029(8) 0.013(8)
C12 0.040(8) 0.048(10) 0.037(8) 0.005(7) 0.020(7) 0.004(7)
C13 0.033(7) 0.034(8) 0.031(7) -0.003(6) 0.016(6) -0.004(6)
C14 0.044(9) 0.047(10) 0.029(7) 0.001(7) 0.010(6) 0.000(7)
C15 0.052(10) 0.046(10) 0.035(9) 0.012(7) 0.015(8) -0.002(8)
C16 0.064(12) 0.032(8) 0.053(11) 0.005(7) 0.035(10) -0.002(8)
C17 0.048(10) 0.038(9) 0.045(10) -0.006(7) 0.020(8) -0.004(7)
C18 0.038(8) 0.044(9) 0.036(8) 0.002(7) 0.018(7) -0.005(7)
C19 0.034(7) 0.038(8) 0.029(7) -0.006(6) 0.018(6) 0.000(6)
C20 0.039(7) 0.033(8) 0.039(8) -0.002(6) 0.024(7) -0.002(6)
C21 0.044(9) 0.041(9) 0.048(9) -0.002(7) 0.029(8) -0.004(7)
C22 0.056(10) 0.053(10) 0.032(8) -0.006(7) 0.029(8) -0.016(8)
C23 0.057(10) 0.041(9) 0.029(8) 0.005(6) 0.016(7) 0.004(7)
C24 0.051(9) 0.032(8) 0.035(8) 0.003(6) 0.028(7) 0.007(7)
C25 0.045(9) 0.034(8) 0.048(9) 0.007(7) 0.034(8) 0.011(7)
C26 0.046(10) 0.066(13) 0.044(10) 0.011(9) 0.025(8) 0.008(9)
C27 0.055(12) 0.066(15) 0.068(15) 0.020(12) 0.016(11) 0.002(11)
C28 0.059(13) 0.074(17) 0.10(2) 0.039(15) 0.050(15) 0.029(12)
C29 0.10(2) 0.037(11) 0.13(3) 0.019(13) 0.09(2) 0.023(12)
C30 0.072(13) 0.030(9) 0.085(15) 0.002(9) 0.055(13) 0.008(9)
C31 0.038(8) 0.039(8) 0.037(8) 0.001(6) 0.020(7) -0.001(7)
C32 0.050(10) 0.037(9) 0.048(10) 0.007(7) 0.025(8) -0.004(7)
C33 0.048(10) 0.053(12) 0.082(16) 0.018(11) 0.038(11) -0.002(9)
C34 0.047(10) 0.054(12) 0.074(14) -0.012(10) 0.035(10) -0.005(9)
C35 0.045(10) 0.060(13) 0.052(11) -0.016(9) 0.014(9) 0.004(9)
C36 0.038(8) 0.052(10) 0.037(9) -0.002(7) 0.013(7) -0.004(7)
C37 0.035(8) 0.043(9) 0.028(7) -0.006(6) 0.016(6) -0.002(6)
C38 0.038(8) 0.053(11) 0.046(9) 0.006(8) 0.018(7) -0.009(8)
C39 0.043(10) 0.054(12) 0.064(13) -0.001(10) 0.012(9) -0.017(9)
C40 0.045(10) 0.065(13) 0.060(12) -0.007(10) 0.023(9) -0.009(9)
C41 0.033(8) 0.052(11) 0.047(10) -0.014(8) 0.009(7) -0.006(7)
C42 0.034(8) 0.055(10) 0.032(8) 0.000(7) 0.010(6) 0.004(7)
C43 0.038(8) 0.041(9) 0.026(7) -0.003(6) 0.016(6) -0.009(7)
C44 0.038(8) 0.032(8) 0.032(8) -0.002(6) 0.017(6) -0.003(6)
C45 0.048(10) 0.042(10) 0.057(11) 0.006(8) 0.024(9) -0.002(8)
C46 0.052(10) 0.038(9) 0.044(10) -0.005(7) 0.019(8) -0.001(7)
C47 0.046(9) 0.045(10) 0.040(9) 0.000(7) 0.022(7) 0.002(7)
C48 0.040(8) 0.037(8) 0.034(8) -0.004(6) 0.021(7) -0.003(6)
C49 0.030(7) 0.032(8) 0.040(8) 0.000(6) 0.019(6) -0.003(6)
C50 0.033(7) 0.040(9) 0.035(8) 0.000(6) 0.012(6) 0.001(6)
C51 0.041(9) 0.039(9) 0.056(11) 0.007(8) 0.014(8) 0.001(7)
C52 0.044(9) 0.060(11) 0.029(8) 0.008(7) 0.011(7) -0.003(8)
C53 0.051(10) 0.055(10) 0.027(8) 0.003(7) 0.017(7) -0.003(8)
C54 0.034(7) 0.041(8) 0.032(8) -0.001(6) 0.016(6) 0.002(6)
C55 0.033(7) 0.031(7) 0.033(8) -0.001(6) 0.008(6) 0.000(6)
C56 0.043(9) 0.046(10) 0.045(10) -0.003(8) 0.010(8) 0.004(8)
C57 0.072(14) 0.040(10) 0.061(12) -0.011(9) 0.022(10) -0.004(10)
C58 0.049(11) 0.045(11) 0.066(13) 0.010(10) -0.013(9) -0.012(9)
C59 0.042(10) 0.054(12) 0.079(15) 0.002(11) 0.017(10) -0.012(9)
C60 0.037(8) 0.054(11) 0.053(10) 0.002(8) 0.022(8) -0.003(7)
C61 0.027(7) 0.043(8) 0.028(7) -0.003(6) 0.014(6) 0.000(6)
C62 0.044(9) 0.046(9) 0.028(8) -0.003(6) 0.018(7) 0.001(7)
C63 0.045(9) 0.048(10) 0.030(8) 0.003(7) 0.015(7) 0.009(7)
C64 0.054(10) 0.046(9) 0.041(9) 0.002(7) 0.032(8) 0.003(8)
C65 0.041(8) 0.051(10) 0.041(9) -0.001(7) 0.026(7) 0.000(7)
C66 0.040(8) 0.045(9) 0.032(8) -0.004(6) 0.021(7) -0.001(7)
C67 0.036(7) 0.044(9) 0.027(7) -0.002(6) 0.018(6) -0.008(6)
C68 0.031(7) 0.042(9) 0.027(7) -0.006(6) 0.010(6) -0.002(6)
C69 0.063(12) 0.054(11) 0.047(10) -0.011(8) 0.042(10) -0.009(9)
C70 0.058(11) 0.044(10) 0.067(13) -0.002(9) 0.043(10) 0.009(8)
C71 0.068(13) 0.050(11) 0.059(12) 0.006(9) 0.039(11) 0.007(9)
C72 0.062(12) 0.053(11) 0.035(9) 0.004(8) 0.024(8) 0.014(9)
C73 0.035(7) 0.038(8) 0.029(7) 0.001(6) 0.013(6) -0.004(6)
C74 0.040(8) 0.038(9) 0.040(9) -0.003(7) 0.012(7) 0.009(7)
C75 0.033(8) 0.048(11) 0.072(13) -0.002(9) 0.014(9) 0.005(7)
C76 0.044(10) 0.049(11) 0.060(12) 0.008(9) 0.022(9) 0.001(8)
C77 0.053(11) 0.074(14) 0.036(9) 0.003(9) 0.022(8) 0.013(10)
C78 0.041(9) 0.060(11) 0.037(9) 0.000(8) 0.015(7) 0.011(8)
C79 0.034(8) 0.041(9) 0.028(7) -0.003(6) 0.009(6) -0.001(6)
C80 0.031(8) 0.043(10) 0.044(9) -0.008(7) 0.014(7) 0.000(6)
C81 0.039(9) 0.064(13) 0.055(12) 0.001(10) 0.008(8) 0.021(9)
C82 0.073(15) 0.051(12) 0.049(12) 0.019(9) 0.001(10) 0.016(11)
C83 0.067(13) 0.046(11) 0.053(12) 0.019(9) 0.009(10) -0.002(9)
C84 0.050(10) 0.041(9) 0.048(10) 0.013(8) 0.019(8) -0.005(8)
C85 0.036(7) 0.035(8) 0.030(7) 0.003(6) 0.014(6) 0.000(6)
C86 0.033(8) 0.055(11) 0.035(8) 0.002(7) 0.015(7) 0.006(7)
C87 0.045(10) 0.073(14) 0.031(8) -0.007(8) 0.017(7) 0.010(9)
C88 0.051(11) 0.086(16) 0.038(10) -0.017(10) 0.018(9) 0.003(10)
C89 0.048(10) 0.044(10) 0.052(11) -0.020(8) 0.012(8) -0.001(8)
C90 0.052(10) 0.047(10) 0.042(10) -0.003(8) 0.019(8) -0.005(8)
C91 0.057(11) 0.065(13) 0.042(10) 0.004(9) 0.022(9) 0.010(10)
C92 0.071(14) 0.042(11) 0.074(15) -0.003(10) 0.029(12) 0.004(10)
C93 0.062(13) 0.062(14) 0.069(15) -0.001(11) 0.028(11) -0.011(11)
C94 0.066(13) 0.055(12) 0.059(13) 0.001(10) 0.030(11) 0.002(10)
C95 0.066(14) 0.055(13) 0.057(13) -0.009(10) 0.005(11) 0.011(10)
C96 0.073(15) 0.038(10) 0.066(14) 0.000(9) 0.016(12) -0.007(10)
C97 0.067(14) 0.075(16) 0.055(13) -0.013(11) 0.021(11) -0.001(12)
C98 0.042(9) 0.048(11) 0.039(9) -0.006(7) 0.013(7) 0.002(7)
C99 0.042(9) 0.058(12) 0.052(11) -0.016(9) 0.011(8) 0.009(9)
C100 0.045(11) 0.067(15) 0.12(2) -0.045(16) 0.043(14) -0.012(11)
C101 0.063(14) 0.049(12) 0.11(2) 0.006(13) 0.050(16) 0.000(10)
C102 0.060(13) 0.062(14) 0.077(16) 0.015(11) 0.038(12) 0.007(10)
C103 0.044(9) 0.047(11) 0.049(10) 0.000(8) 0.019(8) -0.001(8)
C104 0.061(13) 0.073(15) 0.049(11) 0.005(10) 0.025(10) 0.002(11)

_geom_special_details            
;
 All esds (except the esd in the dihedral angle between two l.s. planes)
 are estimated using the full covariance matrix.  The cell esds are taken
 into account individually in the estimation of esds in distances, angles
 and torsion angles; correlations between esds in cell parameters are only
 used when they are defined by crystal symmetry.  An approximate (isotropic)
 treatment of cell esds is used for estimating esds involving l.s. planes.
;
loop_
_geom_bond_atom_site_label_1
_geom_bond_atom_site_label_2
_geom_bond_distance
_geom_bond_site_symmetry_2
_geom_bond_publ_flag
Pr1 Cs1 4.0735(13) . ?
Pr1 Cs2 4.0918(13) . ?
Pr1 O1 2.300(10) . ?
Pr1 O2 2.284(12) . ?
Pr1 O3 2.312(11) . ?
Pr1 O4 2.318(9) . ?
Pr1 O5 2.279(11) . ?
Cs1 O1 3.705(11) . ?
Cs1 O2 3.141(13) . ?
Cs1 C1 3.466(14) . ?
Cs1 C2 3.69(2) . ?
Cs1 C5 3.66(2) . ?
Cs1 C6 3.430(18) . ?
Cs1 C41 3.665(19) 1_455 ?
Cs1 C73 3.405(17) . ?
Cs1 C74 3.477(18) . ?
Cs1 C75 3.64(2) . ?
Cs1 C77 3.64(2) . ?
Cs1 C78 3.48(2) . ?
Cs2 O3 3.113(11) . ?
Cs2 O4 3.126(13) . ?
Cs2 C31 3.646(17) . ?
Cs2 C32 3.55(2) . ?
Cs2 C33 3.51(2) . ?
Cs2 C34 3.62(2) . ?
Cs2 C35 3.73(2) . ?
Cs2 C37 3.440(15) . ?
Cs2 C38 3.646(18) . ?
Cs2 C42 3.596(18) . ?
Cs2 C55 3.396(16) . ?
Cs2 C56 3.48(2) . ?
Si1 O1 1.594(11) . ?
Si1 C1 1.899(15) . ?
Si1 C7 1.894(16) . ?
Si1 C13 1.876(16) . ?
Si2 O2 1.595(12) . ?
Si2 C19 1.888(15) . ?
Si2 C25 1.881(18) . ?
Si2 C31 1.888(18) . ?
Si3 O3 1.598(10) . ?
Si3 C37 1.886(17) . ?
Si3 C43 1.880(18) . ?
Si3 C49 1.869(17) . ?
Si4 O4 1.627(11) . ?
Si4 C55 1.885(16) . ?
Si4 C61 1.882(16) . ?
Si4 C67 1.889(18) . ?
Si5 O5 1.590(12) . ?
Si5 C73 1.903(17) . ?
Si5 C79 1.888(17) . ?
Si5 C85 1.880(17) . ?
C1 C2 1.40(2) . ?
C1 C6 1.39(2) . ?
C2 H2 0.9500 . ?
C2 C3 1.41(3) . ?
C3 H3 0.9500 . ?
C3 C4 1.39(3) . ?
C4 H4 0.9500 . ?
C4 C5 1.36(3) . ?
C5 H5 0.9500 . ?
C5 C6 1.39(3) . ?
C6 H6 0.9500 . ?
C7 C8 1.38(2) . ?
C7 C12 1.40(2) . ?
C8 H8 0.9500 . ?
C8 C9 1.40(3) . ?
C9 H9 0.9500 . ?
C9 C10 1.37(3) . ?
C10 H10 0.9500 . ?
C10 C11 1.35(3) . ?
C11 H11 0.9500 . ?
C11 C12 1.40(3) . ?
C12 H12 0.9500 . ?
C13 C14 1.40(2) . ?
C13 C18 1.39(2) . ?
C14 H14 0.9500 . ?
C14 C15 1.40(3) . ?
C15 H15 0.9500 . ?
C15 C16 1.37(3) . ?
C16 H16 0.9500 . ?
C16 C17 1.39(3) . ?
C17 H17 0.9500 . ?
C17 C18 1.40(3) . ?
C18 H18 0.9500 . ?
C19 C20 1.41(2) . ?
C19 C24 1.38(2) . ?
C20 H20 0.9500 . ?
C20 C21 1.39(2) . ?
C21 H21 0.9500 . ?
C21 C22 1.38(3) . ?
C22 H22 0.9500 . ?
C22 C23 1.39(3) . ?
C23 H23 0.9500 . ?
C23 C24 1.41(2) . ?
C24 H24 0.9500 . ?
C25 C26 1.39(3) . ?
C25 C30 1.40(3) . ?
C26 H26 0.9500 . ?
C26 C27 1.39(3) . ?
C27 H27 0.9500 . ?
C27 C28 1.34(4) . ?
C28 H28 0.9500 . ?
C28 C29 1.38(5) . ?
C29 H29 0.9500 . ?
C29 C30 1.36(4) . ?
C30 H30 0.9500 . ?
C31 C32 1.40(2) . ?
C31 C36 1.37(3) . ?
C32 H32 0.9500 . ?
C32 C33 1.38(3) . ?
C33 H33 0.9500 . ?
C33 C34 1.38(4) . ?
C34 H34 0.9500 . ?
C34 C35 1.36(3) . ?
C35 H35 0.9500 . ?
C35 C36 1.41(3) . ?
C36 H36 0.9500 . ?
C37 C38 1.42(3) . ?
C37 C42 1.39(2) . ?
C38 H38 0.9500 . ?
C38 C39 1.40(3) . ?
C39 H39 0.9500 . ?
C39 C40 1.40(3) . ?
C40 H40 0.9500 . ?
C40 C41 1.39(3) . ?
C41 H41 0.9500 . ?
C41 C42 1.40(2) . ?
C42 H42 0.9500 . ?
C43 C44 1.40(2) . ?
C43 C48 1.39(2) . ?
C44 H44 0.9500 . ?
C44 C45 1.40(3) . ?
C45 H45 0.9500 . ?
C45 C46 1.38(3) . ?
C46 H46 0.9500 . ?
C46 C47 1.38(3) . ?
C47 H47 0.9500 . ?
C47 C48 1.41(2) . ?
C48 H48 0.9500 . ?
C49 C50 1.41(2) . ?
C49 C54 1.39(2) . ?
C50 H50 0.9500 . ?
C50 C51 1.40(3) . ?
C51 H51 0.9500 . ?
C51 C52 1.38(3) . ?
C52 H52 0.9500 . ?
C52 C53 1.38(3) . ?
C53 H53 0.9500 . ?
C53 C54 1.39(2) . ?
C54 H54 0.9500 . ?
C55 C56 1.38(3) . ?
C55 C60 1.39(2) . ?
C56 H56 0.9500 . ?
C56 C57 1.43(3) . ?
C57 H57 0.9500 . ?
C57 C58 1.37(4) . ?
C58 H58 0.9500 . ?
C58 C59 1.35(4) . ?
C59 H59 0.9500 . ?
C59 C60 1.40(3) . ?
C60 H60 0.9500 . ?
C61 C62 1.38(2) . ?
C61 C66 1.41(2) . ?
C62 H62 0.9500 . ?
C62 C63 1.40(2) . ?
C63 H63 0.9500 . ?
C63 C64 1.40(3) . ?
C64 H64 0.9500 . ?
C64 C65 1.35(3) . ?
C65 H65 0.9500 . ?
C65 C66 1.41(2) . ?
C66 H66 0.9500 . ?
C67 C68 1.37(2) . ?
C67 C72 1.38(3) . ?
C68 H68 0.9500 . ?
C68 C69 1.47(3) . ?
C69 H69 0.9500 . ?
C69 C70 1.34(3) . ?
C70 H70 0.9500 . ?
C70 C71 1.39(3) . ?
C71 H71 0.9500 . ?
C71 C72 1.39(3) . ?
C72 H72 0.9500 . ?
C73 C74 1.37(2) . ?
C73 C78 1.42(2) . ?
C74 H74 0.9500 . ?
C74 C75 1.39(3) . ?
C75 H75 0.9500 . ?
C75 C76 1.38(3) . ?
C76 H76 0.9500 . ?
C76 C77 1.41(3) . ?
C77 H77 0.9500 . ?
C77 C78 1.37(3) . ?
C78 H78 0.9500 . ?
C79 C80 1.38(2) . ?
C79 C84 1.40(2) . ?
C80 H80 0.9500 . ?
C80 C81 1.39(3) . ?
C81 H81 0.9500 . ?
C81 C82 1.39(4) . ?
C82 H82 0.9500 . ?
C82 C83 1.36(4) . ?
C83 H83 0.9500 . ?
C83 C84 1.40(3) . ?
C84 H84 0.9500 . ?
C85 C86 1.41(2) . ?
C85 C90 1.38(3) . ?
C86 H86 0.9500 . ?
C86 C87 1.38(3) . ?
C87 H87 0.9500 . ?
C87 C88 1.39(4) . ?
C88 H88 0.9500 . ?
C88 C89 1.37(3) . ?
C89 H89 0.9500 . ?
C89 C90 1.40(3) . ?
C90 H90 0.9500 . ?
C91 C92 1.37(4) . ?
C91 C96 1.38(3) . ?
C91 C97 1.51(4) . ?
C92 H92 0.9500 . ?
C92 C93 1.39(4) . ?
C93 H93 0.9500 . ?
C93 C94 1.35(4) . ?
C94 H94 0.9500 . ?
C94 C95 1.37(4) . ?
C95 H95 0.9500 . ?
C95 C96 1.38(4) . ?
C96 H96 0.9500 . ?
C97 H97A 0.9800 . ?
C97 H97B 0.9800 . ?
C97 H97C 0.9800 . ?
C98 C99 1.39(3) . ?
C98 C103 1.40(3) . ?
C98 C104 1.48(3) . ?
C99 H99 0.9500 . ?
C99 C100 1.36(4) . ?
C100 H100 0.9500 . ?
C100 C101 1.36(5) . ?
C101 H101 0.9500 . ?
C101 C102 1.39(4) . ?
C102 H102 0.9500 . ?
C102 C103 1.39(3) . ?
C103 H103 0.9500 . ?
C104 H10A 0.9800 . ?
C104 H10B 0.9800 . ?
C104 H10C 0.9800 . ?

loop_
_geom_angle_atom_site_label_1
_geom_angle_atom_site_label_2
_geom_angle_atom_site_label_3
_geom_angle
_geom_angle_site_symmetry_1
_geom_angle_site_symmetry_3
_geom_angle_publ_flag
Cs1 Pr1 Cs2 129.95(3) . . ?
O1 Pr1 Cs1 64.2(3) . . ?
O1 Pr1 Cs2 126.6(3) . . ?
O1 Pr1 O3 90.8(4) . . ?
O1 Pr1 O4 175.7(4) . . ?
O2 Pr1 Cs1 50.1(3) . . ?
O2 Pr1 Cs2 80.2(3) . . ?
O2 Pr1 O1 87.7(4) . . ?
O2 Pr1 O3 112.3(4) . . ?
O2 Pr1 O4 92.9(4) . . ?
O3 Pr1 Cs1 147.5(3) . . ?
O3 Pr1 Cs2 49.1(3) . . ?
O3 Pr1 O4 85.0(4) . . ?
O4 Pr1 Cs1 119.3(3) . . ?
O4 Pr1 Cs2 49.4(3) . . ?
O5 Pr1 Cs1 65.1(4) . . ?
O5 Pr1 Cs2 144.4(3) . . ?
O5 Pr1 O1 88.7(4) . . ?
O5 Pr1 O2 108.8(5) . . ?
O5 Pr1 O3 138.8(5) . . ?
O5 Pr1 O4 95.1(5) . . ?
O2 Cs1 O1 54.5(3) . . ?
O2 Cs1 C1 91.2(3) . . ?
O2 Cs1 C2 93.9(4) . . ?
O2 Cs1 C5 130.7(3) . . ?
O2 Cs1 C6 109.7(4) . . ?
O2 Cs1 C41 126.7(4) . 1_455 ?
O2 Cs1 C73 108.1(4) . . ?
O2 Cs1 C74 128.8(4) . . ?
O2 Cs1 C75 147.7(4) . . ?
O2 Cs1 C77 118.3(4) . . ?
O2 Cs1 C78 104.4(4) . . ?
C1 Cs1 O1 46.7(3) . . ?
C1 Cs1 C2 22.2(4) . . ?
C1 Cs1 C5 39.8(4) . . ?
C1 Cs1 C41 117.7(4) . 1_455 ?
C1 Cs1 C74 94.1(4) . . ?
C1 Cs1 C75 101.7(5) . . ?
C1 Cs1 C77 139.3(5) . . ?
C1 Cs1 C78 130.3(4) . . ?
C2 Cs1 O1 63.4(3) . . ?
C5 Cs1 O1 79.6(3) . . ?
C5 Cs1 C2 44.5(4) . . ?
C5 Cs1 C41 91.2(4) . 1_455 ?
C6 Cs1 O1 57.3(3) . . ?
C6 Cs1 C1 23.3(4) . . ?
C6 Cs1 C2 38.9(4) . . ?
C6 Cs1 C5 22.3(4) . . ?
C6 Cs1 C41 112.7(4) . 1_455 ?
C6 Cs1 C74 71.6(4) . . ?
C6 Cs1 C75 78.6(5) . . ?
C6 Cs1 C77 116.1(5) . . ?
C6 Cs1 C78 110.0(5) . . ?
C41 Cs1 O1 161.9(4) 1_455 . ?
C41 Cs1 C2 99.2(4) 1_455 . ?
C73 Cs1 O1 90.2(3) . . ?
C73 Cs1 C1 106.5(4) . . ?
C73 Cs1 C2 126.0(4) . . ?
C73 Cs1 C5 86.9(4) . . ?
C73 Cs1 C6 87.0(4) . . ?
C73 Cs1 C41 104.9(4) . 1_455 ?
C73 Cs1 C74 23.0(4) . . ?
C73 Cs1 C75 39.9(4) . . ?
C73 Cs1 C77 40.5(4) . . ?
C73 Cs1 C78 23.8(4) . . ?
C74 Cs1 O1 95.5(4) . . ?
C74 Cs1 C2 109.0(4) . . ?
C74 Cs1 C5 66.1(4) . . ?
C74 Cs1 C41 94.8(4) . 1_455 ?
C74 Cs1 C75 22.3(4) . . ?
C74 Cs1 C77 46.0(5) . . ?
C75 Cs1 O1 116.1(4) . . ?
C75 Cs1 C2 109.2(5) . . ?
C75 Cs1 C5 65.0(5) . . ?
C75 Cs1 C41 72.7(5) . 1_455 ?
C75 Cs1 C77 38.8(5) . . ?
C77 Cs1 O1 129.1(4) . . ?
C77 Cs1 C2 147.0(5) . . ?
C77 Cs1 C5 103.7(5) . . ?
C77 Cs1 C41 68.0(5) . 1_455 ?
C78 Cs1 O1 107.3(4) . . ?
C78 Cs1 C2 148.7(5) . . ?
C78 Cs1 C5 105.9(5) . . ?
C78 Cs1 C41 90.1(5) . 1_455 ?
C78 Cs1 C74 40.0(4) . . ?
C78 Cs1 C75 45.4(5) . . ?
C78 Cs1 C77 22.1(5) . . ?
O3 Cs2 O4 60.2(3) . . ?
O3 Cs2 C31 99.0(4) . . ?
O3 Cs2 C32 99.4(4) . . ?
O3 Cs2 C33 117.7(5) . . ?
O3 Cs2 C34 138.4(4) . . ?
O3 Cs2 C35 137.3(4) . . ?
O3 Cs2 C37 50.9(3) . . ?
O3 Cs2 C38 65.9(4) . . ?
O3 Cs2 C42 63.7(3) . . ?
O3 Cs2 C55 102.6(3) . . ?
O3 Cs2 C56 121.2(4) . . ?
O4 Cs2 C31 78.6(3) . . ?
O4 Cs2 C32 98.0(4) . . ?
O4 Cs2 C33 117.9(4) . . ?
O4 Cs2 C34 116.4(4) . . ?
O4 Cs2 C35 97.0(4) . . ?
O4 Cs2 C37 95.3(4) . . ?
O4 Cs2 C38 117.7(4) . . ?
O4 Cs2 C42 88.8(4) . . ?
O4 Cs2 C55 52.1(3) . . ?
O4 Cs2 C56 63.1(4) . . ?
C31 Cs2 C35 38.6(4) . . ?
C31 Cs2 C38 140.1(4) . . ?
C32 Cs2 C31 22.4(4) . . ?
C32 Cs2 C34 39.1(5) . . ?
C32 Cs2 C35 44.9(5) . . ?
C32 Cs2 C38 119.8(4) . . ?
C32 Cs2 C42 155.5(4) . . ?
C33 Cs2 C31 39.3(4) . . ?
C33 Cs2 C32 22.6(5) . . ?
C33 Cs2 C34 22.2(6) . . ?
C33 Cs2 C35 38.3(6) . . ?
C33 Cs2 C38 113.2(5) . . ?
C33 Cs2 C42 150.9(5) . . ?
C34 Cs2 C31 45.1(4) . . ?
C34 Cs2 C35 21.2(5) . . ?
C34 Cs2 C38 124.3(5) . . ?
C37 Cs2 C31 145.6(4) . . ?
C37 Cs2 C32 132.8(4) . . ?
C37 Cs2 C33 133.3(5) . . ?
C37 Cs2 C34 147.1(5) . . ?
C37 Cs2 C35 167.7(5) . . ?
C37 Cs2 C38 22.8(4) . . ?
C37 Cs2 C42 22.7(4) . . ?
C37 Cs2 C56 124.1(4) . . ?
C38 Cs2 C35 145.0(5) . . ?
C42 Cs2 C31 162.3(4) . . ?
C42 Cs2 C34 152.0(5) . . ?
C42 Cs2 C35 157.7(4) . . ?
C42 Cs2 C38 38.5(4) . . ?
C55 Cs2 C31 100.1(4) . . ?
C55 Cs2 C32 121.4(4) . . ?
C55 Cs2 C33 123.6(5) . . ?
C55 Cs2 C34 104.0(5) . . ?
C55 Cs2 C35 85.4(5) . . ?
C55 Cs2 C37 102.4(4) . . ?
C55 Cs2 C38 118.8(4) . . ?
C55 Cs2 C42 81.2(4) . . ?
C55 Cs2 C56 23.1(4) . . ?
C56 Cs2 C31 83.5(4) . . ?
C56 Cs2 C32 102.2(5) . . ?
C56 Cs2 C33 100.8(5) . . ?
C56 Cs2 C34 81.0(5) . . ?
C56 Cs2 C35 62.6(5) . . ?
C56 Cs2 C38 136.3(5) . . ?
C56 Cs2 C42 101.9(4) . . ?
O1 Si1 Cs1 59.2(4) . . ?
O1 Si1 C1 109.2(6) . . ?
O1 Si1 C7 113.4(7) . . ?
O1 Si1 C13 112.3(7) . . ?
C1 Si1 Cs1 53.0(4) . . ?
C7 Si1 Cs1 141.1(5) . . ?
C7 Si1 C1 106.2(7) . . ?
C13 Si1 Cs1 109.0(5) . . ?
C13 Si1 C1 106.6(7) . . ?
C13 Si1 C7 108.7(7) . . ?
O2 Si2 Cs1 54.9(5) . . ?
O2 Si2 C19 108.5(7) . . ?
O2 Si2 C25 111.8(7) . . ?
O2 Si2 C31 113.3(7) . . ?
C19 Si2 Cs1 74.0(5) . . ?
C19 Si2 C31 110.9(7) . . ?
C25 Si2 Cs1 82.9(6) . . ?
C25 Si2 C19 106.8(7) . . ?
C25 Si2 C31 105.4(8) . . ?
C31 Si2 Cs1 167.9(5) . . ?
O3 Si3 Cs2 48.2(4) . . ?
O3 Si3 C37 108.3(6) . . ?
O3 Si3 C43 112.5(7) . . ?
O3 Si3 C49 113.3(7) . . ?
C37 Si3 Cs2 60.8(5) . . ?
C43 Si3 Cs2 135.4(5) . . ?
C43 Si3 C37 110.3(8) . . ?
C49 Si3 Cs2 118.9(5) . . ?
C49 Si3 C37 106.6(7) . . ?
C49 Si3 C43 105.6(7) . . ?
O4 Si4 Cs2 50.6(4) . . ?
O4 Si4 C55 109.5(7) . . ?
O4 Si4 C61 115.7(6) . . ?
O4 Si4 C67 112.7(7) . . ?
C55 Si4 Cs2 60.7(5) . . ?
C55 Si4 C67 106.0(7) . . ?
C61 Si4 Cs2 140.8(5) . . ?
C61 Si4 C55 106.5(7) . . ?
C61 Si4 C67 105.8(7) . . ?
C67 Si4 Cs2 113.3(5) . . ?
O5 Si5 Cs1 61.0(5) . . ?
O5 Si5 C73 109.7(8) . . ?
O5 Si5 C79 114.0(7) . . ?
O5 Si5 C85 112.3(7) . . ?
C73 Si5 Cs1 51.7(5) . . ?
C79 Si5 Cs1 141.8(5) . . ?
C79 Si5 C73 106.7(7) . . ?
C85 Si5 Cs1 109.9(5) . . ?
C85 Si5 C73 107.2(7) . . ?
C85 Si5 C79 106.6(7) . . ?
Pr1 O1 Cs1 81.8(3) . . ?
Si1 O1 Pr1 161.9(8) . . ?
Si1 O1 Cs1 99.1(5) . . ?
Pr1 O2 Cs1 96.1(4) . . ?
Si2 O2 Pr1 155.9(8) . . ?
Si2 O2 Cs1 100.6(5) . . ?
Pr1 O3 Cs2 96.8(3) . . ?
Si3 O3 Pr1 150.0(7) . . ?
Si3 O3 Cs2 109.3(5) . . ?
Pr1 O4 Cs2 96.3(4) . . ?
Si4 O4 Pr1 151.1(8) . . ?
Si4 O4 Cs2 105.7(5) . . ?
Pr1 O5 Cs1 81.3(4) . . ?
Si5 O5 Pr1 171.9(8) . . ?
Si5 O5 Cs1 97.1(6) . . ?
Si1 C1 Cs1 101.0(6) . . ?
C2 C1 Cs1 88.0(10) . . ?
C2 C1 Si1 121.4(12) . . ?
C6 C1 Cs1 76.9(9) . . ?
C6 C1 Si1 120.7(13) . . ?
C6 C1 C2 117.8(15) . . ?
Cs1 C2 H2 114.3 . . ?
C1 C2 Cs1 69.8(10) . . ?
C1 C2 H2 120.0 . . ?
C1 C2 C3 120.0(17) . . ?
C3 C2 Cs1 86.3(13) . . ?
C3 C2 H2 120.0 . . ?
Cs1 C3 H3 119.0 . . ?
C2 C3 Cs1 72.5(13) . . ?
C2 C3 H3 120.0 . . ?
C4 C3 Cs1 79.4(13) . . ?
C4 C3 C2 120.1(19) . . ?
C4 C3 H3 120.0 . . ?
Cs1 C4 H4 120.0 . . ?
C3 C4 Cs1 79.8(13) . . ?
C3 C4 H4 119.8 . . ?
C5 C4 Cs1 71.4(11) . . ?
C5 C4 C3 120.4(16) . . ?
C5 C4 H4 119.8 . . ?
Cs1 C5 H5 112.5 . . ?
C4 C5 Cs1 87.9(12) . . ?
C4 C5 H5 120.4 . . ?
C4 C5 C6 119.3(18) . . ?
C6 C5 Cs1 69.5(11) . . ?
C6 C5 H5 120.4 . . ?
Cs1 C6 H6 102.4 . . ?
C1 C6 Cs1 79.8(10) . . ?
C1 C6 H6 118.8 . . ?
C5 C6 Cs1 88.2(11) . . ?
C5 C6 C1 122.4(18) . . ?
C5 C6 H6 118.8 . . ?
C8 C7 Si1 123.0(13) . . ?
C8 C7 C12 119.1(16) . . ?
C12 C7 Si1 117.9(12) . . ?
C7 C8 H8 120.1 . . ?
C7 C8 C9 119.8(17) . . ?
C9 C8 H8 120.1 . . ?
C8 C9 H9 119.9 . . ?
C10 C9 C8 120.2(19) . . ?
C10 C9 H9 119.9 . . ?
C9 C10 H10 119.7 . . ?
C11 C10 C9 120.7(17) . . ?
C11 C10 H10 119.7 . . ?
C10 C11 H11 119.8 . . ?
C10 C11 C12 120.4(18) . . ?
C12 C11 H11 119.8 . . ?
C7 C12 H12 120.1 . . ?
C11 C12 C7 119.7(17) . . ?
C11 C12 H12 120.1 . . ?
C14 C13 Si1 121.7(13) . . ?
C18 C13 Si1 121.1(12) . . ?
C18 C13 C14 117.2(16) . . ?
C13 C14 H14 119.2 . . ?
C15 C14 C13 121.7(16) . . ?
C15 C14 H14 119.2 . . ?
C14 C15 H15 120.0 . . ?
C16 C15 C14 120.0(16) . . ?
C16 C15 H15 120.0 . . ?
C15 C16 H16 120.1 . . ?
C15 C16 C17 119.7(17) . . ?
C17 C16 H16 120.1 . . ?
C16 C17 H17 120.0 . . ?
C16 C17 C18 120.0(17) . . ?
C18 C17 H17 120.0 . . ?
C13 C18 C17 121.3(16) . . ?
C13 C18 H18 119.3 . . ?
C17 C18 H18 119.3 . . ?
Si2 C19 Cs1 76.8(5) . . ?
C20 C19 Cs1 104.2(10) . . ?
C20 C19 Si2 122.8(12) . . ?
C24 C19 Cs1 85.8(10) . . ?
C24 C19 Si2 120.0(11) . . ?
C24 C19 C20 117.2(14) . . ?
C19 C20 H20 118.7 . . ?
C21 C20 C19 122.6(16) . . ?
C21 C20 H20 118.7 . . ?
C20 C21 H21 120.8 . . ?
C22 C21 C20 118.4(16) . . ?
C22 C21 H21 120.8 . . ?
C21 C22 H22 119.3 . . ?
C21 C22 C23 121.3(15) . . ?
C23 C22 H22 119.3 . . ?
C22 C23 H23 120.4 . . ?
C22 C23 C24 119.2(17) . . ?
C24 C23 H23 120.4 . . ?
Cs1 C24 H24 85.8 . . ?
C19 C24 Cs1 73.3(10) . . ?
C19 C24 C23 121.3(15) . . ?
C19 C24 H24 119.3 . . ?
C23 C24 Cs1 111.0(12) . . ?
C23 C24 H24 119.3 . . ?
C26 C25 Si2 123.1(14) . . ?
C26 C25 C30 114.5(19) . . ?
C30 C25 Si2 122.3(17) . . ?
C25 C26 H26 119.2 . . ?
C27 C26 C25 122(2) . . ?
C27 C26 H26 119.2 . . ?
C26 C27 H27 119.2 . . ?
C28 C27 C26 122(3) . . ?
C28 C27 H27 119.2 . . ?
C27 C28 H28 120.4 . . ?
C27 C28 C29 119(2) . . ?
C29 C28 H28 120.4 . . ?
C28 C29 H29 120.3 . . ?
C30 C29 C28 119(2) . . ?
C30 C29 H29 120.3 . . ?
C25 C30 H30 118.2 . . ?
C29 C30 C25 124(3) . . ?
C29 C30 H30 118.2 . . ?
Si2 C31 Cs2 111.7(7) . . ?
C32 C31 Cs2 74.8(10) . . ?
C32 C31 Si2 117.0(14) . . ?
C36 C31 Cs2 83.2(11) . . ?
C36 C31 Si2 124.8(13) . . ?
C36 C31 C32 118.1(18) . . ?
Cs2 C32 H32 110.1 . . ?
C31 C32 Cs2 82.8(11) . . ?
C31 C32 H32 120.0 . . ?
C33 C32 Cs2 77.3(13) . . ?
C33 C32 C31 120(2) . . ?
C33 C32 H32 120.0 . . ?
Cs2 C33 H33 107.0 . . ?
C32 C33 Cs2 80.0(13) . . ?
C32 C33 H33 119.7 . . ?
C34 C33 Cs2 83.3(14) . . ?
C34 C33 C32 120.6(19) . . ?
C34 C33 H33 119.7 . . ?
Cs2 C34 H34 112.0 . . ?
C33 C34 Cs2 74.5(13) . . ?
C33 C34 H34 119.5 . . ?
C35 C34 Cs2 84.2(13) . . ?
C35 C34 C33 121(2) . . ?
C35 C34 H34 119.5 . . ?
Cs2 C35 H35 116.0 . . ?
C34 C35 Cs2 74.6(12) . . ?
C34 C35 H35 120.9 . . ?
C34 C35 C36 118(2) . . ?
C36 C35 Cs2 79.3(11) . . ?
C36 C35 H35 120.9 . . ?
Cs2 C36 H36 117.4 . . ?
C31 C36 Cs2 75.4(10) . . ?
C31 C36 C35 122.0(19) . . ?
C31 C36 H36 119.0 . . ?
C35 C36 Cs2 78.8(11) . . ?
C35 C36 H36 119.0 . . ?
Si3 C37 Cs2 90.7(5) . . ?
C38 C37 Cs2 86.8(10) . . ?
C38 C37 Si3 120.3(13) . . ?
C42 C37 Cs2 85.0(10) . . ?
C42 C37 Si3 122.7(14) . . ?
C42 C37 C38 116.4(16) . . ?
Cs2 C38 H38 106.2 . . ?
C37 C38 Cs2 70.4(9) . . ?
C37 C38 H38 119.0 . . ?
C39 C38 Cs2 93.7(13) . . ?
C39 C38 C37 122.0(19) . . ?
C39 C38 H38 119.0 . . ?
C38 C39 H39 120.0 . . ?
C40 C39 C38 120(2) . . ?
C40 C39 H39 120.0 . . ?
Cs1 C40 H40 83.9 1_655 . ?
C39 C40 Cs1 112.8(15) . 1_655 ?
C39 C40 H40 120.7 . . ?
C41 C40 Cs1 73.8(12) . 1_655 ?
C41 C40 C39 118.6(19) . . ?
C41 C40 H40 120.7 . . ?
Cs1 C41 H41 75.0 1_655 . ?
C40 C41 Cs1 84.9(12) . 1_655 ?
C40 C41 H41 119.5 . . ?
C40 C41 C42 120.9(19) . . ?
C42 C41 Cs1 110.1(12) . 1_655 ?
C42 C41 H41 119.5 . . ?
Cs2 C42 H42 105.1 . . ?
C37 C42 Cs2 72.4(9) . . ?
C37 C42 C41 122.1(19) . . ?
C37 C42 H42 118.9 . . ?
C41 C42 Cs2 92.9(12) . . ?
C41 C42 H42 118.9 . . ?
C44 C43 Si3 118.9(13) . . ?
C48 C43 Si3 123.5(12) . . ?
C48 C43 C44 117.4(16) . . ?
C43 C44 H44 119.4 . . ?
C45 C44 C43 121.2(16) . . ?
C45 C44 H44 119.4 . . ?
C44 C45 H45 120.1 . . ?
C46 C45 C44 119.7(18) . . ?
C46 C45 H45 120.1 . . ?
C45 C46 H46 119.7 . . ?
C47 C46 C45 120.6(18) . . ?
C47 C46 H46 119.7 . . ?
C46 C47 H47 120.4 . . ?
C46 C47 C48 119.3(17) . . ?
C48 C47 H47 120.4 . . ?
C43 C48 C47 121.8(16) . . ?
C43 C48 H48 119.1 . . ?
C47 C48 H48 119.1 . . ?
C50 C49 Si3 121.7(12) . . ?
C54 C49 Si3 121.6(13) . . ?
C54 C49 C50 116.6(15) . . ?
C49 C50 H50 119.4 . . ?
C51 C50 C49 121.3(16) . . ?
C51 C50 H50 119.4 . . ?
C50 C51 H51 120.0 . . ?
C52 C51 C50 119.9(18) . . ?
C52 C51 H51 120.0 . . ?
C51 C52 H52 120.1 . . ?
C53 C52 C51 119.8(16) . . ?
C53 C52 H52 120.1 . . ?
C52 C53 H53 119.9 . . ?
C52 C53 C54 120.1(16) . . ?
C54 C53 H53 119.9 . . ?
C49 C54 H54 118.9 . . ?
C53 C54 C49 122.1(17) . . ?
C53 C54 H54 118.9 . . ?
Si4 C55 Cs2 90.4(5) . . ?
C56 C55 Cs2 82.1(11) . . ?
C56 C55 Si4 119.5(14) . . ?
C56 C55 C60 117.9(17) . . ?
C60 C55 Cs2 95.0(11) . . ?
C60 C55 Si4 122.5(14) . . ?
Cs2 C56 H56 98.1 . . ?
C55 C56 Cs2 74.8(10) . . ?
C55 C56 H56 120.0 . . ?
C55 C56 C57 119.9(19) . . ?
C57 C56 Cs2 97.0(14) . . ?
C57 C56 H56 120.0 . . ?
C56 C57 H57 119.8 . . ?
C58 C57 C56 120(2) . . ?
C58 C57 H57 119.8 . . ?
C57 C58 H58 120.1 . . ?
C59 C58 C57 120(2) . . ?
C59 C58 H58 120.1 . . ?
C58 C59 H59 119.9 . . ?
C58 C59 C60 120(2) . . ?
C60 C59 H59 119.9 . . ?
Cs2 C60 H60 110.2 . . ?
C55 C60 Cs2 63.5(10) . . ?
C55 C60 C59 122(2) . . ?
C55 C60 H60 119.2 . . ?
C59 C60 Cs2 96.3(14) . . ?
C59 C60 H60 119.2 . . ?
C62 C61 Si4 122.8(12) . . ?
C62 C61 C66 117.4(15) . . ?
C66 C61 Si4 119.3(12) . . ?
C61 C62 H62 118.9 . . ?
C61 C62 C63 122.2(17) . . ?
C63 C62 H62 118.9 . . ?
C62 C63 H63 120.5 . . ?
C64 C63 C62 118.9(17) . . ?
C64 C63 H63 120.5 . . ?
C63 C64 H64 119.7 . . ?
C65 C64 C63 120.6(16) . . ?
C65 C64 H64 119.7 . . ?
C64 C65 H65 120.0 . . ?
C64 C65 C66 120.0(18) . . ?
C66 C65 H65 120.0 . . ?
C61 C66 C65 120.8(16) . . ?
C61 C66 H66 119.6 . . ?
C65 C66 H66 119.6 . . ?
C68 C67 Si4 119.8(13) . . ?
C68 C67 C72 119.3(16) . . ?
C72 C67 Si4 121.0(12) . . ?
C67 C68 H68 120.8 . . ?
C67 C68 C69 118.4(17) . . ?
C69 C68 H68 120.8 . . ?
C68 C69 H69 119.9 . . ?
C70 C69 C68 120.2(17) . . ?
C70 C69 H69 119.9 . . ?
C69 C70 H70 119.4 . . ?
C69 C70 C71 121.3(18) . . ?
C71 C70 H70 119.4 . . ?
C70 C71 H71 120.9 . . ?
C70 C71 C72 118(2) . . ?
C72 C71 H71 120.9 . . ?
C67 C72 C71 122.6(18) . . ?
C67 C72 H72 118.7 . . ?
C71 C72 H72 118.7 . . ?
Si5 C73 Cs1 102.3(6) . . ?
C74 C73 Cs1 81.5(10) . . ?
C74 C73 Si5 123.9(13) . . ?
C74 C73 C78 117.0(16) . . ?
C78 C73 Cs1 80.9(11) . . ?
C78 C73 Si5 118.9(13) . . ?
Cs1 C74 H74 109.8 . . ?
C73 C74 Cs1 75.5(10) . . ?
C73 C74 H74 119.1 . . ?
C73 C74 C75 121.9(18) . . ?
C75 C74 Cs1 85.4(12) . . ?
C75 C74 H74 119.1 . . ?
Cs1 C75 H75 113.5 . . ?
C74 C75 Cs1 72.3(12) . . ?
C74 C75 H75 120.0 . . ?
C76 C75 Cs1 84.6(13) . . ?
C76 C75 C74 120.1(19) . . ?
C76 C75 H75 120.0 . . ?
Cs1 C76 H76 123.5 . . ?
C75 C76 Cs1 74.0(12) . . ?
C75 C76 H76 120.0 . . ?
C75 C76 C77 120.0(19) . . ?
C77 C76 Cs1 74.0(12) . . ?
C77 C76 H76 120.0 . . ?
Cs1 C77 H77 113.3 . . ?
C76 C77 Cs1 84.2(12) . . ?
C76 C77 H77 120.9 . . ?
C78 C77 Cs1 72.1(12) . . ?
C78 C77 C76 118.2(19) . . ?
C78 C77 H77 120.9 . . ?
Cs1 C78 H78 109.9 . . ?
C73 C78 Cs1 75.3(10) . . ?
C73 C78 H78 118.7 . . ?
C77 C78 Cs1 85.7(13) . . ?
C77 C78 C73 122.7(18) . . ?
C77 C78 H78 118.7 . . ?
C80 C79 Si5 120.8(13) . . ?
C80 C79 C84 118.2(17) . . ?
C84 C79 Si5 121.0(14) . . ?
C79 C80 H80 119.3 . . ?
C79 C80 C81 121.4(18) . . ?
C81 C80 H80 119.3 . . ?
C80 C81 H81 120.3 . . ?
C80 C81 C82 119.3(19) . . ?
C82 C81 H81 120.3 . . ?
C81 C82 H82 119.9 . . ?
C83 C82 C81 120.2(18) . . ?
C83 C82 H82 119.9 . . ?
C82 C83 H83 119.8 . . ?
C82 C83 C84 120(2) . . ?
C84 C83 H83 119.8 . . ?
C79 C84 H84 119.8 . . ?
C83 C84 C79 120(2) . . ?
C83 C84 H84 119.8 . . ?
C86 C85 Si5 121.1(13) . . ?
C90 C85 Si5 121.6(13) . . ?
C90 C85 C86 117.3(16) . . ?
C85 C86 H86 119.4 . . ?
C87 C86 C85 121.2(19) . . ?
C87 C86 H86 119.4 . . ?
C86 C87 H87 120.1 . . ?
C86 C87 C88 119.7(19) . . ?
C88 C87 H87 120.1 . . ?
C87 C88 H88 119.7 . . ?
C89 C88 C87 120.7(18) . . ?
C89 C88 H88 119.7 . . ?
C88 C89 H89 120.5 . . ?
C88 C89 C90 119(2) . . ?
C90 C89 H89 120.5 . . ?
C85 C90 C89 122.2(19) . . ?
C85 C90 H90 118.9 . . ?
C89 C90 H90 118.9 . . ?
C92 C91 C96 117(2) . . ?
C92 C91 C97 122(2) . . ?
C96 C91 C97 121(2) . . ?
C91 C92 H92 118.7 . . ?
C91 C92 C93 123(2) . . ?
C93 C92 H92 118.7 . . ?
C92 C93 H93 120.0 . . ?
C94 C93 C92 120(2) . . ?
C94 C93 H93 120.0 . . ?
C93 C94 H94 120.6 . . ?
C93 C94 C95 119(2) . . ?
C95 C94 H94 120.6 . . ?
C94 C95 H95 119.3 . . ?
C94 C95 C96 121(2) . . ?
C96 C95 H95 119.3 . . ?
C91 C96 C95 121(2) . . ?
C91 C96 H96 119.7 . . ?
C95 C96 H96 119.7 . . ?
C91 C97 H97A 109.5 . . ?
C91 C97 H97B 109.5 . . ?
C91 C97 H97C 109.5 . . ?
H97A C97 H97B 109.5 . . ?
H97A C97 H97C 109.5 . . ?
H97B C97 H97C 109.5 . . ?
C99 C98 C103 118(2) . . ?
C99 C98 C104 122(2) . . ?
C103 C98 C104 119.7(19) . . ?
C98 C99 H99 120.1 . . ?
C100 C99 C98 120(2) . . ?
C100 C99 H99 120.1 . . ?
C99 C100 H100 118.5 . . ?
C101 C100 C99 123(2) . . ?
C101 C100 H100 118.5 . . ?
C100 C101 H101 120.5 . . ?
C100 C101 C102 119(2) . . ?
C102 C101 H101 120.5 . . ?
C101 C102 H102 120.4 . . ?
C103 C102 C101 119(2) . . ?
C103 C102 H102 120.4 . . ?
C98 C103 H103 119.6 . . ?
C102 C103 C98 121(2) . . ?
C102 C103 H103 119.6 . . ?
C98 C104 H10A 109.5 . . ?
C98 C104 H10B 109.5 . . ?
C98 C104 H10C 109.5 . . ?
H10A C104 H10B 109.5 . . ?
H10A C104 H10C 109.5 . . ?
H10B C104 H10C 109.5 . . ?

loop_
_geom_torsion_atom_site_label_1
_geom_torsion_atom_site_label_2
_geom_torsion_atom_site_label_3
_geom_torsion_atom_site_label_4
_geom_torsion
_geom_torsion_site_symmetry_1
_geom_torsion_site_symmetry_2
_geom_torsion_site_symmetry_3
_geom_torsion_site_symmetry_4
_geom_torsion_publ_flag
Cs1 Si1 O1 Pr1 -91(2) . . . . ?
Cs1 Si1 C1 C2 94.5(15) . . . . ?
Cs1 Si1 C1 C6 -81.2(13) . . . . ?
Cs1 Si1 C7 C8 64.5(17) . . . . ?
Cs1 Si1 C7 C12 -114.8(12) . . . . ?
Cs1 Si1 C13 C14 -134.6(12) . . . . ?
Cs1 Si1 C13 C18 42.1(14) . . . . ?
Cs1 Si2 O2 Pr1 -132.9(19) . . . . ?
Cs1 Si2 C19 C20 -98.6(14) . . . . ?
Cs1 Si2 C19 C24 77.3(13) . . . . ?
Cs1 Si2 C25 C26 -37.1(14) . . . . ?
Cs1 Si2 C25 C30 140.6(15) . . . . ?
Cs1 Si2 C31 Cs2 1(3) . . . . ?
Cs1 Si2 C31 C32 84(3) . . . . ?
Cs1 Si2 C31 C36 -96(3) . . . . ?
Cs1 Si5 C79 C80 -109.0(14) . . . . ?
Cs1 Si5 C79 C84 74.3(17) . . . . ?
Cs1 Si5 C85 C86 53.2(14) . . . . ?
Cs1 Si5 C85 C90 -127.2(14) . . . . ?
Cs1 C1 C2 C3 -73(2) . . . . ?
Cs1 C1 C6 C5 81.3(17) . . . . ?
Cs1 C2 C3 C4 -66(2) . . . . ?
Cs1 C3 C4 C5 -61.2(18) . . . . ?
Cs1 C4 C5 C6 -65.0(16) . . . . ?
Cs1 C5 C6 C1 -76.8(16) . . . . ?
Cs1 C19 C20 C21 95.1(16) . . . . ?
Cs1 C19 C24 C23 -104.8(17) . . . . ?
Cs1 C40 C41 C42 -110.5(18) 1_655 . . . ?
Cs1 C41 C42 Cs2 -167.1(7) 1_655 . . . ?
Cs1 C41 C42 C37 -96.2(17) 1_655 . . . ?
Cs1 C73 C74 C75 -75.1(18) . . . . ?
Cs1 C73 C78 C77 75(2) . . . . ?
Cs1 C74 C75 C76 -73(2) . . . . ?
Cs1 C75 C76 C77 -60(2) . . . . ?
Cs1 C76 C77 C78 -66.2(19) . . . . ?
Cs1 C77 C78 C73 -69.6(18) . . . . ?
Cs2 Si3 O3 Pr1 -149.2(17) . . . . ?
Cs2 Si3 C37 C38 -86.7(14) . . . . ?
Cs2 Si3 C37 C42 84.4(13) . . . . ?
Cs2 Si3 C43 C44 93.9(14) . . . . ?
Cs2 Si3 C43 C48 -92.4(14) . . . . ?
Cs2 Si3 C49 C50 -24.9(15) . . . . ?
Cs2 Si3 C49 C54 153.3(11) . . . . ?
Cs2 Si4 O4 Pr1 138.2(15) . . . . ?
Cs2 Si4 C55 C56 81.1(14) . . . . ?
Cs2 Si4 C55 C60 -96.2(15) . . . . ?
Cs2 Si4 C61 C62 -87.8(16) . . . . ?
Cs2 Si4 C61 C66 100.5(14) . . . . ?
Cs2 Si4 C67 C68 -50.3(14) . . . . ?
Cs2 Si4 C67 C72 131.4(14) . . . . ?
Cs2 C31 C32 C33 -70.9(18) . . . . ?
Cs2 C31 C36 C35 66.5(19) . . . . ?
Cs2 C32 C33 C34 -76(2) . . . . ?
Cs2 C33 C34 C35 -73(2) . . . . ?
Cs2 C34 C35 C36 -68.6(18) . . . . ?
Cs2 C35 C36 C31 -64.8(18) . . . . ?
Cs2 C37 C38 C39 82(2) . . . . ?
Cs2 C37 C42 C41 -82.2(17) . . . . ?
Cs2 C38 C39 C40 67(2) . . . . ?
Cs2 C55 C56 C57 -89.4(19) . . . . ?
Cs2 C55 C60 C59 81(2) . . . . ?
Cs2 C56 C57 C58 -76(2) . . . . ?
Si1 C1 C2 Cs1 -101.7(11) . . . . ?
Si1 C1 C2 C3 -174.7(17) . . . . ?
Si1 C1 C6 Cs1 95.2(10) . . . . ?
Si1 C1 C6 C5 176.5(14) . . . . ?
Si1 C7 C8 C9 -178.2(14) . . . . ?
Si1 C7 C12 C11 178.2(13) . . . . ?
Si1 C13 C14 C15 176.3(14) . . . . ?
Si1 C13 C18 C17 -175.4(13) . . . . ?
Si2 C19 C20 C21 178.4(13) . . . . ?
Si2 C19 C24 Cs1 -72.2(10) . . . . ?
Si2 C19 C24 C23 -177.0(14) . . . . ?
Si2 C25 C26 C27 178.6(17) . . . . ?
Si2 C25 C30 C29 -176.0(16) . . . . ?
Si2 C31 C32 Cs2 -106.9(11) . . . . ?
Si2 C31 C32 C33 -177.8(16) . . . . ?
Si2 C31 C36 Cs2 111.7(14) . . . . ?
Si2 C31 C36 C35 178.2(15) . . . . ?
Si3 C37 C38 Cs2 88.9(10) . . . . ?
Si3 C37 C38 C39 170.8(17) . . . . ?
Si3 C37 C42 Cs2 -87.5(11) . . . . ?
Si3 C37 C42 C41 -169.7(14) . . . . ?
Si3 C43 C44 C45 173.4(14) . . . . ?
Si3 C43 C48 C47 -172.0(13) . . . . ?
Si3 C49 C50 C51 179.1(13) . . . . ?
Si3 C49 C54 C53 -178.3(14) . . . . ?
Si4 C55 C56 Cs2 -85.9(11) . . . . ?
Si4 C55 C56 C57 -175.2(16) . . . . ?
Si4 C55 C60 Cs2 93.6(12) . . . . ?
Si4 C55 C60 C59 174.3(17) . . . . ?
Si4 C61 C62 C63 -170.1(14) . . . . ?
Si4 C61 C66 C65 170.5(13) . . . . ?
Si4 C67 C68 C69 -176.7(13) . . . . ?
Si4 C67 C72 C71 178.7(17) . . . . ?
Si5 C73 C74 Cs1 -99.2(12) . . . . ?
Si5 C73 C74 C75 -174.3(15) . . . . ?
Si5 C73 C78 Cs1 99.1(11) . . . . ?
Si5 C73 C78 C77 174.1(18) . . . . ?
Si5 C79 C80 C81 -177.2(15) . . . . ?
Si5 C79 C84 C83 177.6(17) . . . . ?
Si5 C85 C86 C87 177.5(14) . . . . ?
Si5 C85 C90 C89 -177.9(16) . . . . ?
O1 Si1 C1 Cs1 20.0(8) . . . . ?
O1 Si1 C1 C2 114.5(14) . . . . ?
O1 Si1 C1 C6 -61.1(15) . . . . ?
O1 Si1 C7 C8 133.9(14) . . . . ?
O1 Si1 C7 C12 -45.4(15) . . . . ?
O1 Si1 C13 C14 161.8(13) . . . . ?
O1 Si1 C13 C18 -21.6(15) . . . . ?
O2 Si2 C19 Cs1 -43.3(6) . . . . ?
O2 Si2 C19 C20 -141.9(13) . . . . ?
O2 Si2 C19 C24 33.9(16) . . . . ?
O2 Si2 C25 C26 10.5(17) . . . . ?
O2 Si2 C25 C30 -171.8(14) . . . . ?
O2 Si2 C31 Cs2 -8.9(9) . . . . ?
O2 Si2 C31 C32 74.5(16) . . . . ?
O2 Si2 C31 C36 -105.8(16) . . . . ?
O3 Si3 C37 Cs2 -8.0(7) . . . . ?
O3 Si3 C37 C38 -94.6(14) . . . . ?
O3 Si3 C37 C42 76.5(15) . . . . ?
O3 Si3 C43 C44 41.3(15) . . . . ?
O3 Si3 C43 C48 -144.9(13) . . . . ?
O3 Si3 C49 C50 28.8(15) . . . . ?
O3 Si3 C49 C54 -153.0(13) . . . . ?
O4 Si4 C55 Cs2 -13.8(6) . . . . ?
O4 Si4 C55 C56 67.3(15) . . . . ?
O4 Si4 C55 C60 -110.0(15) . . . . ?
O4 Si4 C61 C62 -146.1(14) . . . . ?
O4 Si4 C61 C66 42.2(16) . . . . ?
O4 Si4 C67 C68 5.0(15) . . . . ?
O4 Si4 C67 C72 -173.2(15) . . . . ?
O5 Si5 C79 C80 -36.0(16) . . . . ?
O5 Si5 C79 C84 147.3(15) . . . . ?
O5 Si5 C85 C86 -12.7(16) . . . . ?
O5 Si5 C85 C90 166.9(15) . . . . ?
C1 Si1 O1 Pr1 -110(2) . . . . ?
C1 Si1 O1 Cs1 -18.6(7) . . . . ?
C1 Si1 C7 C8 14.0(16) . . . . ?
C1 Si1 C7 C12 -165.3(13) . . . . ?
C1 Si1 C13 C14 -78.7(14) . . . . ?
C1 Si1 C13 C18 98.0(14) . . . . ?
C1 C2 C3 Cs1 64.0(17) . . . . ?
C1 C2 C3 C4 -2(3) . . . . ?
C2 C1 C6 Cs1 -80.6(14) . . . . ?
C2 C1 C6 C5 1(3) . . . . ?
C2 C3 C4 Cs1 62(2) . . . . ?
C2 C3 C4 C5 1(3) . . . . ?
C3 C4 C5 Cs1 65.5(19) . . . . ?
C3 C4 C5 C6 0(3) . . . . ?
C4 C5 C6 Cs1 75.3(18) . . . . ?
C4 C5 C6 C1 -2(3) . . . . ?
C6 C1 C2 Cs1 74.1(13) . . . . ?
C6 C1 C2 C3 1(3) . . . . ?
C7 Si1 O1 Pr1 132(2) . . . . ?
C7 Si1 O1 Cs1 -136.8(6) . . . . ?
C7 Si1 C1 Cs1 142.7(6) . . . . ?
C7 Si1 C1 C2 -122.9(14) . . . . ?
C7 Si1 C1 C6 61.5(14) . . . . ?
C7 Si1 C13 C14 35.5(15) . . . . ?
C7 Si1 C13 C18 -147.9(13) . . . . ?
C7 C8 C9 C10 0(3) . . . . ?
C8 C7 C12 C11 -1(3) . . . . ?
C8 C9 C10 C11 -2(3) . . . . ?
C9 C10 C11 C12 2(3) . . . . ?
C10 C11 C12 C7 0(3) . . . . ?
C12 C7 C8 C9 1(3) . . . . ?
C13 Si1 O1 Pr1 8(2) . . . . ?
C13 Si1 O1 Cs1 99.5(6) . . . . ?
C13 Si1 C1 Cs1 -101.5(6) . . . . ?
C13 Si1 C1 C2 -7.1(16) . . . . ?
C13 Si1 C1 C6 177.3(13) . . . . ?
C13 Si1 C7 C8 -100.4(14) . . . . ?
C13 Si1 C7 C12 80.3(14) . . . . ?
C13 C14 C15 C16 -1(3) . . . . ?
C14 C13 C18 C17 1(2) . . . . ?
C14 C15 C16 C17 1(3) . . . . ?
C15 C16 C17 C18 0(3) . . . . ?
C16 C17 C18 C13 -1(3) . . . . ?
C18 C13 C14 C15 -1(2) . . . . ?
C19 Si2 O2 Pr1 -79.1(18) . . . . ?
C19 Si2 O2 Cs1 53.8(7) . . . . ?
C19 Si2 C25 C26 -108.1(15) . . . . ?
C19 Si2 C25 C30 69.7(16) . . . . ?
C19 Si2 C31 Cs2 113.5(7) . . . . ?
C19 Si2 C31 C32 -163.1(13) . . . . ?
C19 Si2 C31 C36 16.5(19) . . . . ?
C19 C20 C21 C22 -3(3) . . . . ?
C20 C19 C24 Cs1 103.9(14) . . . . ?
C20 C19 C24 C23 -1(3) . . . . ?
C20 C21 C22 C23 2(3) . . . . ?
C21 C22 C23 C24 0(3) . . . . ?
C22 C23 C24 Cs1 -82.8(18) . . . . ?
C22 C23 C24 C19 0(3) . . . . ?
C24 C19 C20 C21 2(2) . . . . ?
C25 Si2 O2 Pr1 163.4(16) . . . . ?
C25 Si2 O2 Cs1 -63.7(7) . . . . ?
C25 Si2 C19 Cs1 77.3(7) . . . . ?
C25 Si2 C19 C20 -21.3(16) . . . . ?
C25 Si2 C19 C24 154.5(14) . . . . ?
C25 Si2 C31 Cs2 -131.4(7) . . . . ?
C25 Si2 C31 C32 -47.9(15) . . . . ?
C25 Si2 C31 C36 131.7(16) . . . . ?
C25 C26 C27 C28 -3(4) . . . . ?
C26 C25 C30 C29 2(3) . . . . ?
C26 C27 C28 C29 2(4) . . . . ?
C27 C28 C29 C30 1(4) . . . . ?
C28 C29 C30 C25 -3(3) . . . . ?
C30 C25 C26 C27 1(3) . . . . ?
C31 Si2 O2 Pr1 44.6(19) . . . . ?
C31 Si2 O2 Cs1 177.5(6) . . . . ?
C31 Si2 C19 Cs1 -168.4(6) . . . . ?
C31 Si2 C19 C20 93.0(15) . . . . ?
C31 Si2 C19 C24 -91.2(15) . . . . ?
C31 Si2 C25 C26 133.9(15) . . . . ?
C31 Si2 C25 C30 -48.4(16) . . . . ?
C31 C32 C33 Cs2 73.9(17) . . . . ?
C31 C32 C33 C34 -2(3) . . . . ?
C32 C31 C36 Cs2 -68.7(15) . . . . ?
C32 C31 C36 C35 -2(3) . . . . ?
C32 C33 C34 Cs2 74(2) . . . . ?
C32 C33 C34 C35 1(3) . . . . ?
C33 C34 C35 Cs2 68(2) . . . . ?
C33 C34 C35 C36 -1(3) . . . . ?
C34 C35 C36 Cs2 66.0(18) . . . . ?
C34 C35 C36 C31 1(3) . . . . ?
C36 C31 C32 Cs2 73.4(16) . . . . ?
C36 C31 C32 C33 3(3) . . . . ?
C37 Si3 O3 Pr1 -139.9(14) . . . . ?
C37 Si3 O3 Cs2 9.3(8) . . . . ?
C37 Si3 C43 C44 162.4(12) . . . . ?
C37 Si3 C43 C48 -23.8(16) . . . . ?
C37 Si3 C49 C50 -90.3(14) . . . . ?
C37 Si3 C49 C54 87.9(14) . . . . ?
C37 C38 C39 C40 -2(3) . . . . ?
C38 C37 C42 Cs2 83.9(14) . . . . ?
C38 C37 C42 C41 2(2) . . . . ?
C38 C39 C40 Cs1 87(2) . . . 1_655 ?
C38 C39 C40 C41 4(3) . . . . ?
C39 C40 C41 Cs1 107.6(19) . . . 1_655 ?
C39 C40 C41 C42 -3(3) . . . . ?
C40 C41 C42 Cs2 -70.8(19) . . . . ?
C40 C41 C42 C37 0(3) . . . . ?
C42 C37 C38 Cs2 -82.8(13) . . . . ?
C42 C37 C38 C39 -1(3) . . . . ?
C43 Si3 O3 Pr1 -17.6(16) . . . . ?
C43 Si3 O3 Cs2 131.6(6) . . . . ?
C43 Si3 C37 Cs2 -131.5(5) . . . . ?
C43 Si3 C37 C38 141.8(13) . . . . ?
C43 Si3 C37 C42 -47.1(15) . . . . ?
C43 Si3 C49 C50 152.4(13) . . . . ?
C43 Si3 C49 C54 -29.5(15) . . . . ?
C43 C44 C45 C46 0(3) . . . . ?
C44 C43 C48 C47 2(2) . . . . ?
C44 C45 C46 C47 0(3) . . . . ?
C45 C46 C47 C48 1(3) . . . . ?
C46 C47 C48 C43 -2(3) . . . . ?
C48 C43 C44 C45 -1(2) . . . . ?
C49 Si3 O3 Pr1 102.0(15) . . . . ?
C49 Si3 O3 Cs2 -108.8(7) . . . . ?
C49 Si3 C37 Cs2 114.3(6) . . . . ?
C49 Si3 C37 C38 27.6(15) . . . . ?
C49 Si3 C37 C42 -161.3(13) . . . . ?
C49 Si3 C43 C44 -82.7(13) . . . . ?
C49 Si3 C43 C48 91.0(15) . . . . ?
C49 C50 C51 C52 0(3) . . . . ?
C50 C49 C54 C53 0(2) . . . . ?
C50 C51 C52 C53 -2(3) . . . . ?
C51 C52 C53 C54 3(3) . . . . ?
C52 C53 C54 C49 -2(3) . . . . ?
C54 C49 C50 C51 1(2) . . . . ?
C55 Si4 O4 Pr1 153.8(12) . . . . ?
C55 Si4 O4 Cs2 15.6(7) . . . . ?
C55 Si4 C61 C62 -24.2(17) . . . . ?
C55 Si4 C61 C66 164.1(13) . . . . ?
C55 Si4 C67 C68 -114.8(14) . . . . ?
C55 Si4 C67 C72 67.0(17) . . . . ?
C55 C56 C57 C58 0(3) . . . . ?
C56 C55 C60 Cs2 -83.7(15) . . . . ?
C56 C55 C60 C59 -3(3) . . . . ?
C56 C57 C58 C59 -2(4) . . . . ?
C57 C58 C59 C60 1(4) . . . . ?
C58 C59 C60 Cs2 64(2) . . . . ?
C58 C59 C60 C55 2(3) . . . . ?
C60 C55 C56 Cs2 91.5(15) . . . . ?
C60 C55 C56 C57 2(3) . . . . ?
C61 Si4 O4 Pr1 -85.9(14) . . . . ?
C61 Si4 O4 Cs2 135.8(6) . . . . ?
C61 Si4 C55 Cs2 -139.5(6) . . . . ?
C61 Si4 C55 C56 -58.4(16) . . . . ?
C61 Si4 C55 C60 124.3(15) . . . . ?
C61 Si4 C67 C68 132.4(13) . . . . ?
C61 Si4 C67 C72 -45.8(17) . . . . ?
C61 C62 C63 C64 -1(3) . . . . ?
C62 C61 C66 C65 -2(3) . . . . ?
C62 C63 C64 C65 0(3) . . . . ?
C63 C64 C65 C66 0(3) . . . . ?
C64 C65 C66 C61 1(3) . . . . ?
C66 C61 C62 C63 2(3) . . . . ?
C67 Si4 O4 Pr1 36.1(15) . . . . ?
C67 Si4 O4 Cs2 -102.2(7) . . . . ?
C67 Si4 C55 Cs2 108.1(6) . . . . ?
C67 Si4 C55 C56 -170.8(14) . . . . ?
C67 Si4 C55 C60 11.9(17) . . . . ?
C67 Si4 C61 C62 88.3(16) . . . . ?
C67 Si4 C61 C66 -83.4(15) . . . . ?
C67 C68 C69 C70 -2(3) . . . . ?
C68 C67 C72 C71 0(3) . . . . ?
C68 C69 C70 C71 0(3) . . . . ?
C69 C70 C71 C72 2(3) . . . . ?
C70 C71 C72 C67 -2(3) . . . . ?
C72 C67 C68 C69 2(3) . . . . ?
C73 Si5 O5 Cs1 -17.9(7) . . . . ?
C73 Si5 C79 C80 -157.2(14) . . . . ?
C73 Si5 C79 C84 26.1(16) . . . . ?
C73 Si5 C85 C86 107.9(14) . . . . ?
C73 Si5 C85 C90 -72.5(17) . . . . ?
C73 C74 C75 Cs1 69.8(17) . . . . ?
C73 C74 C75 C76 -3(3) . . . . ?
C74 C73 C78 Cs1 -75.5(15) . . . . ?
C74 C73 C78 C77 -1(3) . . . . ?
C74 C75 C76 Cs1 65.9(18) . . . . ?
C74 C75 C76 C77 6(3) . . . . ?
C75 C76 C77 Cs1 60(2) . . . . ?
C75 C76 C77 C78 -6(3) . . . . ?
C76 C77 C78 Cs1 73(2) . . . . ?
C76 C77 C78 C73 3(3) . . . . ?
C78 C73 C74 Cs1 75.2(15) . . . . ?
C78 C73 C74 C75 0(3) . . . . ?
C79 Si5 O5 Cs1 -137.5(6) . . . . ?
C79 Si5 C85 C86 -138.2(14) . . . . ?
C79 Si5 C85 C90 41.5(17) . . . . ?
C79 C80 C81 C82 -1(3) . . . . ?
C80 C79 C84 C83 1(3) . . . . ?
C80 C81 C82 C83 1(4) . . . . ?
C81 C82 C83 C84 -1(4) . . . . ?
C82 C83 C84 C79 0(4) . . . . ?
C84 C79 C80 C81 0(3) . . . . ?
C85 Si5 O5 Cs1 101.2(6) . . . . ?
C85 Si5 C79 C80 88.5(15) . . . . ?
C85 Si5 C79 C84 -88.3(16) . . . . ?
C85 C86 C87 C88 2(3) . . . . ?
C86 C85 C90 C89 2(3) . . . . ?
C86 C87 C88 C89 -1(3) . . . . ?
C87 C88 C89 C90 0(3) . . . . ?
C88 C89 C90 C85 -1(3) . . . . ?
C90 C85 C86 C87 -2(3) . . . . ?
C91 C92 C93 C94 3(4) . . . . ?
C92 C91 C96 C95 0(4) . . . . ?
C92 C93 C94 C95 -2(4) . . . . ?
C93 C94 C95 C96 1(4) . . . . ?
C94 C95 C96 C91 0(4) . . . . ?
C96 C91 C92 C93 -1(4) . . . . ?
C97 C91 C92 C93 -178(2) . . . . ?
C97 C91 C96 C95 177(2) . . . . ?
C98 C99 C100 C101 1(3) . . . . ?
C99 C98 C103 C102 3(3) . . . . ?
C99 C100 C101 C102 -1(4) . . . . ?
C100 C101 C102 C103 1(4) . . . . ?
C101 C102 C103 C98 -3(4) . . . . ?
C103 C98 C99 C100 -2(3) . . . . ?
C104 C98 C99 C100 177(2) . . . . ?
C104 C98 C103 C102 -176(2) . . . . ?

_shelx_res_file                  
;
TITL MK-775 in P2(1)
    mk-775.res
    created by SHELXL-2019/3 at 15:30:32 on 14-Mar-2025
CELL 1.54184 13.7994 24.8092 14.2323 90 112.803 90
ZERR 2 0.0003 0.0004 0.0003 0 0.003 0
LATT -1
SYMM -X,0.5+Y,-Z
SFAC C H Cs O Pr Si
UNIT 208 182 4 10 2 10

L.S. 10
PLAN  10
SIZE 0.273 0.212 0.132
TEMP -133
CONF
FREE C26 Cs1
list 4
MORE -1
BOND $H
fmap 2 53
acta
TWIN -1 0 0 0 -1 0 0 0 -1 2
REM <olex2.extras>
REM <HklSrc "%.\\mk-775.hkl">
REM </olex2.extras>

WGHT    0.140600   20.893600
BASF  -0.03367
FVAR       1.88113
PR1   5    0.370940    0.489070    0.452535    11.00000    0.02381    0.02873 =
         0.02280   -0.00121    0.01048    0.00077
CS1   3    0.073023    0.499036    0.444081    11.00000    0.04526    0.04395 =
         0.04279    0.00030    0.01971   -0.00714
CS2   3    0.614239    0.596484    0.561486    11.00000    0.05253    0.03783 =
         0.03885   -0.00574    0.02409   -0.00343
SI1   6    0.154972    0.508575    0.185264    11.00000    0.02755    0.03556 =
         0.02405   -0.00098    0.01170   -0.00157
SI2   6    0.274571    0.608395    0.559300    11.00000    0.03840    0.03050 =
         0.02548   -0.00132    0.01853    0.00083
SI3   6    0.557629    0.506172    0.318037    11.00000    0.03145    0.03482 =
         0.02721   -0.00115    0.01736   -0.00078
SI4   6    0.604476    0.463786    0.703736    11.00000    0.02498    0.04365 =
         0.01923    0.00009    0.00801   -0.00068
SI5   6    0.250841    0.354837    0.492503    11.00000    0.03367    0.03196 =
         0.02878    0.00323    0.01424   -0.00368
O1    4    0.238494    0.488938    0.292759    11.00000    0.03438    0.03994 =
         0.03036    0.00247    0.00749   -0.00174
O2    4    0.286952    0.559441    0.492188    11.00000    0.04771    0.04071 =
         0.02299   -0.00468    0.01778   -0.00105
O3    4    0.490667    0.517529    0.385793    11.00000    0.03711    0.04597 =
         0.02671   -0.01129    0.01964   -0.00482
O4    4    0.511990    0.492911    0.608455    11.00000    0.02592    0.05003 =
         0.02532   -0.00277    0.00331   -0.00489
O5    4    0.305307    0.410408    0.486092    11.00000    0.05275    0.03171 =
         0.03717    0.01192    0.01728   -0.01069
C1    1    0.017664    0.502530    0.184883    11.00000    0.03571    0.03501 =
         0.02498    0.00184    0.01334   -0.00627
C2    1   -0.044192    0.547987    0.178562    11.00000    0.04630    0.03725 =
         0.05850    0.00856    0.03084    0.00431
AFIX  43
H2    2   -0.020268    0.582577    0.168513    11.00000   -1.20000
AFIX   0
C3    1   -0.141828    0.542581    0.187060    11.00000    0.04956    0.04587 =
         0.08025    0.00682    0.03926    0.00656
AFIX  43
H3    2   -0.182823    0.573653    0.185044    11.00000   -1.20000
AFIX   0
C4    1   -0.178548    0.491715    0.198435    11.00000    0.03565    0.05679 =
         0.05433    0.00921    0.02275   -0.00309
AFIX  43
H4    2   -0.245252    0.488160    0.202739    11.00000   -1.20000
AFIX   0
C5    1   -0.119299    0.446941    0.203438    11.00000    0.04253    0.05129 =
         0.04280    0.00206    0.02235   -0.00857
AFIX  43
H5    2   -0.144636    0.412227    0.210680    11.00000   -1.20000
AFIX   0
C6    1   -0.021664    0.452658    0.197837    11.00000    0.04204    0.04114 =
         0.04402   -0.00170    0.02189   -0.00508
AFIX  43
H6    2    0.019853    0.421393    0.203032    11.00000   -1.20000
AFIX   0
C7    1    0.155375    0.466511    0.074327    11.00000    0.03183    0.04028 =
         0.01979    0.00498    0.00903   -0.00463
C8    1    0.064594    0.447806   -0.001952    11.00000    0.03939    0.05239 =
         0.02514    0.00100    0.01518   -0.00221
AFIX  43
H8    2   -0.002121    0.456767   -0.001414    11.00000   -1.20000
AFIX   0
C9    1    0.071226    0.415523   -0.080247    11.00000    0.06310    0.04906 =
         0.03122   -0.00488    0.02249   -0.01164
AFIX  43
H9    2    0.008843    0.402817   -0.132947    11.00000   -1.20000
AFIX   0
C10   1    0.167362    0.402267   -0.080946    11.00000    0.07159    0.04300 =
         0.03641   -0.00014    0.03414    0.00324
AFIX  43
H10   2    0.171145    0.379489   -0.133075    11.00000   -1.20000
AFIX   0
C11   1    0.256794    0.421246   -0.008292    11.00000    0.05368    0.05067 =
         0.03969    0.00299    0.02939    0.01262
AFIX  43
H11   2    0.322780    0.412645   -0.010924    11.00000   -1.20000
AFIX   0
C12   1    0.252859    0.453543    0.070940    11.00000    0.03978    0.04793 =
         0.03666    0.00479    0.01998    0.00425
AFIX  43
H12   2    0.315978    0.466594    0.122138    11.00000   -1.20000
AFIX   0
C13   1    0.173365    0.581187    0.159319    11.00000    0.03296    0.03365 =
         0.03072   -0.00296    0.01627   -0.00407
C14   1    0.130137    0.602643    0.060726    11.00000    0.04419    0.04691 =
         0.02895    0.00128    0.01036    0.00041
AFIX  43
H14   2    0.094083    0.579397    0.005046    11.00000   -1.20000
AFIX   0
C15   1    0.138670    0.657402    0.042117    11.00000    0.05206    0.04630 =
         0.03460    0.01212    0.01547   -0.00163
AFIX  43
H15   2    0.109404    0.670848   -0.025641    11.00000   -1.20000
AFIX   0
C16   1    0.189277    0.691730    0.121640    11.00000    0.06412    0.03197 =
         0.05328    0.00529    0.03487   -0.00205
AFIX  43
H16   2    0.193874    0.729084    0.109268    11.00000   -1.20000
AFIX   0
C17   1    0.233812    0.671646    0.220411    11.00000    0.04819    0.03833 =
         0.04520   -0.00628    0.01982   -0.00441
AFIX  43
H17   2    0.269396    0.695239    0.275647    11.00000   -1.20000
AFIX   0
C18   1    0.226210    0.616630    0.238470    11.00000    0.03756    0.04428 =
         0.03604    0.00206    0.01765   -0.00536
AFIX  43
H18   2    0.257768    0.603224    0.306130    11.00000   -1.20000
AFIX   0
C19   1    0.243309    0.580163    0.667501    11.00000    0.03358    0.03820 =
         0.02888   -0.00635    0.01820    0.00047
C20   1    0.172148    0.605045    0.702930    11.00000    0.03922    0.03293 =
         0.03881   -0.00234    0.02391   -0.00230
AFIX  43
H20   2    0.139752    0.637875    0.672261    11.00000   -1.20000
AFIX   0
C21   1    0.147427    0.583400    0.781160    11.00000    0.04389    0.04058 =
         0.04775   -0.00164    0.02914   -0.00438
AFIX  43
H21   2    0.101672    0.601874    0.805752    11.00000   -1.20000
AFIX   0
C22   1    0.190934    0.534558    0.822000    11.00000    0.05551    0.05314 =
         0.03191   -0.00551    0.02872   -0.01615
AFIX  43
H22   2    0.173150    0.518759    0.874006    11.00000   -1.20000
AFIX   0
C23   1    0.260240    0.507947    0.788718    11.00000    0.05664    0.04067 =
         0.02932    0.00467    0.01558    0.00440
AFIX  43
H23   2    0.290015    0.474383    0.817912    11.00000   -1.20000
AFIX   0
C24   1    0.285888    0.531307    0.711139    11.00000    0.05088    0.03194 =
         0.03453    0.00274    0.02837    0.00737
AFIX  43
H24   2    0.333364    0.513179    0.688281    11.00000   -1.20000
AFIX   0
C25   1    0.162103    0.653832    0.483920    11.00000    0.04531    0.03409 =
         0.04822    0.00681    0.03351    0.01063
C26   1    0.088549    0.640670    0.387626    11.00000    0.04562    0.06571 =
         0.04441    0.01121    0.02543    0.00805
AFIX  43
H26   2    0.095578    0.607615    0.357162    11.00000   -1.20000
AFIX   0
C27   1    0.005213    0.674613    0.335004    11.00000    0.05485    0.06632 =
         0.06846    0.02001    0.01645    0.00168
AFIX  43
H27   2   -0.041722    0.664972    0.268242    11.00000   -1.20000
AFIX   0
C28   1   -0.010576    0.720518    0.375992    11.00000    0.05947    0.07405 =
         0.09958    0.03945    0.05031    0.02877
AFIX  43
H28   2   -0.069247    0.742734    0.339599    11.00000   -1.20000
AFIX   0
C29   1    0.059310    0.735339    0.471849    11.00000    0.10046    0.03677 =
         0.12606    0.01915    0.08914    0.02339
AFIX  43
H29   2    0.048740    0.767653    0.502425    11.00000   -1.20000
AFIX   0
C30   1    0.143718    0.703116    0.522242    11.00000    0.07212    0.02976 =
         0.08466    0.00240    0.05481    0.00791
AFIX  43
H30   2    0.192671    0.714725    0.586807    11.00000   -1.20000
AFIX   0
C31   1    0.393887    0.653545    0.608869    11.00000    0.03803    0.03927 =
         0.03747    0.00149    0.02016   -0.00096
C32   1    0.409651    0.688436    0.538755    11.00000    0.04953    0.03678 =
         0.04830    0.00724    0.02510   -0.00399
AFIX  43
H32   2    0.360093    0.689546    0.470235    11.00000   -1.20000
AFIX   0
C33   1    0.497502    0.721294    0.569395    11.00000    0.04778    0.05320 =
         0.08238    0.01833    0.03803   -0.00178
AFIX  43
H33   2    0.509103    0.744066    0.521103    11.00000   -1.20000
AFIX   0
C34   1    0.568331    0.721310    0.669271    11.00000    0.04686    0.05393 =
         0.07408   -0.01162    0.03484   -0.00455
AFIX  43
H34   2    0.627576    0.744582    0.689143    11.00000   -1.20000
AFIX   0
C35   1    0.554809    0.688546    0.739883    11.00000    0.04484    0.05964 =
         0.05199   -0.01626    0.01354    0.00378
AFIX  43
H35   2    0.604092    0.688379    0.808553    11.00000   -1.20000
AFIX   0
C36   1    0.465314    0.654744    0.708171    11.00000    0.03777    0.05223 =
         0.03678   -0.00152    0.01287   -0.00438
AFIX  43
H36   2    0.454211    0.632169    0.756995    11.00000   -1.20000
AFIX   0
C37   1    0.692773    0.535938    0.385196    11.00000    0.03529    0.04331 =
         0.02844   -0.00607    0.01613   -0.00186
C38   1    0.715488    0.588389    0.360278    11.00000    0.03809    0.05274 =
         0.04627    0.00584    0.01843   -0.00921
AFIX  43
H38   2    0.665459    0.606179    0.302822    11.00000   -1.20000
AFIX   0
C39   1    0.809767    0.614907    0.417957    11.00000    0.04314    0.05369 =
         0.06434   -0.00121    0.01193   -0.01726
AFIX  43
H39   2    0.823737    0.649671    0.398159    11.00000   -1.20000
AFIX   0
C40   1    0.883145    0.590070    0.504655    11.00000    0.04457    0.06514 =
         0.05974   -0.00681    0.02266   -0.00945
AFIX  43
H40   2    0.945282    0.608453    0.546556    11.00000   -1.20000
AFIX   0
C41   1    0.863170    0.537940    0.528143    11.00000    0.03346    0.05211 =
         0.04707   -0.01391    0.00912   -0.00624
AFIX  43
H41   2    0.913754    0.519941    0.584927    11.00000   -1.20000
AFIX   0
C42   1    0.769647    0.511628    0.469341    11.00000    0.03351    0.05506 =
         0.03240    0.00012    0.01042    0.00433
AFIX  43
H42   2    0.758188    0.476026    0.487378    11.00000   -1.20000
AFIX   0
C43   1    0.567459    0.432267    0.293729    11.00000    0.03794    0.04116 =
         0.02636   -0.00281    0.01550   -0.00886
C44   1    0.477932    0.399707    0.271053    11.00000    0.03813    0.03210 =
         0.03231   -0.00152    0.01742   -0.00296
AFIX  43
H44   2    0.416381    0.414571    0.275447    11.00000   -1.20000
AFIX   0
C45   1    0.477742    0.345864    0.242157    11.00000    0.04836    0.04154 =
         0.05717    0.00558    0.02379   -0.00219
AFIX  43
H45   2    0.416560    0.324392    0.227173    11.00000   -1.20000
AFIX   0
C46   1    0.566873    0.324008    0.235477    11.00000    0.05201    0.03775 =
         0.04401   -0.00509    0.01886   -0.00076
AFIX  43
H46   2    0.566748    0.287392    0.215899    11.00000   -1.20000
AFIX   0
C47   1    0.655893    0.354771    0.256917    11.00000    0.04566    0.04538 =
         0.04028   -0.00002    0.02187    0.00152
AFIX  43
H47   2    0.716665    0.339756    0.251118    11.00000   -1.20000
AFIX   0
C48   1    0.655918    0.408668    0.287498    11.00000    0.03950    0.03656 =
         0.03421   -0.00423    0.02110   -0.00269
AFIX  43
H48   2    0.718178    0.429478    0.304342    11.00000   -1.20000
AFIX   0
C49   1    0.500826    0.538338    0.189364    11.00000    0.02975    0.03203 =
         0.04038   -0.00014    0.01882   -0.00337
C50   1    0.441218    0.586193    0.172067    11.00000    0.03305    0.03997 =
         0.03478    0.00015    0.01194    0.00114
AFIX  43
H50   2    0.428640    0.602288    0.226854    11.00000   -1.20000
AFIX   0
C51   1    0.400328    0.610377    0.075967    11.00000    0.04115    0.03872 =
         0.05570    0.00693    0.01421    0.00073
AFIX  43
H51   2    0.360558    0.642667    0.065900    11.00000   -1.20000
AFIX   0
C52   1    0.417776    0.587292   -0.004458    11.00000    0.04350    0.06047 =
         0.02887    0.00839    0.01090   -0.00286
AFIX  43
H52   2    0.388198    0.603038   -0.070374    11.00000   -1.20000
AFIX   0
C53   1    0.478168    0.541392    0.011224    11.00000    0.05096    0.05545 =
         0.02689    0.00335    0.01741   -0.00292
AFIX  43
H53   2    0.492779    0.526348   -0.043263    11.00000   -1.20000
AFIX   0
C54   1    0.517698    0.517088    0.106424    11.00000    0.03438    0.04129 =
         0.03167   -0.00109    0.01575    0.00233
AFIX  43
H54   2    0.557575    0.484901    0.115323    11.00000   -1.20000
AFIX   0
C55   1    0.715483    0.512838    0.765320    11.00000    0.03256    0.03115 =
         0.03288   -0.00071    0.00840    0.00006
C56   1    0.699553    0.557244    0.815923    11.00000    0.04332    0.04618 =
         0.04535   -0.00268    0.00979    0.00430
AFIX  43
H56   2    0.634820    0.561534    0.824031    11.00000   -1.20000
AFIX   0
C57   1    0.780385    0.596718    0.856066    11.00000    0.07163    0.04047 =
         0.06132   -0.01081    0.02211   -0.00399
AFIX  43
H57   2    0.769280    0.627229    0.890985    11.00000   -1.20000
AFIX   0
C58   1    0.873733    0.590912    0.844599    11.00000    0.04912    0.04500 =
         0.06574    0.00980   -0.01303   -0.01191
AFIX  43
H58   2    0.926597    0.617774    0.869974    11.00000   -1.20000
AFIX   0
C59   1    0.890703    0.546802    0.797003    11.00000    0.04182    0.05385 =
         0.07875    0.00164    0.01652   -0.01163
AFIX  43
H59   2    0.955870    0.542553    0.789742    11.00000   -1.20000
AFIX   0
C60   1    0.812426    0.507412    0.758438    11.00000    0.03742    0.05383 =
         0.05259    0.00181    0.02163   -0.00332
AFIX  43
H60   2    0.826168    0.476244    0.726820    11.00000   -1.20000
AFIX   0
C61   1    0.564762    0.438216    0.808144    11.00000    0.02703    0.04327 =
         0.02818   -0.00347    0.01390    0.00045
C62   1    0.632004    0.438206    0.909441    11.00000    0.04417    0.04608 =
         0.02813   -0.00317    0.01827    0.00060
AFIX  43
H62   2    0.697160    0.456707    0.929030    11.00000   -1.20000
AFIX   0
C63   1    0.607473    0.411897    0.984164    11.00000    0.04484    0.04837 =
         0.02985    0.00329    0.01459    0.00911
AFIX  43
H63   2    0.655616    0.412053    1.053283    11.00000   -1.20000
AFIX   0
C64   1    0.511045    0.385358    0.955656    11.00000    0.05375    0.04582 =
         0.04148    0.00200    0.03176    0.00343
AFIX  43
H64   2    0.493520    0.367291    1.005801    11.00000   -1.20000
AFIX   0
C65   1    0.442296    0.385145    0.857180    11.00000    0.04108    0.05140 =
         0.04088   -0.00118    0.02591    0.00024
AFIX  43
H65   2    0.376816    0.367054    0.838553    11.00000   -1.20000
AFIX   0
C66   1    0.467828    0.411742    0.782314    11.00000    0.04044    0.04505 =
         0.03169   -0.00394    0.02057   -0.00064
AFIX  43
H66   2    0.418885    0.411775    0.713506    11.00000   -1.20000
AFIX   0
C67   1    0.664182    0.404185    0.663107    11.00000    0.03601    0.04436 =
         0.02685   -0.00227    0.01827   -0.00779
C68   1    0.633961    0.392605    0.561661    11.00000    0.03138    0.04202 =
         0.02658   -0.00640    0.00986   -0.00173
AFIX  43
H68   2    0.585967    0.415265    0.511144    11.00000   -1.20000
AFIX   0
C69   1    0.677630    0.344190    0.532739    11.00000    0.06348    0.05375 =
         0.04710   -0.01092    0.04202   -0.00874
AFIX  43
H69   2    0.656073    0.334711    0.462904    11.00000   -1.20000
AFIX   0
C70   1    0.747684    0.313452    0.604598    11.00000    0.05817    0.04418 =
         0.06677   -0.00226    0.04272    0.00861
AFIX  43
H70   2    0.775540    0.282429    0.584880    11.00000   -1.20000
AFIX   0
C71   1    0.780416    0.326105    0.707571    11.00000    0.06751    0.05017 =
         0.05852    0.00636    0.03946    0.00741
AFIX  43
H71   2    0.831490    0.304720    0.758099    11.00000   -1.20000
AFIX   0
C72   1    0.736148    0.371056    0.734519    11.00000    0.06248    0.05276 =
         0.03531    0.00359    0.02395    0.01374
AFIX  43
H72   2    0.756245    0.379243    0.804754    11.00000   -1.20000
AFIX   0
C73   1    0.127561    0.368236    0.518206    11.00000    0.03502    0.03756 =
         0.02946    0.00060    0.01324   -0.00353
C74   1    0.027203    0.361334    0.447011    11.00000    0.03967    0.03796 =
         0.04044   -0.00306    0.01235    0.00893
AFIX  43
H74   2    0.017470    0.346043    0.382778    11.00000   -1.20000
AFIX   0
C75   1   -0.060272    0.376041    0.466217    11.00000    0.03267    0.04811 =
         0.07224   -0.00184    0.01427    0.00466
AFIX  43
H75   2   -0.128613    0.372239    0.414451    11.00000   -1.20000
AFIX   0
C76   1   -0.048148    0.396255    0.560710    11.00000    0.04440    0.04910 =
         0.05991    0.00778    0.02246    0.00054
AFIX  43
H76   2   -0.108212    0.403236    0.575893    11.00000   -1.20000
AFIX   0
C77   1    0.052959    0.406464    0.634240    11.00000    0.05265    0.07398 =
         0.03624    0.00295    0.02202    0.01251
AFIX  43
H77   2    0.062285    0.423498    0.696942    11.00000   -1.20000
AFIX   0
C78   1    0.138017    0.391126    0.612954    11.00000    0.04125    0.05995 =
         0.03708   -0.00048    0.01482    0.01115
AFIX  43
H78   2    0.206564    0.396060    0.663768    11.00000   -1.20000
AFIX   0
C79   1    0.336498    0.308665    0.597253    11.00000    0.03357    0.04072 =
         0.02818   -0.00280    0.00864   -0.00137
C80   1    0.443482    0.306106    0.622239    11.00000    0.03145    0.04324 =
         0.04385   -0.00808    0.01408    0.00026
AFIX  43
H80   2    0.474482    0.329052    0.588195    11.00000   -1.20000
AFIX   0
C81   1    0.506927    0.270643    0.696222    11.00000    0.03874    0.06424 =
         0.05506    0.00136    0.00772    0.02058
AFIX  43
H81   2    0.580365    0.269108    0.711995    11.00000   -1.20000
AFIX   0
C82   1    0.461688    0.237402    0.746951    11.00000    0.07295    0.05138 =
         0.04943    0.01882    0.00101    0.01583
AFIX  43
H82   2    0.504650    0.213667    0.798720    11.00000   -1.20000
AFIX   0
C83   1    0.356413    0.238832    0.722622    11.00000    0.06721    0.04582 =
         0.05271    0.01906    0.00907   -0.00248
AFIX  43
H83   2    0.325876    0.215588    0.756631    11.00000   -1.20000
AFIX   0
C84   1    0.292716    0.274197    0.648015    11.00000    0.04954    0.04060 =
         0.04782    0.01321    0.01857   -0.00506
AFIX  43
H84   2    0.219111    0.274873    0.631579    11.00000   -1.20000
AFIX   0
C85   1    0.209716    0.315346    0.370504    11.00000    0.03606    0.03535 =
         0.02962    0.00261    0.01359    0.00026
C86   1    0.208229    0.339220    0.280116    11.00000    0.03283    0.05515 =
         0.03472    0.00214    0.01470    0.00608
AFIX  43
H86   2    0.225693    0.376267    0.280238    11.00000   -1.20000
AFIX   0
C87   1    0.181828    0.309712    0.191318    11.00000    0.04542    0.07331 =
         0.03051   -0.00661    0.01678    0.00958
AFIX  43
H87   2    0.182925    0.326179    0.131475    11.00000   -1.20000
AFIX   0
C88   1    0.153742    0.256003    0.189901    11.00000    0.05129    0.08574 =
         0.03777   -0.01719    0.01806    0.00305
AFIX  43
H88   2    0.134923    0.235844    0.128628    11.00000   -1.20000
AFIX   0
C89   1    0.152838    0.231605    0.276251    11.00000    0.04802    0.04436 =
         0.05210   -0.01954    0.01151   -0.00098
AFIX  43
H89   2    0.133789    0.194745    0.275193    11.00000   -1.20000
AFIX   0
C90   1    0.180413    0.261918    0.365691    11.00000    0.05221    0.04655 =
         0.04152   -0.00255    0.01914   -0.00480
AFIX  43
H90   2    0.178921    0.245163    0.425136    11.00000   -1.20000
AFIX   0

C91   1    0.192881    0.232735   -0.063510    11.00000    0.05659    0.06484 =
         0.04199    0.00358    0.02191    0.01026
C92   1    0.278154    0.266549   -0.030623    11.00000    0.07123    0.04169 =
         0.07401   -0.00274    0.02939    0.00369
AFIX  43
H92   2    0.266901    0.304017   -0.025432    11.00000   -1.20000
AFIX   0
C93   1    0.380094    0.248187   -0.004670    11.00000    0.06221    0.06159 =
         0.06888   -0.00064    0.02760   -0.01087
AFIX  43
H93   2    0.437359    0.272682    0.020396    11.00000   -1.20000
AFIX   0
C94   1    0.397995    0.195291   -0.015078    11.00000    0.06644    0.05518 =
         0.05933    0.00098    0.03032    0.00161
AFIX  43
H94   2    0.467307    0.182504   -0.000020    11.00000   -1.20000
AFIX   0
C95   1    0.314504    0.160648   -0.047642    11.00000    0.06634    0.05475 =
         0.05655   -0.00876    0.00466    0.01124
AFIX  43
H95   2    0.326526    0.123375   -0.054017    11.00000   -1.20000
AFIX   0
C96   1    0.212791    0.178682   -0.071543    11.00000    0.07295    0.03839 =
         0.06566   -0.00036    0.01631   -0.00714
AFIX  43
H96   2    0.156189    0.153707   -0.093653    11.00000   -1.20000
AFIX   0
C97   1    0.082127    0.253412   -0.094419    11.00000    0.06723    0.07543 =
         0.05457   -0.01348    0.02142   -0.00103
AFIX 137
H97A  2    0.079844    0.280285   -0.044850    11.00000   -1.50000
H97B  2    0.035219    0.223381   -0.096456    11.00000   -1.50000
H97C  2    0.059301    0.270017   -0.162051    11.00000   -1.50000
AFIX   0

C98   1   -0.166341    0.304702    0.068408    11.00000    0.04227    0.04769 =
         0.03914   -0.00562    0.01272    0.00183
C99   1   -0.269903    0.288443    0.018666    11.00000    0.04152    0.05791 =
         0.05250   -0.01586    0.01087    0.00870
AFIX  43
H99   2   -0.310909    0.302140   -0.047163    11.00000   -1.20000
AFIX   0
C100  1   -0.312634    0.252792    0.064452    11.00000    0.04478    0.06685 =
         0.11970   -0.04503    0.04298   -0.01215
AFIX  43
H100  2   -0.383265    0.241569    0.028566    11.00000   -1.20000
AFIX   0
C101  1   -0.258785    0.232537    0.159199    11.00000    0.06350    0.04914 =
         0.10963    0.00564    0.04980   -0.00027
AFIX  43
H101  2   -0.291537    0.208046    0.189034    11.00000   -1.20000
AFIX   0
C102  1   -0.154883    0.248253    0.211810    11.00000    0.05993    0.06231 =
         0.07724    0.01494    0.03777    0.00727
AFIX  43
H102  2   -0.115216    0.233969    0.277495    11.00000   -1.20000
AFIX   0
C103  1   -0.109820    0.285048    0.167231    11.00000    0.04388    0.04696 =
         0.04933   -0.00024    0.01864   -0.00115
AFIX  43
H103  2   -0.039904    0.297080    0.204013    11.00000   -1.20000
AFIX   0
C104  1   -0.114268    0.341449    0.020284    11.00000    0.06059    0.07316 =
         0.04874    0.00497    0.02513    0.00234
AFIX 137
H10A  2   -0.121997    0.327082   -0.046389    11.00000   -1.50000
H10B  2   -0.039433    0.344392    0.063929    11.00000   -1.50000
H10C  2   -0.146955    0.377162    0.011502    11.00000   -1.50000
AFIX   0
HKLF 4


REM  MK-775 in P2(1)
REM wR2 = 0.2294, GooF = S = 1.062, Restrained GooF = 1.062 for all data
REM R1 = 0.0865 for 15826 Fo > 4sig(Fo) and 0.0938 for all 17329 data
REM 1057 parameters refined using 1 restraints

END

WGHT      0.1405     20.8974

REM Highest difference peak  1.737,  deepest hole -2.402,  1-sigma level  0.163
Q1    1   0.3424  0.4792  0.4774  11.00000  0.05    1.72
Q2    1   0.7185  0.6002  0.5961  11.00000  0.05    1.19
Q3    1   0.5409  0.5984  0.5212  11.00000  0.05    1.14
Q4    1   0.4778  0.4909  0.4933  11.00000  0.05    1.03
Q5    1   0.3413  0.4945  0.3517  11.00000  0.05    1.01
Q6    1  -0.0369  0.4997  0.4041  11.00000  0.05    0.98
Q7    1   0.2653  0.4857  0.4176  11.00000  0.05    0.96
Q8    1   0.1121  0.4985  0.5262  11.00000  0.05    0.93
Q9    1   0.5659  0.6425  0.5205  11.00000  0.05    0.88
Q10   1   0.3508  0.4351  0.4440  11.00000  0.05    0.86
;
_shelx_res_checksum              65230
# end Validation Reply Form
_olex2_date_sample_data_collection 2022-08-19
_olex2_submission_special_instructions 'No special instructions were received'
_oxdiff_exptl_absorpt_empirical_details 
;
Empirical correction (ABSPACK) includes:
- Absorption correction using spherical harmonics
- Frame scaling
- Detector area scaling
- B-factor correction
;
_oxdiff_exptl_absorpt_empirical_full_max 6.081
_oxdiff_exptl_absorpt_empirical_full_min 0.308
loop_
_twin_individual_id
_twin_individual_mass_fraction_refined
1 1.034(7)
2 -0.034(7)

# start Validation Reply Form
_vrf_PLAT342_mk-775              
;
PROBLEM: Low Bond Precision on  C-C Bonds ...............    0.03106 Ang.  
RESPONSE: The model is rather good but the space group is not 
centrosymmetric, this may explain why the precision on the C-C bonds is 
relatively low 
;
_vrf_PLAT973_mk-775              
;
PROBLEM: Check Calcd Positive Resid. Density on       Cs2       1.52 eA-3  
RESPONSE: This may be due to some defects, although absorption and wrong
atom assignement can be clearly ruled out.
;
####################################################################### 
# 
# This file contains crystal structure data downloaded from the 
# Cambridge Structural Database (CSD) hosted by the Cambridge 
# Crystallographic Data Centre (CCDC).
# 
# Full information about CCDC data access policies and citation 
# guidelines are available at http://www.ccdc.cam.ac.uk/access/V1 
# 
# Audit and citation data items may have been added by the CCDC. 
# Please retain this information to preserve the provenance of 
# this file and to allow appropriate attribution of the data. 
# 
#######################################################################

data_pp306c
_database_code_depnum_ccdc_archive 'CCDC 2470051'
loop_
_audit_author_name
_audit_author_address
'Rosario Scopelliti'
;EPFL
Switzerland
;
_audit_update_record             
;
2025-07-04 deposited with the CCDC.	2025-10-03 downloaded from the CCDC.
;
_audit_creation_date             2025-01-21
_audit_creation_method           
;
Olex2 1.5
(compiled 2024.02.16 svn.r378c4104 for OlexSys, GUI svn.r6928)
;
_shelx_SHELXL_version_number     2019/3
_chemical_name_common            ?
_chemical_name_systematic        ?
_chemical_formula_moiety         'C48 H108 O16 Pr Si4'
_chemical_formula_sum            'C48 H108 O16 Pr Si4'
_chemical_formula_weight         1194.61
_chemical_melting_point          ?
_chemical_oxdiff_formula         'C48 H108 O16 Si4 Pr1'
loop_
_atom_type_symbol
_atom_type_description
_atom_type_scat_dispersion_real
_atom_type_scat_dispersion_imag
_atom_type_scat_source
C C 0.0181 0.0091 'International Tables Vol C Tables 4.2.6.8 and 6.1.1.4'
H H 0.0000 0.0000 'International Tables Vol C Tables 4.2.6.8 and 6.1.1.4'
O O 0.0492 0.0322 'International Tables Vol C Tables 4.2.6.8 and 6.1.1.4'
Pr Pr -2.4164 10.2820 'International Tables Vol C Tables 4.2.6.8 and 6.1.1.4'
Si Si 0.2541 0.3302 'International Tables Vol C Tables 4.2.6.8 and 6.1.1.4'

_shelx_space_group_comment       
;
The symmetry employed for this shelxl refinement is uniquely defined
by the following loop, which should always be used as a source of
symmetry information in preference to the above space-group names.
They are only intended as comments.
;
_space_group_crystal_system      monoclinic
_space_group_IT_number           15
_space_group_name_H-M_alt        'C 1 2/c 1'
_space_group_name_Hall           '-C 2yc'
loop_
_space_group_symop_operation_xyz
'x, y, z'
'-x, y, -z+1/2'
'x+1/2, y+1/2, z'
'-x+1/2, y+1/2, -z+1/2'
'-x, -y, -z'
'x, -y, z-1/2'
'-x+1/2, -y+1/2, -z'
'x+1/2, -y+1/2, z-1/2'

_cell_length_a                   24.1029(3)
_cell_length_b                   13.5279(2)
_cell_length_c                   40.7549(6)
_cell_angle_alpha                90
_cell_angle_beta                 96.2414(15)
_cell_angle_gamma                90
_cell_volume                     13209.8(3)
_cell_formula_units_Z            8
_cell_measurement_reflns_used    12991
_cell_measurement_temperature    139.99(10)
_cell_measurement_theta_max      72.6720
_cell_measurement_theta_min      3.2550
_shelx_estimated_absorpt_T_max   0.644
_shelx_estimated_absorpt_T_min   0.180
_exptl_absorpt_coefficient_mu    6.803
_exptl_absorpt_correction_T_max  1.00000
_exptl_absorpt_correction_T_min  0.25020
_exptl_absorpt_correction_type   multi-scan
_exptl_absorpt_process_details   
;
CrysAlisPro 1.171.43.143a (Rigaku Oxford Diffraction, 2024)
Empirical absorption correction using spherical harmonics,
implemented in SCALE3 ABSPACK scaling algorithm.
;
_exptl_absorpt_special_details   ?
_exptl_crystal_colour            'clear dark orange'
_exptl_crystal_density_diffrn    1.201
_exptl_crystal_density_meas      ?
_exptl_crystal_density_method    ?
_exptl_crystal_description       plate
_exptl_crystal_F_000             5112
loop_
_exptl_crystal_face_index_h
_exptl_crystal_face_index_k
_exptl_crystal_face_index_l
_exptl_crystal_face_perp_dist
-1 1 0 0.1519
-2 -1 2 0.1626
2 1 -2 0.1720
1 1 -1 0.1479
1 2 -2 0.1332
0 2 -1 0.1389
-2 0 1 0.1980
1 0 2 0.0477
-7 -2 -21 0.0313
7 2 21 0.0350
5 6 -19 0.1430
-1 7 -17 0.1292
15 -1 -8 0.1958
-1 2 2 0.1387
-2 1 2 0.1646
3 2 24 0.0764
-5 -3 24 0.1268
0 -1 2 0.1316
2 -1 1 0.1521
6 -7 11 0.1406
-6 -6 17 0.1362
-5 -8 10 0.1245
13 -5 -4 0.1734
10 -5 -13 0.1754
9 -4 -20 0.1761
1 2 2 0.1259

_exptl_crystal_size_max          0.383
_exptl_crystal_size_mid          0.267
_exptl_crystal_size_min          0.071
loop_
_exptl_oxdiff_crystal_face_indexfrac_h
_exptl_oxdiff_crystal_face_indexfrac_k
_exptl_oxdiff_crystal_face_indexfrac_l
_exptl_oxdiff_crystal_face_x
_exptl_oxdiff_crystal_face_y
_exptl_oxdiff_crystal_face_z
-1.0001 1.0000 -0.0000 0.0394 0.1041 -0.0687
-2.0001 -1.0000 1.9994 -0.0488 -0.1177 -0.1301
2.0001 1.0000 -1.9994 0.0488 0.1177 0.1301
1.0001 1.0000 -0.9996 0.0335 0.1149 0.0608
1.0001 2.0000 -1.9994 0.0882 0.2218 0.0614
0.0000 2.0001 -0.9996 0.0729 0.2190 -0.0079
-2.0001 0.0000 0.9996 0.0059 -0.0108 -0.1295
1.0000 -0.0000 1.9999 -0.0943 0.0185 0.0418
-7.3889 -2.2260 -20.8558 0.8779 -0.4179 -0.2337
7.0234 2.2573 21.2268 -0.8832 0.4204 0.2080
4.7162 5.8345 -18.8461 0.6945 0.5933 0.4071
-1.2214 6.6645 -16.7759 0.7599 0.6496 0.0238
15.1857 -0.9155 -8.4922 -0.0284 -0.0256 0.9993
-1.0001 2.0001 1.9999 -0.0155 0.2267 -0.0956
-2.0001 1.0000 1.9997 -0.0124 0.1066 -0.1472
2.5722 2.4976 24.3674 -0.8991 0.4282 -0.0906
-4.8183 -3.0082 24.2217 -0.8373 -0.2490 -0.4868
-0.0000 -1.0000 1.9997 -0.0912 -0.1017 -0.0098
2.0001 -1.0000 1.0000 -0.0971 -0.0909 0.1197
6.1653 -7.0404 10.6850 -0.6490 -0.6841 0.3328
-6.4493 -5.9693 17.1320 -0.5976 -0.6312 -0.4944
-5.4476 -7.6152 10.3537 -0.4012 -0.8432 -0.3578
12.8325 -5.0020 -3.6832 -0.2285 -0.4774 0.8484
10.0438 -5.4952 -13.4665 0.1790 -0.6063 0.7749
8.6589 -3.8057 -20.2756 0.4878 -0.4636 0.7397
1.0001 2.0001 2.0002 -0.0579 0.2427 0.0247

_exptl_transmission_factor_max   ?
_exptl_transmission_factor_min   ?
_diffrn_reflns_av_R_equivalents  0.0431
_diffrn_reflns_av_unetI/netI     0.0458
_diffrn_reflns_Laue_measured_fraction_full 0.994
_diffrn_reflns_Laue_measured_fraction_max 0.967
_diffrn_reflns_limit_h_max       29
_diffrn_reflns_limit_h_min       -21
_diffrn_reflns_limit_k_max       16
_diffrn_reflns_limit_k_min       -16
_diffrn_reflns_limit_l_max       49
_diffrn_reflns_limit_l_min       -50
_diffrn_reflns_number            33765
_diffrn_reflns_point_group_measured_fraction_full 0.994
_diffrn_reflns_point_group_measured_fraction_max 0.967
_diffrn_reflns_theta_full        67.684
_diffrn_reflns_theta_max         72.855
_diffrn_reflns_theta_min         3.690
_diffrn_ambient_environment      N~2~
_diffrn_ambient_temperature      139.99(10)
_diffrn_detector                 'CCD plate'
_diffrn_detector_area_resol_mean 5.2817
_diffrn_detector_type            AtlasS2
_diffrn_measured_fraction_theta_full 0.994
_diffrn_measured_fraction_theta_max 0.967
_diffrn_measurement_details      
;
List of Runs (angles in degrees, time in seconds):

  # Type    Start    End  Width  t~exp~   \w     \q     \k     \f   Frames
#--------------------------------------------------------------------------
  1  \w   -100.00 -73.00   1.00    5.00    --  -40.66-146.00-124.00   27
  2  \w   -100.00 -72.00   1.00    5.00    --  -40.66 146.00 -73.00   28
  3  \w    -80.00  -8.00   1.00    5.00    --  -40.66 125.00 119.00   72
  4  \w    112.00 137.00   1.00   20.00    --  105.15 125.00 119.00   25
  5  \w     65.00 108.00   1.00   20.00    --  105.15-125.00  41.00   43
  6  \w     97.00 126.00   1.00   20.00    --  105.15-146.00-124.00   29
  7  \w     85.00 151.00   1.00   20.00    --  105.15 146.00 -73.00   66
  8  \w   -112.00 -13.00   1.00    5.00    --  -40.66 -57.00-150.00   99
  9  \w    -27.00  60.00   1.00    5.00    --   40.66 -38.00 -90.00   87
 10  \w    104.00 176.00   1.00   20.00    --  105.15  77.00  60.00   72
 11  \w    103.00 177.00   1.00   20.00    --  105.15  77.00 120.00   74
 12  \w     36.00 137.00   1.00   20.00    --  105.15 -77.00-150.00  101
 13  \w    104.00 175.00   1.00   20.00    --  105.15  77.00   0.00   71
 14  \w     39.00  66.00   1.00   20.00    --  105.15-111.00  90.00   27
 15  \w     81.00 106.00   1.00   20.00    --  105.15-111.00  90.00   25
 16  \w    130.00 157.00   1.00   20.00    --  105.15 111.00 -90.00   27
 17  \w    134.00 159.00   1.00   20.00    --  105.15  77.00-150.00   25
;
_diffrn_measurement_device       'four-circle diffractometer'
_diffrn_measurement_device_type  'SuperNova, Dual, Cu at home/near, AtlasS2'
_diffrn_measurement_method       '\w scans'
_diffrn_orient_matrix_type       
'CrysAlisPro convention (1999,Acta A55,543-557)'
_diffrn_orient_matrix_UB_11      -0.0212013000
_diffrn_orient_matrix_UB_12      0.0181889000
_diffrn_orient_matrix_UB_13      -0.0365254000
_diffrn_orient_matrix_UB_21      0.0080029000
_diffrn_orient_matrix_UB_22      0.1121237000
_diffrn_orient_matrix_UB_23      0.0052349000
_diffrn_orient_matrix_UB_31      0.0601469000
_diffrn_orient_matrix_UB_32      -0.0085448000
_diffrn_orient_matrix_UB_33      -0.0091934000
_diffrn_radiation_monochromator  mirror
_diffrn_radiation_probe          x-ray
_diffrn_radiation_type           'Cu K\a'
_diffrn_radiation_wavelength     1.54184
_diffrn_source                   'micro-focus sealed X-ray tube'
_diffrn_source_type              'SuperNova (Cu) X-ray Source'
_reflns_Friedel_coverage         0.000
_reflns_Friedel_fraction_full    .
_reflns_Friedel_fraction_max     .
_reflns_number_gt                11218
_reflns_number_total             12735
_reflns_special_details          
;
 Reflections were merged by SHELXL according to the crystal
 class for the calculation of statistics and refinement.
 
 _reflns_Friedel_fraction is defined as the number of unique
 Friedel pairs measured divided by the number that would be
 possible theoretically, ignoring centric projections and
 systematic absences.
;
_reflns_threshold_expression     'I > 2\s(I)'
_computing_cell_refinement       'CrysAlisPro 1.171.43.143a (Rigaku OD, 2024)'
_computing_data_collection       
'CrysAlisPro system (CCD 43.143a 64-bit (release 25-10-2024))'
_computing_data_reduction        'CrysAlisPro 1.171.43.143a (Rigaku OD, 2024)'
_computing_molecular_graphics    'Olex2 1.5 (Dolomanov et al., 2009)'
_computing_publication_material  'Olex2 1.5 (Dolomanov et al., 2009)'
_computing_structure_refinement  'SHELXL 2019/3 (Sheldrick, 2015)'
_computing_structure_solution    'SHELXT  (Sheldrick, 2015)'
_refine_diff_density_max         0.810
_refine_diff_density_min         -0.517
_refine_diff_density_rms         0.082
_refine_ls_extinction_coef       .
_refine_ls_extinction_method     none
_refine_ls_goodness_of_fit_ref   1.183
_refine_ls_hydrogen_treatment    constr
_refine_ls_matrix_type           full
_refine_ls_number_parameters     839
_refine_ls_number_reflns         12735
_refine_ls_number_restraints     1283
_refine_ls_R_factor_all          0.0770
_refine_ls_R_factor_gt           0.0684
_refine_ls_restrained_S_all      1.161
_refine_ls_shift/su_max          0.000
_refine_ls_shift/su_mean         0.000
_refine_ls_structure_factor_coef Fsqd
_refine_ls_weighting_details     
'w=1/[\s^2^(Fo^2^)+(0.0325P)^2^+86.6402P] where P=(Fo^2^+2Fc^2^)/3'
_refine_ls_weighting_scheme      calc
_refine_ls_wR_factor_gt          0.1410
_refine_ls_wR_factor_ref         0.1454
_refine_special_details          ?
_olex2_refinement_description    
;
1. Fixed Uiso
 At 1.5 times of:
  All C(H,H,H) groups
2. Restrained distances
 O18-C62
 2.5 with sigma of 0.02
 C31-C29 \\sim C34-C29 \\sim C32-C29 \\sim C35-C29 \\sim C30-C29 \\sim C33-C29
 with sigma of 0.02
 C31-C32 \\sim C32-C30 \\sim C31-C30
 with sigma of 0.02
 C33-C34 \\sim C34-C35 \\sim C33-C35
 with sigma of 0.02
 C59-C57 \\sim C58-C57 \\sim C60-C57
 with sigma of 0.02
 C59-C58 \\sim C58-C60 \\sim C59-C60
 with sigma of 0.02
 C41-C36 \\sim C38-C36 \\sim C40-C36 \\sim C37-C36 \\sim C39-C36 \\sim C42-C36
 with sigma of 0.02
 C41-C40 \\sim C40-C42 \\sim C42-C41
 with sigma of 0.02
 C38-C37 \\sim C37-C39 \\sim C38-C39
 with sigma of 0.02
 C45-C43 \\sim C47-C43 \\sim C44-C43 \\sim C49-C43 \\sim C46-C43 \\sim C48-C43
 with sigma of 0.02
 C44-C45 \\sim C45-C46 \\sim C46-C44
 with sigma of 0.02
 C47-C49 \\sim C49-C48 \\sim C47-C48
 with sigma of 0.02
 C56-C50 \\sim C53-C50 \\sim C52-C50 \\sim C55-C50 \\sim C51-C50 \\sim C54-C50
 with sigma of 0.02
 C55-C56 \\sim C56-C54 \\sim C55-C54
 with sigma of 0.02
 C53-C52 \\sim C52-C51 \\sim C53-C51
 with sigma of 0.02
 Si4-O17 \\sim Si4-O15 \\sim Si4-O18 \\sim Si4-O16 \\sim Si4-O14
 with sigma of 0.02
 O18-C57 \\sim O16-C57 \\sim O15-C50 \\sim O17-C50
 with sigma of 0.02
 C59-C57 \\sim C60-C57 \\sim C63-C57 \\sim C62-C57 \\sim C58-C57 \\sim C61-C57
 with sigma of 0.02
 C59-C60 \\sim C60-C58 \\sim C59-C58
 with sigma of 0.02
 C63-C61 \\sim C61-C62 \\sim C63-C62
 with sigma of 0.02
3. Uiso/Uaniso restraints and constraints
C29 \\sim C30 \\sim C31 \\sim C32 \\sim C33 \\sim C34 \\sim C35 \\sim C36 \\sim
C37 \\sim C38 \\sim C39 \\sim C40 \\sim C41 \\sim C42 \\sim C43 \\sim C44 \\sim
C45 \\sim C46 \\sim C47 \\sim C48 \\sim C49 \\sim C50 \\sim C51 \\sim C52 \\sim
C53 \\sim C54 \\sim C55 \\sim C56 \\sim C57 \\sim C58 \\sim C59 \\sim C60:
within 2A with sigma of 0.02 and sigma for terminal atoms of 0.04 within 2A
O15 \\sim O16 \\sim O17 \\sim O18 \\sim C50 \\sim C51 \\sim C52 \\sim C53 \\sim
C54 \\sim C55 \\sim C56 \\sim C57 \\sim C58 \\sim C59 \\sim C60 \\sim C61 \\sim
C62 \\sim C63: within 2A with sigma of 0.02 and sigma for terminal atoms of
0.04 within 2A
4. Rigid body (RIGU) restrains
 All non-hydrogen atoms
 with sigma for 1-2 distances of 0.001 and sigma for 1-3 distances of 0.001
5. Others
 Sof(Pr2)=1-FVAR(1)
 Sof(Pr1)=FVAR(1)
 Sof(C33)=Sof(H33A)=Sof(H33B)=Sof(H33C)=Sof(C34)=Sof(H34A)=Sof(H34B)=Sof(H34C)=
 Sof(C35)=Sof(H35A)=Sof(H35B)=Sof(H35C)=1-FVAR(2)
 Sof(C30)=Sof(H30A)=Sof(H30B)=Sof(H30C)=Sof(C31)=Sof(H31A)=Sof(H31B)=Sof(H31C)=
 Sof(C32)=Sof(H32A)=Sof(H32B)=Sof(H32C)=FVAR(2)
 Sof(C40)=Sof(H40A)=Sof(H40B)=Sof(H40C)=Sof(C41)=Sof(H41A)=Sof(H41B)=Sof(H41C)=
 Sof(C42)=Sof(H42A)=Sof(H42B)=Sof(H42C)=1-FVAR(3)
 Sof(C37)=Sof(H37A)=Sof(H37B)=Sof(H37C)=Sof(C38)=Sof(H38A)=Sof(H38B)=Sof(H38C)=
 Sof(C39)=Sof(H39A)=Sof(H39B)=Sof(H39C)=FVAR(3)
 Sof(C47)=Sof(H47A)=Sof(H47B)=Sof(H47C)=Sof(C48)=Sof(H48A)=Sof(H48B)=Sof(H48C)=
 Sof(C49)=Sof(H49A)=Sof(H49B)=Sof(H49C)=1-FVAR(4)
 Sof(C44)=Sof(H44A)=Sof(H44B)=Sof(H44C)=Sof(C45)=Sof(H45A)=Sof(H45B)=Sof(H45C)=
 Sof(C46)=Sof(H46A)=Sof(H46B)=Sof(H46C)=FVAR(4)
 Sof(O17)=Sof(O18)=Sof(C54)=Sof(H54A)=Sof(H54B)=Sof(H54C)=Sof(C55)=Sof(H55A)=
 Sof(H55B)=Sof(H55C)=Sof(C56)=Sof(H56A)=Sof(H56B)=Sof(H56C)=Sof(C61)=Sof(H61A)=
 Sof(H61B)=Sof(H61C)=Sof(C62)=Sof(H62A)=Sof(H62B)=Sof(H62C)=Sof(C63)=Sof(H63A)=
 Sof(H63B)=Sof(H63C)=1-FVAR(5)
 Sof(O15)=Sof(O16)=Sof(C51)=Sof(H51A)=Sof(H51B)=Sof(H51C)=Sof(C52)=Sof(H52A)=
 Sof(H52B)=Sof(H52C)=Sof(C53)=Sof(H53A)=Sof(H53B)=Sof(H53C)=Sof(C58)=Sof(H58A)=
 Sof(H58B)=Sof(H58C)=Sof(C59)=Sof(H59A)=Sof(H59B)=Sof(H59C)=Sof(C60)=Sof(H60A)=
 Sof(H60B)=Sof(H60C)=FVAR(5)
6.a Me refined with riding coordinates:
 C62(H62A,H62B,H62C)
6.b Idealised Me refined as rotating group:
 C2(H2A,H2B,H2C), C3(H3A,H3B,H3C), C4(H4A,H4B,H4C), C6(H6A,H6B,H6C), C7(H7A,
 H7B,H7C), C8(H8A,H8B,H8C), C10(H10A,H10B,H10C), C11(H11A,H11B,H11C), C12(H12A,
 H12B,H12C), C14(H14A,H14B,H14C), C15(H15A,H15B,H15C), C16(H16A,H16B,H16C),
 C18(H18A,H18B,H18C), C19(H19A,H19B,H19C), C20(H20A,H20B,H20C), C22(H22A,H22B,
 H22C), C23(H23A,H23B,H23C), C24(H24A,H24B,H24C), C26(H26A,H26B,H26C), C27(H27A,
 H27B,H27C), C28(H28A,H28B,H28C), C30(H30A,H30B,H30C), C31(H31A,H31B,H31C),
 C32(H32A,H32B,H32C), C33(H33A,H33B,H33C), C34(H34A,H34B,H34C), C35(H35A,H35B,
 H35C), C37(H37A,H37B,H37C), C38(H38A,H38B,H38C), C39(H39A,H39B,H39C), C40(H40A,
 H40B,H40C), C41(H41A,H41B,H41C), C42(H42A,H42B,H42C), C44(H44A,H44B,H44C),
 C45(H45A,H45B,H45C), C46(H46A,H46B,H46C), C47(H47A,H47B,H47C), C48(H48A,H48B,
 H48C), C49(H49A,H49B,H49C), C51(H51A,H51B,H51C), C52(H52A,H52B,H52C), C53(H53A,
 H53B,H53C), C54(H54A,H54B,H54C), C55(H55A,H55B,H55C), C56(H56A,H56B,H56C),
 C58(H58A,H58B,H58C), C59(H59A,H59B,H59C), C60(H60A,H60B,H60C), C61(H61A,H61B,
 H61C), C63(H63A,H63B,H63C)
;
_atom_sites_solution_hydrogens   geom
_atom_sites_solution_primary     dual
_atom_sites_solution_secondary   ?
loop_
_atom_site_label
_atom_site_type_symbol
_atom_site_fract_x
_atom_site_fract_y
_atom_site_fract_z
_atom_site_U_iso_or_equiv
_atom_site_adp_type
_atom_site_occupancy
_atom_site_site_symmetry_order
_atom_site_calc_flag
_atom_site_refinement_flags_posn
_atom_site_refinement_flags_adp
_atom_site_refinement_flags_occupancy
_atom_site_disorder_assembly
_atom_site_disorder_group
Pr1 Pr 0.63906(10) 0.49932(11) 0.37465(2) 0.0258(2) Uani 0.839(12) 1 d . . P A
1
Pr2 Pr 0.6207(9) 0.5134(7) 0.37402(12) 0.0343(19) Uani 0.161(12) 1 d . . P A 2
Si1 Si 0.68061(6) 0.62282(12) 0.30085(3) 0.0365(3) Uani 1 1 d . . . . .
Si2 Si 0.50668(5) 0.60944(11) 0.39732(3) 0.0317(3) Uani 1 1 d . . . . .
Si3 Si 0.73270(6) 0.55263(13) 0.42989(4) 0.0426(4) Uani 1 1 d . . . . .
Si4 Si 0.61777(6) 0.23651(10) 0.36777(4) 0.0352(3) Uani 1 1 d D . . . .
O1 O 0.65697(18) 0.5635(3) 0.33038(9) 0.0451(9) Uani 1 1 d . . . . .
O2 O 0.74400(17) 0.6637(3) 0.31058(10) 0.0512(9) Uani 1 1 d . . . . .
O3 O 0.64166(17) 0.7195(3) 0.29463(10) 0.0467(8) Uani 1 1 d . . . . .
O4 O 0.68213(17) 0.5561(3) 0.26815(10) 0.0492(9) Uani 1 1 d . . . . .
O5 O 0.56104(15) 0.5517(3) 0.38715(9) 0.0396(8) Uani 1 1 d . . . . .
O6 O 0.45052(15) 0.5431(3) 0.38897(10) 0.0416(8) Uani 1 1 d . . . . .
O7 O 0.49504(16) 0.7133(3) 0.37813(10) 0.0433(8) Uani 1 1 d . . . . .
O8 O 0.51951(15) 0.6371(3) 0.43592(9) 0.0405(8) Uani 1 1 d . . . . .
O9 O 0.70903(16) 0.4585(3) 0.40915(10) 0.0482(9) Uani 1 1 d . . . . .
O10 O 0.69076(15) 0.6338(3) 0.41018(9) 0.0393(7) Uani 1 1 d . . . . .
O11 O 0.79565(16) 0.5835(4) 0.42647(11) 0.0577(11) Uani 1 1 d . . . . .
O12 O 0.72520(18) 0.5446(4) 0.46907(11) 0.0572(10) Uani 1 1 d . . . . .
O13 O 0.62002(16) 0.3527(3) 0.36240(11) 0.0475(9) Uani 1 1 d . . . . .
O14 O 0.6086(2) 0.2228(4) 0.40607(11) 0.0612(10) Uani 1 1 d D . . . .
O15 O 0.66949(18) 0.1757(4) 0.35693(14) 0.0498(11) Uani 0.841(5) 1 d D U P B 1
O16 O 0.56243(19) 0.1872(3) 0.34764(12) 0.0463(10) Uani 0.841(5) 1 d D U P B 1
O17 O 0.6827(6) 0.210(2) 0.3794(6) 0.056(3) Uani 0.159(5) 1 d D U P B 2
O18 O 0.5996(8) 0.191(2) 0.3325(5) 0.054(3) Uani 0.159(5) 1 d D U P B 2
C1 C 0.7979(3) 0.6173(5) 0.31158(17) 0.0534(13) Uani 1 1 d . . . . .
C2 C 0.8369(3) 0.6880(7) 0.3322(2) 0.080(2) Uani 1 1 d . . . . .
H2A H 0.836002 0.752832 0.321453 0.120 Uiso 1 1 calc R U . . .
H2B H 0.874979 0.661765 0.334112 0.120 Uiso 1 1 calc R U . . .
H2C H 0.824608 0.694616 0.354241 0.120 Uiso 1 1 calc R U . . .
C3 C 0.7973(3) 0.5179(6) 0.3277(2) 0.0678(17) Uani 1 1 d . . . . .
H3A H 0.787641 0.525487 0.350352 0.102 Uiso 1 1 calc R U . . .
H3B H 0.834241 0.487440 0.328211 0.102 Uiso 1 1 calc R U . . .
H3C H 0.769505 0.475596 0.315215 0.102 Uiso 1 1 calc R U . . .
C4 C 0.8132(3) 0.6091(6) 0.27653(18) 0.0712(19) Uani 1 1 d . . . . .
H4A H 0.785788 0.567469 0.263482 0.107 Uiso 1 1 calc R U . . .
H4B H 0.850362 0.579521 0.276838 0.107 Uiso 1 1 calc R U . . .
H4C H 0.813357 0.675140 0.266633 0.107 Uiso 1 1 calc R U . . .
C5 C 0.6482(3) 0.8084(5) 0.27635(14) 0.0464(11) Uani 1 1 d . . . . .
C6 C 0.6775(3) 0.8850(5) 0.29903(18) 0.0641(17) Uani 1 1 d . . . . .
H6A H 0.657165 0.893538 0.318413 0.096 Uiso 1 1 calc R U . . .
H6B H 0.678515 0.948092 0.287283 0.096 Uiso 1 1 calc R U . . .
H6C H 0.715649 0.863150 0.306113 0.096 Uiso 1 1 calc R U . . .
C7 C 0.5890(3) 0.8416(6) 0.26402(18) 0.0635(16) Uani 1 1 d . . . . .
H7A H 0.569712 0.788467 0.251023 0.095 Uiso 1 1 calc R U . . .
H7B H 0.590670 0.900600 0.250199 0.095 Uiso 1 1 calc R U . . .
H7C H 0.568678 0.857097 0.282935 0.095 Uiso 1 1 calc R U . . .
C8 C 0.6804(3) 0.7899(6) 0.24684(17) 0.0648(18) Uani 1 1 d . . . . .
H8A H 0.718778 0.770495 0.254606 0.097 Uiso 1 1 calc R U . . .
H8B H 0.680929 0.850479 0.233681 0.097 Uiso 1 1 calc R U . . .
H8C H 0.662289 0.736903 0.233235 0.097 Uiso 1 1 calc R U . . .
C9 C 0.6433(3) 0.4875(5) 0.25120(15) 0.0478(12) Uani 1 1 d . . . . .
C10 C 0.6571(3) 0.3875(5) 0.26548(19) 0.0648(16) Uani 1 1 d . . . . .
H10A H 0.696297 0.372119 0.263322 0.097 Uiso 1 1 calc R U . . .
H10B H 0.633106 0.337778 0.253616 0.097 Uiso 1 1 calc R U . . .
H10C H 0.651058 0.387049 0.288874 0.097 Uiso 1 1 calc R U . . .
C11 C 0.5835(3) 0.5157(6) 0.25522(19) 0.0630(17) Uani 1 1 d . . . . .
H11A H 0.577286 0.510429 0.278521 0.095 Uiso 1 1 calc R U . . .
H11B H 0.557947 0.471105 0.242032 0.095 Uiso 1 1 calc R U . . .
H11C H 0.576640 0.583876 0.247700 0.095 Uiso 1 1 calc R U . . .
C12 C 0.6537(4) 0.4921(6) 0.21522(16) 0.073(2) Uani 1 1 d . . . . .
H12A H 0.646793 0.559451 0.206893 0.110 Uiso 1 1 calc R U . . .
H12B H 0.628660 0.446052 0.202346 0.110 Uiso 1 1 calc R U . . .
H12C H 0.692567 0.473886 0.213161 0.110 Uiso 1 1 calc R U . . .
C13 C 0.4374(2) 0.4414(5) 0.39476(16) 0.0467(11) Uani 1 1 d . . . . .
C14 C 0.4624(3) 0.4105(5) 0.42860(18) 0.0638(17) Uani 1 1 d . . . . .
H14A H 0.449501 0.343877 0.433370 0.096 Uiso 1 1 calc R U . . .
H14B H 0.450910 0.456900 0.445026 0.096 Uiso 1 1 calc R U . . .
H14C H 0.503241 0.410527 0.429458 0.096 Uiso 1 1 calc R U . . .
C15 C 0.4605(3) 0.3803(5) 0.36803(18) 0.0578(15) Uani 1 1 d . . . . .
H15A H 0.501360 0.382347 0.371104 0.087 Uiso 1 1 calc R U . . .
H15B H 0.447070 0.407433 0.346310 0.087 Uiso 1 1 calc R U . . .
H15C H 0.447869 0.311704 0.369427 0.087 Uiso 1 1 calc R U . . .
C16 C 0.3747(3) 0.4355(6) 0.3907(2) 0.0631(17) Uani 1 1 d . . . . .
H16A H 0.363079 0.366567 0.392886 0.095 Uiso 1 1 calc R U . . .
H16B H 0.360340 0.460175 0.368754 0.095 Uiso 1 1 calc R U . . .
H16C H 0.359736 0.475776 0.407638 0.095 Uiso 1 1 calc R U . . .
C17 C 0.4728(3) 0.7380(5) 0.34510(15) 0.0493(12) Uani 1 1 d . . . . .
C18 C 0.4948(3) 0.6697(5) 0.32062(16) 0.0591(15) Uani 1 1 d . . . . .
H18A H 0.480888 0.690472 0.298198 0.089 Uiso 1 1 calc R U . . .
H18B H 0.482298 0.602124 0.324389 0.089 Uiso 1 1 calc R U . . .
H18C H 0.535719 0.671798 0.323273 0.089 Uiso 1 1 calc R U . . .
C19 C 0.4917(3) 0.8427(5) 0.34009(18) 0.0640(17) Uani 1 1 d . . . . .
H19A H 0.532490 0.846064 0.344011 0.096 Uiso 1 1 calc R U . . .
H19B H 0.475355 0.886604 0.355587 0.096 Uiso 1 1 calc R U . . .
H19C H 0.479496 0.863535 0.317417 0.096 Uiso 1 1 calc R U . . .
C20 C 0.4095(3) 0.7336(7) 0.34337(19) 0.073(2) Uani 1 1 d . . . . .
H20A H 0.393152 0.752240 0.321168 0.110 Uiso 1 1 calc R U . . .
H20B H 0.396633 0.779415 0.359554 0.110 Uiso 1 1 calc R U . . .
H20C H 0.397946 0.666200 0.348278 0.110 Uiso 1 1 calc R U . . .
C21 C 0.4911(3) 0.7021(5) 0.45684(14) 0.0458(11) Uani 1 1 d . . . . .
C22 C 0.5103(3) 0.8080(5) 0.45202(18) 0.0588(15) Uani 1 1 d . . . . .
H22A H 0.492696 0.851946 0.466968 0.088 Uiso 1 1 calc R U . . .
H22B H 0.499446 0.828274 0.429134 0.088 Uiso 1 1 calc R U . . .
H22C H 0.550927 0.811764 0.456854 0.088 Uiso 1 1 calc R U . . .
C23 C 0.5087(3) 0.6674(6) 0.49128(16) 0.0689(19) Uani 1 1 d . . . . .
H23A H 0.549198 0.674793 0.496190 0.103 Uiso 1 1 calc R U . . .
H23B H 0.498535 0.597713 0.493309 0.103 Uiso 1 1 calc R U . . .
H23C H 0.489859 0.707010 0.506884 0.103 Uiso 1 1 calc R U . . .
C24 C 0.4277(3) 0.6957(5) 0.44879(17) 0.0576(15) Uani 1 1 d . . . . .
H24A H 0.409630 0.735022 0.464790 0.086 Uiso 1 1 calc R U . . .
H24B H 0.415903 0.626592 0.449931 0.086 Uiso 1 1 calc R U . . .
H24C H 0.417087 0.721356 0.426512 0.086 Uiso 1 1 calc R U . . .
C25 C 0.6893(2) 0.7438(4) 0.41210(15) 0.0442(11) Uani 1 1 d . . . . .
C26 C 0.7398(3) 0.7854(6) 0.3990(2) 0.075(2) Uani 1 1 d . . . . .
H26A H 0.739048 0.857656 0.400444 0.112 Uiso 1 1 calc R U . . .
H26B H 0.740061 0.765622 0.375845 0.112 Uiso 1 1 calc R U . . .
H26C H 0.773401 0.760161 0.411966 0.112 Uiso 1 1 calc R U . . .
C27 C 0.6852(4) 0.7748(6) 0.44702(18) 0.0700(19) Uani 1 1 d . . . . .
H27A H 0.717547 0.749427 0.461217 0.105 Uiso 1 1 calc R U . . .
H27B H 0.650898 0.748075 0.454400 0.105 Uiso 1 1 calc R U . . .
H27C H 0.684633 0.847097 0.448309 0.105 Uiso 1 1 calc R U . . .
C28 C 0.6372(3) 0.7735(5) 0.38940(17) 0.0528(14) Uani 1 1 d . . . . .
H28A H 0.632951 0.845500 0.389710 0.079 Uiso 1 1 calc R U . . .
H28B H 0.604280 0.742351 0.397114 0.079 Uiso 1 1 calc R U . . .
H28C H 0.641031 0.751579 0.366832 0.079 Uiso 1 1 calc R U . . .
C29 C 0.8492(2) 0.5495(6) 0.44128(17) 0.0642(15) Uani 1 1 d D U . . .
C30 C 0.8895(4) 0.5818(11) 0.4180(3) 0.107(4) Uani 0.803(10) 1 d D U P C 1
H30A H 0.927131 0.559635 0.426244 0.160 Uiso 0.803(10) 1 calc R U P C 1
H30B H 0.888978 0.654045 0.416259 0.160 Uiso 0.803(10) 1 calc R U P C 1
H30C H 0.878724 0.552860 0.396169 0.160 Uiso 0.803(10) 1 calc R U P C 1
C31 C 0.8474(4) 0.4394(7) 0.4447(3) 0.094(3) Uani 0.803(10) 1 d D U P C 1
H31A H 0.833545 0.409849 0.423454 0.141 Uiso 0.803(10) 1 calc R U P C 1
H31B H 0.822429 0.421750 0.461257 0.141 Uiso 0.803(10) 1 calc R U P C 1
H31C H 0.884999 0.414546 0.451751 0.141 Uiso 0.803(10) 1 calc R U P C 1
C32 C 0.8605(4) 0.5988(9) 0.4743(3) 0.092(3) Uani 0.803(10) 1 d D U P C 1
H32A H 0.897662 0.580048 0.484467 0.138 Uiso 0.803(10) 1 calc R U P C 1
H32B H 0.832367 0.577919 0.488506 0.138 Uiso 0.803(10) 1 calc R U P C 1
H32C H 0.858699 0.670697 0.471387 0.138 Uiso 0.803(10) 1 calc R U P C 1
C33 C 0.8767(13) 0.495(3) 0.4155(7) 0.071(5) Uani 0.197(10) 1 d D U P C 2
H33A H 0.891065 0.542269 0.400336 0.107 Uiso 0.197(10) 1 calc R U P C 2
H33B H 0.849505 0.451177 0.403203 0.107 Uiso 0.197(10) 1 calc R U P C 2
H33C H 0.907699 0.455312 0.426168 0.107 Uiso 0.197(10) 1 calc R U P C 2
C34 C 0.8506(17) 0.485(3) 0.4713(7) 0.087(6) Uani 0.197(10) 1 d D U P C 2
H34A H 0.835113 0.520820 0.489011 0.130 Uiso 0.197(10) 1 calc R U P C 2
H34B H 0.889306 0.465995 0.478508 0.130 Uiso 0.197(10) 1 calc R U P C 2
H34C H 0.828424 0.425095 0.465846 0.130 Uiso 0.197(10) 1 calc R U P C 2
C35 C 0.8812(14) 0.642(2) 0.4504(10) 0.086(6) Uani 0.197(10) 1 d D U P C 2
H35A H 0.919008 0.624653 0.459996 0.128 Uiso 0.197(10) 1 calc R U P C 2
H35B H 0.862329 0.679251 0.466505 0.128 Uiso 0.197(10) 1 calc R U P C 2
H35C H 0.883277 0.682226 0.430579 0.128 Uiso 0.197(10) 1 calc R U P C 2
C36 C 0.6875(3) 0.4910(6) 0.48725(16) 0.0710(16) Uani 1 1 d D U . . .
C37 C 0.709(3) 0.401(3) 0.5069(16) 0.077(7) Uani 0.17(4) 1 d D U P D 1
H37A H 0.744143 0.418395 0.520499 0.115 Uiso 0.17(4) 1 calc R U P D 1
H37B H 0.716797 0.347692 0.491673 0.115 Uiso 0.17(4) 1 calc R U P D 1
H37C H 0.681639 0.379112 0.521128 0.115 Uiso 0.17(4) 1 calc R U P D 1
C38 C 0.674(2) 0.577(4) 0.5100(15) 0.072(6) Uani 0.17(4) 1 d D U P D 1
H38A H 0.651612 0.551610 0.526885 0.108 Uiso 0.17(4) 1 calc R U P D 1
H38B H 0.652964 0.627615 0.496892 0.108 Uiso 0.17(4) 1 calc R U P D 1
H38C H 0.708821 0.604848 0.520644 0.108 Uiso 0.17(4) 1 calc R U P D 1
C39 C 0.637(2) 0.467(5) 0.4622(14) 0.062(7) Uani 0.17(4) 1 d D U P D 1
H39A H 0.645198 0.406909 0.450005 0.093 Uiso 0.17(4) 1 calc R U P D 1
H39B H 0.630517 0.522096 0.446704 0.093 Uiso 0.17(4) 1 calc R U P D 1
H39C H 0.604359 0.456231 0.473788 0.093 Uiso 0.17(4) 1 calc R U P D 1
C40 C 0.7137(5) 0.3877(8) 0.4927(6) 0.089(4) Uani 0.83(4) 1 d D U P D 2
H40A H 0.750641 0.393817 0.505229 0.133 Uiso 0.83(4) 1 calc R U P D 2
H40B H 0.717361 0.356748 0.471345 0.133 Uiso 0.83(4) 1 calc R U P D 2
H40C H 0.689720 0.346727 0.505159 0.133 Uiso 0.83(4) 1 calc R U P D 2
C41 C 0.6852(8) 0.5448(17) 0.5192(4) 0.104(4) Uani 0.83(4) 1 d D U P D 2
H41A H 0.658792 0.511394 0.532210 0.156 Uiso 0.83(4) 1 calc R U P D 2
H41B H 0.672848 0.612954 0.514751 0.156 Uiso 0.83(4) 1 calc R U P D 2
H41C H 0.722326 0.545151 0.531690 0.156 Uiso 0.83(4) 1 calc R U P D 2
C42 C 0.6290(4) 0.4796(11) 0.4684(4) 0.069(3) Uani 0.83(4) 1 d D U P D 2
H42A H 0.631309 0.438219 0.448888 0.104 Uiso 0.83(4) 1 calc R U P D 2
H42B H 0.614424 0.544877 0.461586 0.104 Uiso 0.83(4) 1 calc R U P D 2
H42C H 0.604098 0.448437 0.482838 0.104 Uiso 0.83(4) 1 calc R U P D 2
C43 C 0.5951(3) 0.1416(5) 0.42595(17) 0.0624(15) Uani 1 1 d D U . . .
C44 C 0.6159(5) 0.0454(7) 0.4140(3) 0.089(3) Uani 0.854(9) 1 d D U P E 1
H44A H 0.656758 0.047081 0.415304 0.133 Uiso 0.854(9) 1 calc R U P E 1
H44B H 0.600311 0.034485 0.391103 0.133 Uiso 0.854(9) 1 calc R U P E 1
H44C H 0.604376 -0.008414 0.427881 0.133 Uiso 0.854(9) 1 calc R U P E 1
C45 C 0.6215(5) 0.1661(9) 0.4603(2) 0.094(3) Uani 0.854(9) 1 d D U P E 1
H45A H 0.614578 0.112029 0.475366 0.140 Uiso 0.854(9) 1 calc R U P E 1
H45B H 0.605151 0.227288 0.467868 0.140 Uiso 0.854(9) 1 calc R U P E 1
H45C H 0.661777 0.174891 0.460057 0.140 Uiso 0.854(9) 1 calc R U P E 1
C46 C 0.5322(3) 0.1405(8) 0.4250(3) 0.087(3) Uani 0.854(9) 1 d D U P E 1
H46A H 0.515599 0.124270 0.402597 0.131 Uiso 0.854(9) 1 calc R U P E 1
H46B H 0.519152 0.205762 0.431214 0.131 Uiso 0.854(9) 1 calc R U P E 1
H46C H 0.521083 0.090758 0.440471 0.131 Uiso 0.854(9) 1 calc R U P E 1
C47 C 0.6477(14) 0.091(4) 0.4410(10) 0.076(6) Uani 0.146(9) 1 d D U P E 2
H47A H 0.637721 0.034470 0.454253 0.114 Uiso 0.146(9) 1 calc R U P E 2
H47B H 0.670324 0.137644 0.455051 0.114 Uiso 0.146(9) 1 calc R U P E 2
H47C H 0.669005 0.067519 0.423351 0.114 Uiso 0.146(9) 1 calc R U P E 2
C48 C 0.5630(16) 0.172(4) 0.4536(8) 0.075(6) Uani 0.146(9) 1 d D U P E 2
H48A H 0.531763 0.126352 0.454959 0.112 Uiso 0.146(9) 1 calc R U P E 2
H48B H 0.548530 0.239189 0.449563 0.112 Uiso 0.146(9) 1 calc R U P E 2
H48C H 0.587524 0.170627 0.474396 0.112 Uiso 0.146(9) 1 calc R U P E 2
C49 C 0.5610(17) 0.062(3) 0.4069(12) 0.078(7) Uani 0.146(9) 1 d D U P E 2
H49A H 0.577429 0.046963 0.386437 0.117 Uiso 0.146(9) 1 calc R U P E 2
H49B H 0.522576 0.084701 0.401486 0.117 Uiso 0.146(9) 1 calc R U P E 2
H49C H 0.561120 0.001700 0.420378 0.117 Uiso 0.146(9) 1 calc R U P E 2
C50 C 0.7301(2) 0.1878(5) 0.36164(17) 0.0559(13) Uani 1 1 d D U . . .
C51 C 0.7501(4) 0.2101(8) 0.3971(2) 0.078(2) Uani 0.841(5) 1 d D U P B 1
H51A H 0.734058 0.162070 0.411416 0.117 Uiso 0.841(5) 1 calc R U P B 1
H51B H 0.738343 0.276890 0.402580 0.117 Uiso 0.841(5) 1 calc R U P B 1
H51C H 0.790917 0.205831 0.400459 0.117 Uiso 0.841(5) 1 calc R U P B 1
C52 C 0.7525(4) 0.0906(6) 0.3514(3) 0.077(2) Uani 0.841(5) 1 d D U P B 1
H52A H 0.793197 0.089964 0.356305 0.116 Uiso 0.841(5) 1 calc R U P B 1
H52B H 0.742449 0.080972 0.327687 0.116 Uiso 0.841(5) 1 calc R U P B 1
H52C H 0.736406 0.037147 0.363598 0.116 Uiso 0.841(5) 1 calc R U P B 1
C53 C 0.7445(4) 0.2720(7) 0.3404(3) 0.087(3) Uani 0.841(5) 1 d D U P B 1
H53A H 0.728960 0.333369 0.348300 0.130 Uiso 0.841(5) 1 calc R U P B 1
H53B H 0.728699 0.259857 0.317519 0.130 Uiso 0.841(5) 1 calc R U P B 1
H53C H 0.785128 0.277948 0.341278 0.130 Uiso 0.841(5) 1 calc R U P B 1
C54 C 0.7820(12) 0.214(3) 0.3843(9) 0.071(6) Uani 0.159(5) 1 d D U P B 2
H54A H 0.781019 0.284459 0.390035 0.107 Uiso 0.159(5) 1 calc R U P B 2
H54B H 0.815201 0.200595 0.373177 0.107 Uiso 0.159(5) 1 calc R U P B 2
H54C H 0.783335 0.174408 0.404525 0.107 Uiso 0.159(5) 1 calc R U P B 2
C55 C 0.7195(17) 0.0780(14) 0.3661(10) 0.065(5) Uani 0.159(5) 1 d D U P B 2
H55A H 0.752191 0.040213 0.361055 0.097 Uiso 0.159(5) 1 calc R U P B 2
H55B H 0.686850 0.057714 0.351150 0.097 Uiso 0.159(5) 1 calc R U P B 2
H55C H 0.712499 0.065281 0.388968 0.097 Uiso 0.159(5) 1 calc R U P B 2
C56 C 0.7433(18) 0.201(3) 0.3264(5) 0.072(6) Uani 0.159(5) 1 d D U P B 2
H56A H 0.718164 0.251114 0.315377 0.109 Uiso 0.159(5) 1 calc R U P B 2
H56B H 0.738270 0.138489 0.314516 0.109 Uiso 0.159(5) 1 calc R U P B 2
H56C H 0.782048 0.223563 0.326390 0.109 Uiso 0.159(5) 1 calc R U P B 2
C57 C 0.5450(3) 0.1716(5) 0.31342(17) 0.0604(14) Uani 1 1 d D U . . .
C58 C 0.5893(5) 0.1368(9) 0.2931(3) 0.106(3) Uani 0.841(5) 1 d D U P B 1
H58A H 0.603601 0.072585 0.301416 0.159 Uiso 0.841(5) 1 calc R U P B 1
H58B H 0.619927 0.184846 0.294639 0.159 Uiso 0.841(5) 1 calc R U P B 1
H58C H 0.573540 0.130007 0.270050 0.159 Uiso 0.841(5) 1 calc R U P B 1
C59 C 0.4981(5) 0.0996(9) 0.3125(4) 0.124(4) Uani 0.841(5) 1 d D U P B 1
H59A H 0.477844 0.098646 0.290299 0.186 Uiso 0.841(5) 1 calc R U P B 1
H59B H 0.472657 0.119374 0.328504 0.186 Uiso 0.841(5) 1 calc R U P B 1
H59C H 0.512933 0.033578 0.318047 0.186 Uiso 0.841(5) 1 calc R U P B 1
C60 C 0.5222(5) 0.2706(7) 0.2999(2) 0.082(3) Uani 0.841(5) 1 d D U P B 1
H60A H 0.551838 0.320442 0.302663 0.124 Uiso 0.841(5) 1 calc R U P B 1
H60B H 0.491171 0.291188 0.312010 0.124 Uiso 0.841(5) 1 calc R U P B 1
H60C H 0.508989 0.263553 0.276440 0.124 Uiso 0.841(5) 1 calc R U P B 1
C61 C 0.5577(17) 0.259(2) 0.2927(10) 0.067(5) Uani 0.159(5) 1 d D U P B 2
H61A H 0.595921 0.281201 0.299219 0.100 Uiso 0.159(5) 1 calc R U P B 2
H61B H 0.531503 0.312368 0.295878 0.100 Uiso 0.159(5) 1 calc R U P B 2
H61C H 0.553859 0.239329 0.269362 0.100 Uiso 0.159(5) 1 calc R U P B 2
C62 C 0.5534(14) 0.084(3) 0.2901(10) 0.081(6) Uani 0.159(5) 1 d D U P B 2
H62A H 0.517912 0.069021 0.276950 0.121 Uiso 0.159(5) 1 calc R U P B 2
H62B H 0.581318 0.102066 0.275362 0.121 Uiso 0.159(5) 1 calc R U P B 2
H62C H 0.566183 0.026187 0.303171 0.121 Uiso 0.159(5) 1 calc R U P B 2
C63 C 0.4816(7) 0.172(3) 0.3117(14) 0.074(6) Uani 0.159(5) 1 d D U P B 2
H63A H 0.467477 0.237844 0.304709 0.111 Uiso 0.159(5) 1 calc R U P B 2
H63B H 0.470232 0.156913 0.333480 0.111 Uiso 0.159(5) 1 calc R U P B 2
H63C H 0.466124 0.122658 0.295709 0.111 Uiso 0.159(5) 1 calc R U P B 2

loop_
_atom_site_aniso_label
_atom_site_aniso_U_11
_atom_site_aniso_U_22
_atom_site_aniso_U_33
_atom_site_aniso_U_23
_atom_site_aniso_U_13
_atom_site_aniso_U_12
Pr1 0.0220(5) 0.0245(3) 0.0313(2) -0.00056(18) 0.0039(2) 0.0036(3)
Pr2 0.044(5) 0.0136(19) 0.0451(14) 0.0022(10) 0.0023(18) -0.010(2)
Si1 0.0409(8) 0.0366(8) 0.0334(7) -0.0016(6) 0.0095(6) -0.0005(6)
Si2 0.0258(6) 0.0327(7) 0.0361(7) 0.0020(6) 0.0013(5) 0.0027(5)
Si3 0.0284(7) 0.0481(9) 0.0493(8) -0.0044(7) -0.0047(6) 0.0013(6)
Si4 0.0296(7) 0.0238(7) 0.0524(8) 0.0014(6) 0.0049(6) 0.0023(5)
O1 0.061(2) 0.037(2) 0.0389(15) -0.0003(14) 0.0166(15) -0.0059(17)
O2 0.0441(14) 0.057(2) 0.054(2) -0.0101(18) 0.0111(15) -0.0042(14)
O3 0.054(2) 0.0386(17) 0.048(2) 0.0036(14) 0.0122(17) 0.0014(14)
O4 0.052(2) 0.055(2) 0.0421(17) -0.0141(16) 0.0131(16) -0.0050(18)
O5 0.0318(14) 0.039(2) 0.0482(19) -0.0004(16) 0.0065(13) 0.0018(13)
O6 0.0296(15) 0.0392(16) 0.055(2) 0.0041(15) 0.0006(15) -0.0018(13)
O7 0.047(2) 0.0342(17) 0.0472(16) 0.0042(14) -0.0036(15) 0.0003(14)
O8 0.0378(18) 0.045(2) 0.0387(13) -0.0018(14) 0.0021(13) 0.0080(16)
O9 0.0397(18) 0.0434(18) 0.059(2) -0.0017(16) -0.0072(17) 0.0064(15)
O10 0.0325(15) 0.0382(15) 0.0468(17) -0.0040(13) 0.0026(14) -0.0015(12)
O11 0.0296(14) 0.083(3) 0.059(2) 0.003(2) -0.0034(14) -0.0035(16)
O12 0.047(2) 0.075(3) 0.0486(15) 0.0040(17) -0.0022(15) -0.008(2)
O13 0.042(2) 0.0267(13) 0.071(2) -0.0002(14) -0.0035(17) -0.0025(13)
O14 0.070(3) 0.056(2) 0.0598(16) 0.0093(18) 0.0187(17) 0.012(2)
O15 0.0350(16) 0.045(2) 0.070(3) -0.008(2) 0.0103(17) 0.0074(16)
O16 0.0368(19) 0.033(2) 0.069(2) -0.0027(19) 0.0060(16) -0.0070(17)
O17 0.034(2) 0.058(6) 0.076(5) 0.001(5) 0.001(2) 0.013(4)
O18 0.046(5) 0.049(6) 0.067(3) -0.018(4) 0.002(3) -0.005(5)
C1 0.042(2) 0.059(3) 0.061(3) -0.008(2) 0.013(2) -0.002(2)
C2 0.049(3) 0.088(5) 0.103(5) -0.032(4) 0.012(3) -0.016(3)
C3 0.059(4) 0.070(3) 0.074(4) 0.006(3) 0.005(3) 0.000(3)
C4 0.068(4) 0.081(5) 0.070(3) -0.004(3) 0.030(3) 0.006(4)
C5 0.057(3) 0.038(2) 0.044(3) 0.0044(17) 0.0079(19) -0.003(2)
C6 0.082(4) 0.046(3) 0.064(4) -0.002(3) 0.006(3) -0.016(3)
C7 0.064(3) 0.059(4) 0.067(4) 0.010(3) 0.002(2) 0.007(3)
C8 0.081(4) 0.062(4) 0.056(3) 0.008(3) 0.025(3) -0.001(4)
C9 0.052(2) 0.048(3) 0.043(2) -0.012(2) 0.003(2) 0.002(2)
C10 0.073(4) 0.049(3) 0.072(4) -0.007(3) 0.008(4) 0.005(3)
C11 0.050(2) 0.069(5) 0.069(4) -0.010(4) 0.002(3) 0.002(3)
C12 0.087(5) 0.092(6) 0.042(2) -0.016(3) 0.007(3) -0.002(4)
C13 0.043(2) 0.039(2) 0.058(3) 0.004(2) 0.002(2) -0.008(2)
C14 0.073(4) 0.051(4) 0.065(3) 0.013(3) -0.007(3) -0.013(3)
C15 0.048(3) 0.051(3) 0.073(3) -0.011(3) 0.001(3) -0.006(3)
C16 0.043(2) 0.063(4) 0.084(5) 0.002(4) 0.007(2) -0.014(2)
C17 0.048(2) 0.049(3) 0.049(2) 0.012(2) -0.0076(19) -0.003(2)
C18 0.072(4) 0.055(3) 0.047(3) 0.006(3) -0.005(3) -0.005(3)
C19 0.077(4) 0.049(3) 0.065(4) 0.016(2) 0.003(4) -0.004(3)
C20 0.049(2) 0.096(6) 0.072(4) 0.024(4) -0.009(2) -0.004(3)
C21 0.047(2) 0.048(2) 0.044(2) -0.006(2) 0.010(2) 0.006(2)
C22 0.060(4) 0.048(2) 0.070(4) -0.012(3) 0.008(3) 0.002(2)
C23 0.081(4) 0.082(5) 0.045(2) -0.001(3) 0.010(3) 0.030(4)
C24 0.045(2) 0.062(4) 0.067(4) -0.005(3) 0.016(2) 0.008(2)
C25 0.039(2) 0.036(2) 0.058(3) -0.005(2) 0.006(2) -0.0025(19)
C26 0.050(3) 0.057(4) 0.120(6) 0.016(4) 0.020(3) -0.010(3)
C27 0.092(5) 0.055(4) 0.061(3) -0.016(3) 0.000(3) 0.011(4)
C28 0.048(3) 0.035(3) 0.073(3) -0.009(3) -0.005(3) 0.001(2)
C29 0.029(2) 0.089(4) 0.071(3) 0.001(3) -0.010(2) 0.002(2)
C30 0.036(3) 0.171(10) 0.112(6) 0.031(7) 0.006(4) -0.003(6)
C31 0.055(5) 0.087(4) 0.134(9) 0.000(4) -0.011(6) 0.011(4)
C32 0.060(6) 0.120(8) 0.088(4) -0.019(5) -0.031(4) 0.001(6)
C33 0.035(9) 0.097(11) 0.079(8) -0.002(8) -0.005(8) 0.006(8)
C34 0.050(12) 0.125(12) 0.085(9) 0.025(9) 0.003(8) 0.026(10)
C35 0.039(10) 0.103(7) 0.110(14) -0.017(8) -0.015(9) -0.005(7)
C36 0.053(3) 0.104(4) 0.056(3) 0.027(3) 0.003(2) -0.004(3)
C37 0.052(13) 0.114(10) 0.065(14) 0.036(9) 0.003(11) 0.000(9)
C38 0.039(14) 0.110(8) 0.068(10) 0.019(8) 0.013(8) -0.013(10)
C39 0.043(9) 0.093(15) 0.051(11) 0.034(8) 0.011(9) -0.007(8)
C40 0.052(5) 0.109(5) 0.103(10) 0.050(5) 0.002(6) 0.000(4)
C41 0.105(9) 0.147(9) 0.064(4) 0.008(6) 0.025(5) -0.027(8)
C42 0.042(3) 0.100(8) 0.068(6) 0.031(5) 0.013(4) 0.004(3)
C43 0.063(3) 0.059(3) 0.067(3) 0.017(2) 0.019(3) 0.012(3)
C44 0.103(7) 0.059(3) 0.111(7) 0.021(4) 0.043(6) 0.022(4)
C45 0.107(7) 0.102(7) 0.070(3) 0.023(4) 0.005(4) 0.001(6)
C46 0.065(3) 0.086(7) 0.113(7) 0.014(6) 0.024(4) 0.006(3)
C47 0.069(6) 0.080(13) 0.083(13) 0.030(10) 0.020(6) 0.019(7)
C48 0.078(13) 0.077(12) 0.074(9) 0.018(7) 0.029(9) 0.016(10)
C49 0.087(13) 0.068(8) 0.080(12) 0.015(8) 0.016(9) -0.002(9)
C50 0.0323(19) 0.049(3) 0.087(3) 0.003(3) 0.0089(19) 0.009(2)
C51 0.045(4) 0.088(7) 0.099(4) -0.014(4) -0.003(3) 0.004(5)
C52 0.042(4) 0.060(3) 0.132(7) -0.015(4) 0.016(5) 0.013(3)
C53 0.044(4) 0.078(5) 0.143(7) 0.040(5) 0.029(5) 0.016(4)
C54 0.036(4) 0.073(13) 0.103(9) -0.011(14) 0.004(5) 0.006(8)
C55 0.040(11) 0.050(3) 0.105(15) 0.004(6) 0.016(9) 0.008(5)
C56 0.049(12) 0.078(15) 0.092(5) 0.011(8) 0.017(5) 0.009(13)
C57 0.049(3) 0.057(3) 0.073(3) -0.017(2) -0.002(2) -0.007(2)
C58 0.104(6) 0.122(8) 0.094(5) -0.033(6) 0.022(5) 0.028(5)
C59 0.103(6) 0.117(7) 0.146(9) -0.020(7) -0.019(6) -0.065(6)
C60 0.103(7) 0.083(5) 0.059(4) -0.006(4) -0.001(5) 0.022(4)
C61 0.056(8) 0.067(6) 0.073(10) -0.011(7) -0.010(8) -0.014(8)
C62 0.062(12) 0.071(7) 0.108(13) -0.044(9) 0.011(9) -0.028(9)
C63 0.049(3) 0.080(14) 0.091(16) -0.011(12) -0.002(5) -0.009(6)

_geom_special_details            
;
 All esds (except the esd in the dihedral angle between two l.s. planes)
 are estimated using the full covariance matrix.  The cell esds are taken
 into account individually in the estimation of esds in distances, angles
 and torsion angles; correlations between esds in cell parameters are only
 used when they are defined by crystal symmetry.  An approximate (isotropic)
 treatment of cell esds is used for estimating esds involving l.s. planes.
;
loop_
_geom_bond_atom_site_label_1
_geom_bond_atom_site_label_2
_geom_bond_distance
_geom_bond_site_symmetry_2
_geom_bond_publ_flag
Pr1 Si3 3.095(2) . ?
Pr1 O1 2.090(4) . ?
Pr1 O5 2.123(4) . ?
Pr1 O9 2.147(4) . ?
Pr1 O10 2.563(4) . ?
Pr1 O13 2.084(4) . ?
Pr2 Si2 3.27(2) . ?
Pr2 Si3 3.379(14) . ?
Pr2 O1 2.174(10) . ?
Pr2 O5 1.67(2) . ?
Pr2 O9 2.544(19) . ?
Pr2 O10 2.672(9) . ?
Pr2 O13 2.225(10) . ?
Si1 O1 1.602(4) . ?
Si1 O2 1.633(4) . ?
Si1 O3 1.614(4) . ?
Si1 O4 1.613(4) . ?
Si2 O5 1.618(4) . ?
Si2 O6 1.629(4) . ?
Si2 O7 1.618(4) . ?
Si2 O8 1.614(4) . ?
Si3 O9 1.599(5) . ?
Si3 O10 1.642(4) . ?
Si3 O11 1.594(4) . ?
Si3 O12 1.630(5) . ?
Si4 O13 1.589(4) . ?
Si4 O14 1.611(4) . ?
Si4 O15 1.596(4) . ?
Si4 O16 1.631(5) . ?
Si4 O17 1.625(14) . ?
Si4 O18 1.582(13) . ?
O2 C1 1.439(8) . ?
O3 C5 1.433(7) . ?
O4 C9 1.441(7) . ?
O6 C13 1.437(7) . ?
O7 C17 1.433(7) . ?
O8 C21 1.447(7) . ?
O10 C25 1.490(7) . ?
O11 C29 1.440(7) . ?
O12 C36 1.430(8) . ?
O14 C43 1.423(8) . ?
O15 C50 1.463(7) . ?
O16 C57 1.427(8) . ?
O17 C50 1.451(15) . ?
O18 C57 1.476(14) . ?
C1 C2 1.527(10) . ?
C1 C3 1.498(10) . ?
C1 C4 1.518(9) . ?
C2 H2A 0.9800 . ?
C2 H2B 0.9800 . ?
C2 H2C 0.9800 . ?
C3 H3A 0.9800 . ?
C3 H3B 0.9800 . ?
C3 H3C 0.9800 . ?
C4 H4A 0.9800 . ?
C4 H4B 0.9800 . ?
C4 H4C 0.9800 . ?
C5 C6 1.511(9) . ?
C5 C7 1.528(9) . ?
C5 C8 1.521(8) . ?
C6 H6A 0.9800 . ?
C6 H6B 0.9800 . ?
C6 H6C 0.9800 . ?
C7 H7A 0.9800 . ?
C7 H7B 0.9800 . ?
C7 H7C 0.9800 . ?
C8 H8A 0.9800 . ?
C8 H8B 0.9800 . ?
C8 H8C 0.9800 . ?
C9 C10 1.496(9) . ?
C9 C11 1.516(9) . ?
C9 C12 1.516(9) . ?
C10 H10A 0.9800 . ?
C10 H10B 0.9800 . ?
C10 H10C 0.9800 . ?
C11 H11A 0.9800 . ?
C11 H11B 0.9800 . ?
C11 H11C 0.9800 . ?
C12 H12A 0.9800 . ?
C12 H12B 0.9800 . ?
C12 H12C 0.9800 . ?
C13 C14 1.503(9) . ?
C13 C15 1.520(9) . ?
C13 C16 1.506(8) . ?
C14 H14A 0.9800 . ?
C14 H14B 0.9800 . ?
C14 H14C 0.9800 . ?
C15 H15A 0.9800 . ?
C15 H15B 0.9800 . ?
C15 H15C 0.9800 . ?
C16 H16A 0.9800 . ?
C16 H16B 0.9800 . ?
C16 H16C 0.9800 . ?
C17 C18 1.499(9) . ?
C17 C19 1.509(9) . ?
C17 C20 1.521(9) . ?
C18 H18A 0.9800 . ?
C18 H18B 0.9800 . ?
C18 H18C 0.9800 . ?
C19 H19A 0.9800 . ?
C19 H19B 0.9800 . ?
C19 H19C 0.9800 . ?
C20 H20A 0.9800 . ?
C20 H20B 0.9800 . ?
C20 H20C 0.9800 . ?
C21 C22 1.523(9) . ?
C21 C23 1.497(9) . ?
C21 C24 1.530(8) . ?
C22 H22A 0.9800 . ?
C22 H22B 0.9800 . ?
C22 H22C 0.9800 . ?
C23 H23A 0.9800 . ?
C23 H23B 0.9800 . ?
C23 H23C 0.9800 . ?
C24 H24A 0.9800 . ?
C24 H24B 0.9800 . ?
C24 H24C 0.9800 . ?
C25 C26 1.491(9) . ?
C25 C27 1.497(9) . ?
C25 C28 1.530(8) . ?
C26 H26A 0.9800 . ?
C26 H26B 0.9800 . ?
C26 H26C 0.9800 . ?
C27 H27A 0.9800 . ?
C27 H27B 0.9800 . ?
C27 H27C 0.9800 . ?
C28 H28A 0.9800 . ?
C28 H28B 0.9800 . ?
C28 H28C 0.9800 . ?
C29 C30 1.495(10) . ?
C29 C31 1.497(10) . ?
C29 C32 1.499(10) . ?
C29 C33 1.497(16) . ?
C29 C34 1.501(16) . ?
C29 C35 1.494(16) . ?
C30 H30A 0.9800 . ?
C30 H30B 0.9800 . ?
C30 H30C 0.9800 . ?
C31 H31A 0.9800 . ?
C31 H31B 0.9800 . ?
C31 H31C 0.9800 . ?
C32 H32A 0.9800 . ?
C32 H32B 0.9800 . ?
C32 H32C 0.9800 . ?
C33 H33A 0.9800 . ?
C33 H33B 0.9800 . ?
C33 H33C 0.9800 . ?
C34 H34A 0.9800 . ?
C34 H34B 0.9800 . ?
C34 H34C 0.9800 . ?
C35 H35A 0.9800 . ?
C35 H35B 0.9800 . ?
C35 H35C 0.9800 . ?
C36 C37 1.519(16) . ?
C36 C38 1.539(16) . ?
C36 C39 1.530(16) . ?
C36 C40 1.539(10) . ?
C36 C41 1.500(10) . ?
C36 C42 1.538(9) . ?
C37 H37A 0.9800 . ?
C37 H37B 0.9800 . ?
C37 H37C 0.9800 . ?
C38 H38A 0.9800 . ?
C38 H38B 0.9800 . ?
C38 H38C 0.9800 . ?
C39 H39A 0.9800 . ?
C39 H39B 0.9800 . ?
C39 H39C 0.9800 . ?
C40 H40A 0.9800 . ?
C40 H40B 0.9800 . ?
C40 H40C 0.9800 . ?
C41 H41A 0.9800 . ?
C41 H41B 0.9800 . ?
C41 H41C 0.9800 . ?
C42 H42A 0.9800 . ?
C42 H42B 0.9800 . ?
C42 H42C 0.9800 . ?
C43 C44 1.495(9) . ?
C43 C45 1.511(10) . ?
C43 C46 1.513(9) . ?
C43 C47 1.510(16) . ?
C43 C48 1.493(16) . ?
C43 C49 1.520(17) . ?
C44 H44A 0.9800 . ?
C44 H44B 0.9800 . ?
C44 H44C 0.9800 . ?
C45 H45A 0.9800 . ?
C45 H45B 0.9800 . ?
C45 H45C 0.9800 . ?
C46 H46A 0.9800 . ?
C46 H46B 0.9800 . ?
C46 H46C 0.9800 . ?
C47 H47A 0.9800 . ?
C47 H47B 0.9800 . ?
C47 H47C 0.9800 . ?
C48 H48A 0.9800 . ?
C48 H48B 0.9800 . ?
C48 H48C 0.9800 . ?
C49 H49A 0.9800 . ?
C49 H49B 0.9800 . ?
C49 H49C 0.9800 . ?
C50 C51 1.504(9) . ?
C50 C52 1.497(9) . ?
C50 C53 1.495(9) . ?
C50 C54 1.515(16) . ?
C50 C55 1.522(16) . ?
C50 C56 1.517(16) . ?
C51 H51A 0.9800 . ?
C51 H51B 0.9800 . ?
C51 H51C 0.9800 . ?
C52 H52A 0.9800 . ?
C52 H52B 0.9800 . ?
C52 H52C 0.9800 . ?
C53 H53A 0.9800 . ?
C53 H53B 0.9800 . ?
C53 H53C 0.9800 . ?
C54 H54A 0.9800 . ?
C54 H54B 0.9800 . ?
C54 H54C 0.9800 . ?
C55 H55A 0.9800 . ?
C55 H55B 0.9800 . ?
C55 H55C 0.9800 . ?
C56 H56A 0.9800 . ?
C56 H56B 0.9800 . ?
C56 H56C 0.9800 . ?
C57 C58 1.497(10) . ?
C57 C59 1.490(10) . ?
C57 C60 1.527(10) . ?
C57 C61 1.500(16) . ?
C57 C62 1.544(15) . ?
C57 C63 1.524(16) . ?
C58 H58A 0.9800 . ?
C58 H58B 0.9800 . ?
C58 H58C 0.9800 . ?
C59 H59A 0.9800 . ?
C59 H59B 0.9800 . ?
C59 H59C 0.9800 . ?
C60 H60A 0.9800 . ?
C60 H60B 0.9800 . ?
C60 H60C 0.9800 . ?
C61 H61A 0.9800 . ?
C61 H61B 0.9800 . ?
C61 H61C 0.9800 . ?
C62 H62A 0.9800 . ?
C62 H62B 0.9800 . ?
C62 H62C 0.9800 . ?
C63 H63A 0.9800 . ?
C63 H63B 0.9800 . ?
C63 H63C 0.9800 . ?

loop_
_geom_angle_atom_site_label_1
_geom_angle_atom_site_label_2
_geom_angle_atom_site_label_3
_geom_angle
_geom_angle_site_symmetry_1
_geom_angle_site_symmetry_3
_geom_angle_publ_flag
O1 Pr1 Si3 109.18(13) . . ?
O1 Pr1 O5 109.87(19) . . ?
O1 Pr1 O9 116.81(19) . . ?
O1 Pr1 O10 93.40(14) . . ?
O5 Pr1 Si3 110.04(11) . . ?
O5 Pr1 O9 125.60(16) . . ?
O5 Pr1 O10 90.94(14) . . ?
O9 Pr1 Si3 28.94(12) . . ?
O9 Pr1 O10 60.90(15) . . ?
O10 Pr1 Si3 32.03(9) . . ?
O13 Pr1 Si3 121.34(15) . . ?
O13 Pr1 O1 104.45(17) . . ?
O13 Pr1 O5 101.39(17) . . ?
O13 Pr1 O9 92.80(18) . . ?
O13 Pr1 O10 153.11(18) . . ?
Si2 Pr2 Si3 112.1(2) . . ?
O1 Pr2 Si2 122.6(6) . . ?
O1 Pr2 Si3 98.0(6) . . ?
O1 Pr2 O9 99.5(8) . . ?
O1 Pr2 O10 88.5(4) . . ?
O1 Pr2 O13 97.2(5) . . ?
O5 Pr2 Si2 5.43(17) . . ?
O5 Pr2 Si3 112.8(3) . . ?
O5 Pr2 O1 127.0(8) . . ?
O5 Pr2 O9 127.4(3) . . ?
O5 Pr2 O10 98.5(4) . . ?
O5 Pr2 O13 112.6(6) . . ?
O9 Pr2 Si2 129.1(3) . . ?
O9 Pr2 Si3 26.90(15) . . ?
O9 Pr2 O10 55.1(3) . . ?
O10 Pr2 Si2 95.6(4) . . ?
O10 Pr2 Si3 28.56(19) . . ?
O13 Pr2 Si2 117.6(6) . . ?
O13 Pr2 Si3 106.5(7) . . ?
O13 Pr2 O9 79.7(6) . . ?
O13 Pr2 O10 134.7(9) . . ?
O1 Si1 O2 112.8(2) . . ?
O1 Si1 O3 106.0(2) . . ?
O1 Si1 O4 112.5(2) . . ?
O3 Si1 O2 106.1(2) . . ?
O4 Si1 O2 106.6(2) . . ?
O4 Si1 O3 112.9(2) . . ?
O5 Si2 Pr2 5.61(16) . . ?
O5 Si2 O6 111.0(2) . . ?
O5 Si2 O7 113.5(2) . . ?
O6 Si2 Pr2 115.20(18) . . ?
O7 Si2 Pr2 108.15(18) . . ?
O7 Si2 O6 106.3(2) . . ?
O8 Si2 Pr2 107.3(2) . . ?
O8 Si2 O5 106.7(2) . . ?
O8 Si2 O6 113.5(2) . . ?
O8 Si2 O7 105.9(2) . . ?
O9 Si3 Pr1 40.52(15) . . ?
O9 Si3 Pr2 46.0(3) . . ?
O9 Si3 O10 96.2(2) . . ?
O9 Si3 O12 113.2(3) . . ?
O10 Si3 Pr1 55.85(14) . . ?
O10 Si3 Pr2 51.0(2) . . ?
O11 Si3 Pr1 128.54(18) . . ?
O11 Si3 Pr2 132.9(3) . . ?
O11 Si3 O9 116.8(3) . . ?
O11 Si3 O10 108.8(2) . . ?
O11 Si3 O12 108.1(2) . . ?
O12 Si3 Pr1 123.18(17) . . ?
O12 Si3 Pr2 118.9(3) . . ?
O12 Si3 O10 113.3(2) . . ?
O13 Si4 O14 104.9(3) . . ?
O13 Si4 O15 115.7(3) . . ?
O13 Si4 O16 112.0(2) . . ?
O13 Si4 O17 102.1(11) . . ?
O14 Si4 O16 104.4(3) . . ?
O14 Si4 O17 85.5(8) . . ?
O15 Si4 O14 113.8(3) . . ?
O15 Si4 O16 105.7(3) . . ?
O18 Si4 O13 105.7(11) . . ?
O18 Si4 O14 141.5(10) . . ?
O18 Si4 O17 110.1(11) . . ?
Si1 O1 Pr1 168.8(3) . . ?
Si1 O1 Pr2 168.1(4) . . ?
C1 O2 Si1 132.6(4) . . ?
C5 O3 Si1 131.8(4) . . ?
C9 O4 Si1 133.2(4) . . ?
Si2 O5 Pr1 170.4(2) . . ?
Si2 O5 Pr2 169.0(3) . . ?
C13 O6 Si2 133.3(4) . . ?
C17 O7 Si2 133.2(4) . . ?
C21 O8 Si2 131.5(4) . . ?
Si3 O9 Pr1 110.5(2) . . ?
Si3 O9 Pr2 107.1(3) . . ?
Si3 O10 Pr1 92.12(18) . . ?
Si3 O10 Pr2 100.4(4) . . ?
C25 O10 Pr1 136.5(3) . . ?
C25 O10 Pr2 128.4(5) . . ?
C25 O10 Si3 131.2(3) . . ?
C29 O11 Si3 134.2(5) . . ?
C36 O12 Si3 133.3(4) . . ?
Si4 O13 Pr1 156.7(3) . . ?
Si4 O13 Pr2 159.6(3) . . ?
C43 O14 Si4 134.8(5) . . ?
C50 O15 Si4 134.9(4) . . ?
C57 O16 Si4 133.6(4) . . ?
C50 O17 Si4 133.3(15) . . ?
C57 O18 Si4 133.7(15) . . ?
O2 C1 C2 104.0(6) . . ?
O2 C1 C3 110.7(5) . . ?
O2 C1 C4 108.5(6) . . ?
C3 C1 C2 110.8(7) . . ?
C3 C1 C4 111.3(6) . . ?
C4 C1 C2 111.4(6) . . ?
C1 C2 H2A 109.5 . . ?
C1 C2 H2B 109.5 . . ?
C1 C2 H2C 109.5 . . ?
H2A C2 H2B 109.5 . . ?
H2A C2 H2C 109.5 . . ?
H2B C2 H2C 109.5 . . ?
C1 C3 H3A 109.5 . . ?
C1 C3 H3B 109.5 . . ?
C1 C3 H3C 109.5 . . ?
H3A C3 H3B 109.5 . . ?
H3A C3 H3C 109.5 . . ?
H3B C3 H3C 109.5 . . ?
C1 C4 H4A 109.5 . . ?
C1 C4 H4B 109.5 . . ?
C1 C4 H4C 109.5 . . ?
H4A C4 H4B 109.5 . . ?
H4A C4 H4C 109.5 . . ?
H4B C4 H4C 109.5 . . ?
O3 C5 C6 109.2(5) . . ?
O3 C5 C7 105.4(5) . . ?
O3 C5 C8 111.6(5) . . ?
C6 C5 C7 110.8(6) . . ?
C6 C5 C8 110.6(6) . . ?
C8 C5 C7 109.1(6) . . ?
C5 C6 H6A 109.5 . . ?
C5 C6 H6B 109.5 . . ?
C5 C6 H6C 109.5 . . ?
H6A C6 H6B 109.5 . . ?
H6A C6 H6C 109.5 . . ?
H6B C6 H6C 109.5 . . ?
C5 C7 H7A 109.5 . . ?
C5 C7 H7B 109.5 . . ?
C5 C7 H7C 109.5 . . ?
H7A C7 H7B 109.5 . . ?
H7A C7 H7C 109.5 . . ?
H7B C7 H7C 109.5 . . ?
C5 C8 H8A 109.5 . . ?
C5 C8 H8B 109.5 . . ?
C5 C8 H8C 109.5 . . ?
H8A C8 H8B 109.5 . . ?
H8A C8 H8C 109.5 . . ?
H8B C8 H8C 109.5 . . ?
O4 C9 C10 106.9(5) . . ?
O4 C9 C11 111.2(5) . . ?
O4 C9 C12 105.6(5) . . ?
C10 C9 C11 111.1(6) . . ?
C10 C9 C12 111.1(6) . . ?
C12 C9 C11 110.7(6) . . ?
C9 C10 H10A 109.5 . . ?
C9 C10 H10B 109.5 . . ?
C9 C10 H10C 109.5 . . ?
H10A C10 H10B 109.5 . . ?
H10A C10 H10C 109.5 . . ?
H10B C10 H10C 109.5 . . ?
C9 C11 H11A 109.5 . . ?
C9 C11 H11B 109.5 . . ?
C9 C11 H11C 109.5 . . ?
H11A C11 H11B 109.5 . . ?
H11A C11 H11C 109.5 . . ?
H11B C11 H11C 109.5 . . ?
C9 C12 H12A 109.5 . . ?
C9 C12 H12B 109.5 . . ?
C9 C12 H12C 109.5 . . ?
H12A C12 H12B 109.5 . . ?
H12A C12 H12C 109.5 . . ?
H12B C12 H12C 109.5 . . ?
O6 C13 C14 110.1(5) . . ?
O6 C13 C15 107.4(5) . . ?
O6 C13 C16 105.6(5) . . ?
C14 C13 C15 111.4(6) . . ?
C14 C13 C16 112.6(6) . . ?
C16 C13 C15 109.4(6) . . ?
C13 C14 H14A 109.5 . . ?
C13 C14 H14B 109.5 . . ?
C13 C14 H14C 109.5 . . ?
H14A C14 H14B 109.5 . . ?
H14A C14 H14C 109.5 . . ?
H14B C14 H14C 109.5 . . ?
C13 C15 H15A 109.5 . . ?
C13 C15 H15B 109.5 . . ?
C13 C15 H15C 109.5 . . ?
H15A C15 H15B 109.5 . . ?
H15A C15 H15C 109.5 . . ?
H15B C15 H15C 109.5 . . ?
C13 C16 H16A 109.5 . . ?
C13 C16 H16B 109.5 . . ?
C13 C16 H16C 109.5 . . ?
H16A C16 H16B 109.5 . . ?
H16A C16 H16C 109.5 . . ?
H16B C16 H16C 109.5 . . ?
O7 C17 C18 111.0(5) . . ?
O7 C17 C19 105.0(5) . . ?
O7 C17 C20 107.8(5) . . ?
C18 C17 C19 110.8(6) . . ?
C18 C17 C20 111.8(6) . . ?
C19 C17 C20 110.3(6) . . ?
C17 C18 H18A 109.5 . . ?
C17 C18 H18B 109.5 . . ?
C17 C18 H18C 109.5 . . ?
H18A C18 H18B 109.5 . . ?
H18A C18 H18C 109.5 . . ?
H18B C18 H18C 109.5 . . ?
C17 C19 H19A 109.5 . . ?
C17 C19 H19B 109.5 . . ?
C17 C19 H19C 109.5 . . ?
H19A C19 H19B 109.5 . . ?
H19A C19 H19C 109.5 . . ?
H19B C19 H19C 109.5 . . ?
C17 C20 H20A 109.5 . . ?
C17 C20 H20B 109.5 . . ?
C17 C20 H20C 109.5 . . ?
H20A C20 H20B 109.5 . . ?
H20A C20 H20C 109.5 . . ?
H20B C20 H20C 109.5 . . ?
O8 C21 C22 109.1(5) . . ?
O8 C21 C23 105.0(5) . . ?
O8 C21 C24 111.3(5) . . ?
C22 C21 C24 109.6(5) . . ?
C23 C21 C22 110.9(6) . . ?
C23 C21 C24 110.9(6) . . ?
C21 C22 H22A 109.5 . . ?
C21 C22 H22B 109.5 . . ?
C21 C22 H22C 109.5 . . ?
H22A C22 H22B 109.5 . . ?
H22A C22 H22C 109.5 . . ?
H22B C22 H22C 109.5 . . ?
C21 C23 H23A 109.5 . . ?
C21 C23 H23B 109.5 . . ?
C21 C23 H23C 109.5 . . ?
H23A C23 H23B 109.5 . . ?
H23A C23 H23C 109.5 . . ?
H23B C23 H23C 109.5 . . ?
C21 C24 H24A 109.5 . . ?
C21 C24 H24B 109.5 . . ?
C21 C24 H24C 109.5 . . ?
H24A C24 H24B 109.5 . . ?
H24A C24 H24C 109.5 . . ?
H24B C24 H24C 109.5 . . ?
O10 C25 C26 109.5(5) . . ?
O10 C25 C27 109.5(5) . . ?
O10 C25 C28 104.6(5) . . ?
C26 C25 C27 112.1(6) . . ?
C26 C25 C28 109.4(6) . . ?
C27 C25 C28 111.5(5) . . ?
C25 C26 H26A 109.5 . . ?
C25 C26 H26B 109.5 . . ?
C25 C26 H26C 109.5 . . ?
H26A C26 H26B 109.5 . . ?
H26A C26 H26C 109.5 . . ?
H26B C26 H26C 109.5 . . ?
C25 C27 H27A 109.5 . . ?
C25 C27 H27B 109.5 . . ?
C25 C27 H27C 109.5 . . ?
H27A C27 H27B 109.5 . . ?
H27A C27 H27C 109.5 . . ?
H27B C27 H27C 109.5 . . ?
C25 C28 H28A 109.5 . . ?
C25 C28 H28B 109.5 . . ?
C25 C28 H28C 109.5 . . ?
H28A C28 H28B 109.5 . . ?
H28A C28 H28C 109.5 . . ?
H28B C28 H28C 109.5 . . ?
O11 C29 C30 104.7(6) . . ?
O11 C29 C31 108.9(6) . . ?
O11 C29 C32 107.5(6) . . ?
O11 C29 C33 108.0(15) . . ?
O11 C29 C34 117.9(16) . . ?
O11 C29 C35 104.6(16) . . ?
C30 C29 C31 112.2(8) . . ?
C30 C29 C32 111.9(7) . . ?
C31 C29 C32 111.3(7) . . ?
C33 C29 C34 108.1(13) . . ?
C35 C29 C33 109.3(13) . . ?
C35 C29 C34 108.7(13) . . ?
C29 C30 H30A 109.5 . . ?
C29 C30 H30B 109.5 . . ?
C29 C30 H30C 109.5 . . ?
H30A C30 H30B 109.5 . . ?
H30A C30 H30C 109.5 . . ?
H30B C30 H30C 109.5 . . ?
C29 C31 H31A 109.5 . . ?
C29 C31 H31B 109.5 . . ?
C29 C31 H31C 109.5 . . ?
H31A C31 H31B 109.5 . . ?
H31A C31 H31C 109.5 . . ?
H31B C31 H31C 109.5 . . ?
C29 C32 H32A 109.5 . . ?
C29 C32 H32B 109.5 . . ?
C29 C32 H32C 109.5 . . ?
H32A C32 H32B 109.5 . . ?
H32A C32 H32C 109.5 . . ?
H32B C32 H32C 109.5 . . ?
C29 C33 H33A 109.5 . . ?
C29 C33 H33B 109.5 . . ?
C29 C33 H33C 109.5 . . ?
H33A C33 H33B 109.5 . . ?
H33A C33 H33C 109.5 . . ?
H33B C33 H33C 109.5 . . ?
C29 C34 H34A 109.5 . . ?
C29 C34 H34B 109.5 . . ?
C29 C34 H34C 109.5 . . ?
H34A C34 H34B 109.5 . . ?
H34A C34 H34C 109.5 . . ?
H34B C34 H34C 109.5 . . ?
C29 C35 H35A 109.5 . . ?
C29 C35 H35B 109.5 . . ?
C29 C35 H35C 109.5 . . ?
H35A C35 H35B 109.5 . . ?
H35A C35 H35C 109.5 . . ?
H35B C35 H35C 109.5 . . ?
O12 C36 C37 118(3) . . ?
O12 C36 C38 97(2) . . ?
O12 C36 C39 105(3) . . ?
O12 C36 C40 105.2(8) . . ?
O12 C36 C41 106.9(8) . . ?
O12 C36 C42 113.1(8) . . ?
C37 C36 C38 111.7(15) . . ?
C37 C36 C39 112.7(17) . . ?
C39 C36 C38 111.0(16) . . ?
C41 C36 C40 111.6(7) . . ?
C41 C36 C42 111.3(7) . . ?
C42 C36 C40 108.7(8) . . ?
C36 C37 H37A 109.5 . . ?
C36 C37 H37B 109.5 . . ?
C36 C37 H37C 109.5 . . ?
H37A C37 H37B 109.5 . . ?
H37A C37 H37C 109.5 . . ?
H37B C37 H37C 109.5 . . ?
C36 C38 H38A 109.5 . . ?
C36 C38 H38B 109.5 . . ?
C36 C38 H38C 109.5 . . ?
H38A C38 H38B 109.5 . . ?
H38A C38 H38C 109.5 . . ?
H38B C38 H38C 109.5 . . ?
C36 C39 H39A 109.5 . . ?
C36 C39 H39B 109.5 . . ?
C36 C39 H39C 109.5 . . ?
H39A C39 H39B 109.5 . . ?
H39A C39 H39C 109.5 . . ?
H39B C39 H39C 109.5 . . ?
C36 C40 H40A 109.5 . . ?
C36 C40 H40B 109.5 . . ?
C36 C40 H40C 109.5 . . ?
H40A C40 H40B 109.5 . . ?
H40A C40 H40C 109.5 . . ?
H40B C40 H40C 109.5 . . ?
C36 C41 H41A 109.5 . . ?
C36 C41 H41B 109.5 . . ?
C36 C41 H41C 109.5 . . ?
H41A C41 H41B 109.5 . . ?
H41A C41 H41C 109.5 . . ?
H41B C41 H41C 109.5 . . ?
C36 C42 H42A 109.5 . . ?
C36 C42 H42B 109.5 . . ?
C36 C42 H42C 109.5 . . ?
H42A C42 H42B 109.5 . . ?
H42A C42 H42C 109.5 . . ?
H42B C42 H42C 109.5 . . ?
O14 C43 C44 112.5(6) . . ?
O14 C43 C45 105.1(7) . . ?
O14 C43 C46 106.4(6) . . ?
O14 C43 C47 110(2) . . ?
O14 C43 C48 113(2) . . ?
O14 C43 C49 114(2) . . ?
C44 C43 C45 111.7(7) . . ?
C44 C43 C46 110.7(7) . . ?
C45 C43 C46 110.2(7) . . ?
C47 C43 C49 105.5(17) . . ?
C48 C43 C47 107.5(17) . . ?
C48 C43 C49 106.6(17) . . ?
C43 C44 H44A 109.5 . . ?
C43 C44 H44B 109.5 . . ?
C43 C44 H44C 109.5 . . ?
H44A C44 H44B 109.5 . . ?
H44A C44 H44C 109.5 . . ?
H44B C44 H44C 109.5 . . ?
C43 C45 H45A 109.5 . . ?
C43 C45 H45B 109.5 . . ?
C43 C45 H45C 109.5 . . ?
H45A C45 H45B 109.5 . . ?
H45A C45 H45C 109.5 . . ?
H45B C45 H45C 109.5 . . ?
C43 C46 H46A 109.5 . . ?
C43 C46 H46B 109.5 . . ?
C43 C46 H46C 109.5 . . ?
H46A C46 H46B 109.5 . . ?
H46A C46 H46C 109.5 . . ?
H46B C46 H46C 109.5 . . ?
C43 C47 H47A 109.5 . . ?
C43 C47 H47B 109.5 . . ?
C43 C47 H47C 109.5 . . ?
H47A C47 H47B 109.5 . . ?
H47A C47 H47C 109.5 . . ?
H47B C47 H47C 109.5 . . ?
C43 C48 H48A 109.5 . . ?
C43 C48 H48B 109.5 . . ?
C43 C48 H48C 109.5 . . ?
H48A C48 H48B 109.5 . . ?
H48A C48 H48C 109.5 . . ?
H48B C48 H48C 109.5 . . ?
C43 C49 H49A 109.5 . . ?
C43 C49 H49B 109.5 . . ?
C43 C49 H49C 109.5 . . ?
H49A C49 H49B 109.5 . . ?
H49A C49 H49C 109.5 . . ?
H49B C49 H49C 109.5 . . ?
O15 C50 C51 111.0(6) . . ?
O15 C50 C52 104.4(6) . . ?
O15 C50 C53 107.5(6) . . ?
O17 C50 C54 107(2) . . ?
O17 C50 C55 90(2) . . ?
O17 C50 C56 135(2) . . ?
C52 C50 C51 110.9(6) . . ?
C53 C50 C51 109.6(7) . . ?
C53 C50 C52 113.3(6) . . ?
C54 C50 C55 107.2(14) . . ?
C54 C50 C56 107.9(15) . . ?
C56 C50 C55 106.7(15) . . ?
C50 C51 H51A 109.5 . . ?
C50 C51 H51B 109.5 . . ?
C50 C51 H51C 109.5 . . ?
H51A C51 H51B 109.5 . . ?
H51A C51 H51C 109.5 . . ?
H51B C51 H51C 109.5 . . ?
C50 C52 H52A 109.5 . . ?
C50 C52 H52B 109.5 . . ?
C50 C52 H52C 109.5 . . ?
H52A C52 H52B 109.5 . . ?
H52A C52 H52C 109.5 . . ?
H52B C52 H52C 109.5 . . ?
C50 C53 H53A 109.5 . . ?
C50 C53 H53B 109.5 . . ?
C50 C53 H53C 109.5 . . ?
H53A C53 H53B 109.5 . . ?
H53A C53 H53C 109.5 . . ?
H53B C53 H53C 109.5 . . ?
C50 C54 H54A 109.5 . . ?
C50 C54 H54B 109.5 . . ?
C50 C54 H54C 109.5 . . ?
H54A C54 H54B 109.5 . . ?
H54A C54 H54C 109.5 . . ?
H54B C54 H54C 109.5 . . ?
C50 C55 H55A 109.5 . . ?
C50 C55 H55B 109.5 . . ?
C50 C55 H55C 109.5 . . ?
H55A C55 H55B 109.5 . . ?
H55A C55 H55C 109.5 . . ?
H55B C55 H55C 109.5 . . ?
C50 C56 H56A 109.5 . . ?
C50 C56 H56B 109.5 . . ?
C50 C56 H56C 109.5 . . ?
H56A C56 H56B 109.5 . . ?
H56A C56 H56C 109.5 . . ?
H56B C56 H56C 109.5 . . ?
O16 C57 C58 115.8(7) . . ?
O16 C57 C59 105.2(8) . . ?
O16 C57 C60 106.2(6) . . ?
O18 C57 C61 86(2) . . ?
O18 C57 C62 107.0(14) . . ?
O18 C57 C63 149(2) . . ?
C58 C57 C60 109.1(7) . . ?
C59 C57 C58 111.4(7) . . ?
C59 C57 C60 108.7(7) . . ?
C61 C57 C62 101.9(17) . . ?
C61 C57 C63 103.5(17) . . ?
C63 C57 C62 100.0(15) . . ?
C57 C58 H58A 109.5 . . ?
C57 C58 H58B 109.5 . . ?
C57 C58 H58C 109.5 . . ?
H58A C58 H58B 109.5 . . ?
H58A C58 H58C 109.5 . . ?
H58B C58 H58C 109.5 . . ?
C57 C59 H59A 109.5 . . ?
C57 C59 H59B 109.5 . . ?
C57 C59 H59C 109.5 . . ?
H59A C59 H59B 109.5 . . ?
H59A C59 H59C 109.5 . . ?
H59B C59 H59C 109.5 . . ?
C57 C60 H60A 109.5 . . ?
C57 C60 H60B 109.5 . . ?
C57 C60 H60C 109.5 . . ?
H60A C60 H60B 109.5 . . ?
H60A C60 H60C 109.5 . . ?
H60B C60 H60C 109.5 . . ?
C57 C61 H61A 109.5 . . ?
C57 C61 H61B 109.5 . . ?
C57 C61 H61C 109.5 . . ?
H61A C61 H61B 109.5 . . ?
H61A C61 H61C 109.5 . . ?
H61B C61 H61C 109.5 . . ?
C57 C62 H62A 109.5 . . ?
C57 C62 H62B 109.5 . . ?
C57 C62 H62C 109.5 . . ?
H62A C62 H62B 109.5 . . ?
H62A C62 H62C 109.5 . . ?
H62B C62 H62C 109.5 . . ?
C57 C63 H63A 109.5 . . ?
C57 C63 H63B 109.5 . . ?
C57 C63 H63C 109.5 . . ?
H63A C63 H63B 109.5 . . ?
H63A C63 H63C 109.5 . . ?
H63B C63 H63C 109.5 . . ?

loop_
_geom_torsion_atom_site_label_1
_geom_torsion_atom_site_label_2
_geom_torsion_atom_site_label_3
_geom_torsion_atom_site_label_4
_geom_torsion
_geom_torsion_site_symmetry_1
_geom_torsion_site_symmetry_2
_geom_torsion_site_symmetry_3
_geom_torsion_site_symmetry_4
_geom_torsion_publ_flag
Pr1 Si3 O10 C25 -176.0(5) . . . . ?
Pr1 Si3 O11 C29 -128.1(6) . . . . ?
Pr1 Si3 O12 C36 20.6(7) . . . . ?
Pr1 O10 C25 C26 -106.9(6) . . . . ?
Pr1 O10 C25 C27 129.9(5) . . . . ?
Pr1 O10 C25 C28 10.2(7) . . . . ?
Pr2 Si2 O6 C13 50.6(6) . . . . ?
Pr2 Si2 O7 C17 77.2(5) . . . . ?
Pr2 Si2 O8 C21 162.1(5) . . . . ?
Pr2 Si3 O10 C25 177.9(6) . . . . ?
Pr2 Si3 O11 C29 -135.1(6) . . . . ?
Pr2 Si3 O12 C36 26.9(7) . . . . ?
Pr2 O10 C25 C26 -115.4(7) . . . . ?
Pr2 O10 C25 C27 121.4(6) . . . . ?
Pr2 O10 C25 C28 1.8(7) . . . . ?
Si1 O2 C1 C2 -163.8(5) . . . . ?
Si1 O2 C1 C3 -44.8(8) . . . . ?
Si1 O2 C1 C4 77.6(7) . . . . ?
Si1 O3 C5 C6 -91.4(6) . . . . ?
Si1 O3 C5 C7 149.5(5) . . . . ?
Si1 O3 C5 C8 31.2(8) . . . . ?
Si1 O4 C9 C10 -90.8(7) . . . . ?
Si1 O4 C9 C11 30.6(8) . . . . ?
Si1 O4 C9 C12 150.8(5) . . . . ?
Si2 O6 C13 C14 41.1(8) . . . . ?
Si2 O6 C13 C15 -80.4(6) . . . . ?
Si2 O6 C13 C16 162.9(5) . . . . ?
Si2 O7 C17 C18 -41.0(8) . . . . ?
Si2 O7 C17 C19 -160.7(5) . . . . ?
Si2 O7 C17 C20 81.7(7) . . . . ?
Si2 O8 C21 C22 -82.3(6) . . . . ?
Si2 O8 C21 C23 158.8(5) . . . . ?
Si2 O8 C21 C24 38.8(8) . . . . ?
Si3 Pr2 O5 Si2 84(2) . . . . ?
Si3 O10 C25 C26 67.3(7) . . . . ?
Si3 O10 C25 C27 -56.0(7) . . . . ?
Si3 O10 C25 C28 -175.6(4) . . . . ?
Si3 O11 C29 C30 158.4(7) . . . . ?
Si3 O11 C29 C31 38.2(10) . . . . ?
Si3 O11 C29 C32 -82.4(9) . . . . ?
Si3 O11 C29 C33 108.4(17) . . . . ?
Si3 O11 C29 C34 -14(2) . . . . ?
Si3 O11 C29 C35 -135.3(17) . . . . ?
Si3 O12 C36 C37 106(3) . . . . ?
Si3 O12 C36 C38 -135(3) . . . . ?
Si3 O12 C36 C39 -21(3) . . . . ?
Si3 O12 C36 C40 84.8(11) . . . . ?
Si3 O12 C36 C41 -156.5(12) . . . . ?
Si3 O12 C36 C42 -33.7(12) . . . . ?
Si4 O14 C43 C44 29.7(10) . . . . ?
Si4 O14 C43 C45 151.4(6) . . . . ?
Si4 O14 C43 C46 -91.7(7) . . . . ?
Si4 O14 C43 C47 90.1(19) . . . . ?
Si4 O14 C43 C48 -149.7(19) . . . . ?
Si4 O14 C43 C49 -28(2) . . . . ?
Si4 O15 C50 C51 47.7(9) . . . . ?
Si4 O15 C50 C52 167.3(6) . . . . ?
Si4 O15 C50 C53 -72.1(9) . . . . ?
Si4 O16 C57 C58 41.8(10) . . . . ?
Si4 O16 C57 C59 165.3(7) . . . . ?
Si4 O16 C57 C60 -79.5(8) . . . . ?
Si4 O17 C50 C54 156(3) . . . . ?
Si4 O17 C50 C55 -96(3) . . . . ?
Si4 O17 C50 C56 17(5) . . . . ?
Si4 O18 C57 C61 106(3) . . . . ?
Si4 O18 C57 C62 -153(3) . . . . ?
Si4 O18 C57 C63 -4(5) . . . . ?
O1 Pr2 O5 Si2 -37(2) . . . . ?
O1 Si1 O2 C1 80.9(6) . . . . ?
O1 Si1 O3 C5 166.3(5) . . . . ?
O1 Si1 O4 C9 43.3(6) . . . . ?
O2 Si1 O1 Pr1 16.1(15) . . . . ?
O2 Si1 O1 Pr2 83(3) . . . . ?
O2 Si1 O3 C5 46.2(6) . . . . ?
O2 Si1 O4 C9 167.4(5) . . . . ?
O3 Si1 O1 Pr1 -99.5(14) . . . . ?
O3 Si1 O1 Pr2 -33(3) . . . . ?
O3 Si1 O2 C1 -163.6(5) . . . . ?
O3 Si1 O4 C9 -76.6(6) . . . . ?
O4 Si1 O1 Pr1 136.6(14) . . . . ?
O4 Si1 O1 Pr2 -156(3) . . . . ?
O4 Si1 O2 C1 -43.1(6) . . . . ?
O4 Si1 O3 C5 -70.2(6) . . . . ?
O5 Si2 O6 C13 46.5(6) . . . . ?
O5 Si2 O7 C17 75.3(5) . . . . ?
O5 Si2 O8 C21 168.0(5) . . . . ?
O6 Si2 O5 Pr2 139(2) . . . . ?
O6 Si2 O7 C17 -47.0(6) . . . . ?
O6 Si2 O8 C21 -69.5(5) . . . . ?
O7 Si2 O5 Pr2 19(2) . . . . ?
O7 Si2 O6 C13 170.4(5) . . . . ?
O7 Si2 O8 C21 46.8(5) . . . . ?
O8 Si2 O5 Pr2 -97(2) . . . . ?
O8 Si2 O6 C13 -73.6(5) . . . . ?
O8 Si2 O7 C17 -168.0(5) . . . . ?
O9 Pr2 O5 Si2 110(2) . . . . ?
O9 Si3 O10 Pr1 3.3(2) . . . . ?
O9 Si3 O10 Pr2 9.4(4) . . . . ?
O9 Si3 O10 C25 -172.7(5) . . . . ?
O9 Si3 O11 C29 -81.4(7) . . . . ?
O9 Si3 O12 C36 -24.3(7) . . . . ?
O10 Pr2 O5 Si2 58(2) . . . . ?
O10 Si3 O9 Pr1 -4.2(3) . . . . ?
O10 Si3 O9 Pr2 -10.1(4) . . . . ?
O10 Si3 O11 C29 171.1(6) . . . . ?
O10 Si3 O12 C36 83.9(7) . . . . ?
O11 Si3 O9 Pr1 -118.9(3) . . . . ?
O11 Si3 O9 Pr2 -124.9(4) . . . . ?
O11 Si3 O10 Pr1 124.3(2) . . . . ?
O11 Si3 O10 Pr2 130.4(4) . . . . ?
O11 Si3 O10 C25 -51.7(5) . . . . ?
O11 Si3 O12 C36 -155.3(6) . . . . ?
O12 Si3 O9 Pr1 114.5(3) . . . . ?
O12 Si3 O9 Pr2 108.6(4) . . . . ?
O12 Si3 O10 Pr1 -115.3(2) . . . . ?
O12 Si3 O10 Pr2 -109.2(4) . . . . ?
O12 Si3 O10 C25 68.7(5) . . . . ?
O12 Si3 O11 C29 47.6(7) . . . . ?
O13 Pr2 O5 Si2 -155.6(17) . . . . ?
O13 Si4 O14 C43 169.3(6) . . . . ?
O13 Si4 O15 C50 45.6(7) . . . . ?
O13 Si4 O16 C57 69.5(6) . . . . ?
O13 Si4 O17 C50 -86(3) . . . . ?
O13 Si4 O18 C57 -87(3) . . . . ?
O14 Si4 O13 Pr1 36.0(7) . . . . ?
O14 Si4 O13 Pr2 3.6(17) . . . . ?
O14 Si4 O15 C50 -76.0(7) . . . . ?
O14 Si4 O16 C57 -177.6(6) . . . . ?
O14 Si4 O17 C50 169(3) . . . . ?
O14 Si4 O18 C57 55(3) . . . . ?
O15 Si4 O13 Pr1 -90.2(7) . . . . ?
O15 Si4 O14 C43 -63.4(7) . . . . ?
O15 Si4 O16 C57 -57.3(6) . . . . ?
O16 Si4 O13 Pr1 148.6(6) . . . . ?
O16 Si4 O14 C43 51.3(6) . . . . ?
O16 Si4 O15 C50 170.1(6) . . . . ?
O17 Si4 O13 Pr2 -84.9(19) . . . . ?
O17 Si4 O14 C43 -89.4(13) . . . . ?
O17 Si4 O18 C57 164(3) . . . . ?
O18 Si4 O13 Pr2 159.9(18) . . . . ?
O18 Si4 O14 C43 27.7(16) . . . . ?
O18 Si4 O17 C50 25(3) . . . . ?

_shelx_res_file                  
;
TITL PP306C in C2/c
    pp306c.res
    created by SHELXL-2019/3 at 15:56:54 on 21-Jan-2025
CELL 1.54184 24.1029 13.5279 40.7549 90 96.2414 90
ZERR 8 0.0003 0.0002 0.0006 0 0.0015 0
LATT 7
SYMM -X,+Y,0.5-Z
SFAC C H O Pr Si
UNIT 384 864 128 8 32
SADI C31 C29 C34 C29 C32 C29 C35 C29 C30 C29 C33 C29
SADI C31 C32 C32 C30 C31 C30
SADI C33 C34 C34 C35 C33 C35
SADI C59 C57 C58 C57 C60 C57
SADI C59 C58 C58 C60 C59 C60
SADI C41 C36 C38 C36 C40 C36 C37 C36 C39 C36 C42 C36
SADI C41 C40 C40 C42 C42 C41
SADI C38 C37 C37 C39 C38 C39
SADI C45 C43 C47 C43 C44 C43 C49 C43 C46 C43 C48 C43
SADI C44 C45 C45 C46 C46 C44
SADI C47 C49 C49 C48 C47 C48
SADI C56 C50 C53 C50 C52 C50 C55 C50 C51 C50 C54 C50
SADI C55 C56 C56 C54 C55 C54
SADI C53 C52 C52 C51 C53 C51
SIMU 0.02 0.04 2 C29 > C60
SADI Si4 O17 Si4 O15 Si4 O18 Si4 O16 Si4 O14
SADI O18 C57 O16 C57 O15 C50 O17 C50
SADI C59 C57 C60 C57 C63 C57 C62 C57 C58 C57 C61 C57
SADI C59 C60 C60 C58 C59 C58
SADI C63 C61 C61 C62 C63 C62
DFIX 2.5 O18 C62
SIMU 0.02 0.04 2 O15 > O18 C50 > C63
RIGU 0.001 0.001

L.S. 10
PLAN  20
SIZE 0.383 0.267 0.071
TEMP -133
CONF
list 4
MORE -1
BOND $H
fmap 2 53
acta
REM <olex2.extras>
REM <HklSrc "%.\\pp306c.hkl">
REM </olex2.extras>

WGHT    0.032500   86.640198
FVAR       1.02941   0.83881   0.80333   0.16638   0.85375   0.84084
PART 1
PR1   4    0.639060    0.499323    0.374654    21.00000    0.02195    0.02447 =
         0.03133   -0.00056    0.00387    0.00356
PART 2
PR2   4    0.620690    0.513402    0.374024   -21.00000    0.04353    0.01362 =
         0.04515    0.00224    0.00234   -0.01044
PART 0
SI1   5    0.680615    0.622821    0.300847    11.00000    0.04089    0.03656 =
         0.03337   -0.00159    0.00949   -0.00053
SI2   5    0.506678    0.609443    0.397321    11.00000    0.02577    0.03268 =
         0.03606    0.00201    0.00134    0.00270
SI3   5    0.732703    0.552629    0.429895    11.00000    0.02842    0.04805 =
         0.04929   -0.00435   -0.00472    0.00130
SI4   5    0.617768    0.236511    0.367772    11.00000    0.02961    0.02376 =
         0.05244    0.00145    0.00494    0.00232
O1    3    0.656973    0.563536    0.330376    11.00000    0.06137    0.03748 =
         0.03886   -0.00026    0.01658   -0.00594
O2    3    0.743997    0.663720    0.310583    11.00000    0.04413    0.05659 =
         0.05418   -0.01008    0.01109   -0.00416
O3    3    0.641664    0.719500    0.294631    11.00000    0.05449    0.03863 =
         0.04839    0.00357    0.01222    0.00143
O4    3    0.682134    0.556101    0.268155    11.00000    0.05226    0.05510 =
         0.04212   -0.01414    0.01307   -0.00502
O5    3    0.561042    0.551733    0.387148    11.00000    0.03182    0.03916 =
         0.04822   -0.00044    0.00646    0.00180
O6    3    0.450520    0.543136    0.388970    11.00000    0.02958    0.03922 =
         0.05508    0.00414    0.00059   -0.00184
O7    3    0.495040    0.713317    0.378134    11.00000    0.04652    0.03415 =
         0.04721    0.00420   -0.00364    0.00031
O8    3    0.519506    0.637114    0.435921    11.00000    0.03775    0.04469 =
         0.03866   -0.00185    0.00212    0.00802
O9    3    0.709032    0.458492    0.409150    11.00000    0.03974    0.04340 =
         0.05862   -0.00166   -0.00715    0.00637
O10   3    0.690762    0.633840    0.410180    11.00000    0.03250    0.03822 =
         0.04676   -0.00397    0.00265   -0.00145
O11   3    0.795649    0.583530    0.426469    11.00000    0.02962    0.08285 =
         0.05885    0.00334   -0.00343   -0.00348
O12   3    0.725203    0.544581    0.469069    11.00000    0.04675    0.07470 =
         0.04862    0.00402   -0.00218   -0.00790
O13   3    0.620020    0.352702    0.362405    11.00000    0.04225    0.02666 =
         0.07148   -0.00021   -0.00349   -0.00247
O14   3    0.608558    0.222791    0.406074    11.00000    0.07048    0.05600 =
         0.05980    0.00929    0.01871    0.01231
PART 1
O15   3    0.669490    0.175652    0.356933    61.00000    0.03502    0.04526 =
         0.07023   -0.00830    0.01035    0.00737
O16   3    0.562428    0.187153    0.347641    61.00000    0.03678    0.03293 =
         0.06910   -0.00274    0.00601   -0.00699
PART 2
O17   3    0.682732    0.210394    0.379420   -61.00000    0.03405    0.05755 =
         0.07622    0.00105    0.00115    0.01302
O18   3    0.599574    0.191029    0.332482   -61.00000    0.04642    0.04923 =
         0.06677   -0.01756    0.00213   -0.00522
PART 0
C1    1    0.797856    0.617267    0.311578    11.00000    0.04224    0.05865 =
         0.06088   -0.00815    0.01320   -0.00196
C2    1    0.836854    0.687951    0.332192    11.00000    0.04883    0.08831 =
         0.10331   -0.03153    0.01227   -0.01577
AFIX 137
H2A   2    0.836002    0.752832    0.321453    11.00000   -1.50000
H2B   2    0.874979    0.661765    0.334112    11.00000   -1.50000
H2C   2    0.824608    0.694616    0.354241    11.00000   -1.50000
AFIX   0
C3    1    0.797259    0.517850    0.327736    11.00000    0.05909    0.06997 =
         0.07404    0.00606    0.00549    0.00045
AFIX 137
H3A   2    0.787641    0.525487    0.350352    11.00000   -1.50000
H3B   2    0.834241    0.487440    0.328211    11.00000   -1.50000
H3C   2    0.769505    0.475596    0.315215    11.00000   -1.50000
AFIX   0
C4    1    0.813200    0.609128    0.276527    11.00000    0.06800    0.08067 =
         0.06966   -0.00374    0.02963    0.00606
AFIX 137
H4A   2    0.785788    0.567469    0.263482    11.00000   -1.50000
H4B   2    0.850362    0.579521    0.276838    11.00000   -1.50000
H4C   2    0.813357    0.675140    0.266633    11.00000   -1.50000
AFIX   0
C5    1    0.648234    0.808394    0.276347    11.00000    0.05721    0.03840 =
         0.04405    0.00436    0.00785   -0.00250
C6    1    0.677459    0.885029    0.299033    11.00000    0.08196    0.04560 =
         0.06431   -0.00197    0.00599   -0.01578
AFIX 137
H6A   2    0.657165    0.893538    0.318413    11.00000   -1.50000
H6B   2    0.678515    0.948092    0.287283    11.00000   -1.50000
H6C   2    0.715649    0.863150    0.306113    11.00000   -1.50000
AFIX   0
C7    1    0.589011    0.841620    0.264020    11.00000    0.06396    0.05859 =
         0.06694    0.00978    0.00205    0.00686
AFIX 137
H7A   2    0.569712    0.788467    0.251023    11.00000   -1.50000
H7B   2    0.590670    0.900600    0.250199    11.00000   -1.50000
H7C   2    0.568678    0.857097    0.282935    11.00000   -1.50000
AFIX   0
C8    1    0.680419    0.789926    0.246845    11.00000    0.08051    0.06183 =
         0.05591    0.00803    0.02481   -0.00055
AFIX 137
H8A   2    0.718778    0.770495    0.254606    11.00000   -1.50000
H8B   2    0.680929    0.850479    0.233681    11.00000   -1.50000
H8C   2    0.662289    0.736903    0.233235    11.00000   -1.50000
AFIX   0
C9    1    0.643267    0.487463    0.251200    11.00000    0.05169    0.04819 =
         0.04317   -0.01217    0.00303    0.00160
C10   1    0.657127    0.387483    0.265484    11.00000    0.07290    0.04921 =
         0.07240   -0.00678    0.00842    0.00532
AFIX 137
H10A  2    0.696297    0.372119    0.263322    11.00000   -1.50000
H10B  2    0.633106    0.337778    0.253616    11.00000   -1.50000
H10C  2    0.651058    0.387049    0.288874    11.00000   -1.50000
AFIX   0
C11   1    0.583500    0.515717    0.255219    11.00000    0.05030    0.06868 =
         0.06906   -0.01044    0.00174    0.00247
AFIX 137
H11A  2    0.577286    0.510429    0.278521    11.00000   -1.50000
H11B  2    0.557947    0.471105    0.242032    11.00000   -1.50000
H11C  2    0.576640    0.583876    0.247700    11.00000   -1.50000
AFIX   0
C12   1    0.653748    0.492125    0.215219    11.00000    0.08697    0.09172 =
         0.04168   -0.01602    0.00681   -0.00197
AFIX 137
H12A  2    0.646793    0.559451    0.206893    11.00000   -1.50000
H12B  2    0.628660    0.446052    0.202346    11.00000   -1.50000
H12C  2    0.692567    0.473886    0.213161    11.00000   -1.50000
AFIX   0
C13   1    0.437448    0.441395    0.394762    11.00000    0.04256    0.03855 =
         0.05833    0.00357    0.00214   -0.00810
C14   1    0.462450    0.410486    0.428597    11.00000    0.07265    0.05081 =
         0.06486    0.01285   -0.00660   -0.01256
AFIX 137
H14A  2    0.449501    0.343877    0.433370    11.00000   -1.50000
H14B  2    0.450910    0.456900    0.445026    11.00000   -1.50000
H14C  2    0.503241    0.410527    0.429458    11.00000   -1.50000
AFIX   0
C15   1    0.460483    0.380293    0.368026    11.00000    0.04839    0.05102 =
         0.07275   -0.01065    0.00102   -0.00562
AFIX 137
H15A  2    0.501360    0.382347    0.371104    11.00000   -1.50000
H15B  2    0.447070    0.407433    0.346310    11.00000   -1.50000
H15C  2    0.447869    0.311704    0.369427    11.00000   -1.50000
AFIX   0
C16   1    0.374666    0.435460    0.390651    11.00000    0.04284    0.06285 =
         0.08357    0.00204    0.00677   -0.01399
AFIX 137
H16A  2    0.363079    0.366567    0.392886    11.00000   -1.50000
H16B  2    0.360340    0.460175    0.368754    11.00000   -1.50000
H16C  2    0.359736    0.475776    0.407638    11.00000   -1.50000
AFIX   0
C17   1    0.472811    0.738010    0.345097    11.00000    0.04770    0.04866 =
         0.04870    0.01204   -0.00759   -0.00309
C18   1    0.494835    0.669689    0.320621    11.00000    0.07248    0.05495 =
         0.04743    0.00584   -0.00527   -0.00543
AFIX 137
H18A  2    0.480888    0.690472    0.298198    11.00000   -1.50000
H18B  2    0.482298    0.602124    0.324389    11.00000   -1.50000
H18C  2    0.535719    0.671798    0.323273    11.00000   -1.50000
AFIX   0
C19   1    0.491692    0.842725    0.340089    11.00000    0.07734    0.04858 =
         0.06499    0.01575    0.00260   -0.00421
AFIX 137
H19A  2    0.532490    0.846064    0.344011    11.00000   -1.50000
H19B  2    0.475355    0.886604    0.355587    11.00000   -1.50000
H19C  2    0.479496    0.863535    0.317417    11.00000   -1.50000
AFIX   0
C20   1    0.409507    0.733572    0.343371    11.00000    0.04858    0.09557 =
         0.07225    0.02366   -0.00928   -0.00364
AFIX 137
H20A  2    0.393152    0.752240    0.321168    11.00000   -1.50000
H20B  2    0.396633    0.779415    0.359554    11.00000   -1.50000
H20C  2    0.397946    0.666200    0.348278    11.00000   -1.50000
AFIX   0
C21   1    0.491141    0.702137    0.456837    11.00000    0.04683    0.04792 =
         0.04378   -0.00593    0.01018    0.00649
C22   1    0.510257    0.807965    0.452018    11.00000    0.05955    0.04766 =
         0.06956   -0.01176    0.00849    0.00219
AFIX 137
H22A  2    0.492696    0.851946    0.466968    11.00000   -1.50000
H22B  2    0.499446    0.828274    0.429134    11.00000   -1.50000
H22C  2    0.550927    0.811764    0.456854    11.00000   -1.50000
AFIX   0
C23   1    0.508699    0.667415    0.491278    11.00000    0.08099    0.08171 =
         0.04468   -0.00135    0.01044    0.02954
AFIX 137
H23A  2    0.549198    0.674793    0.496190    11.00000   -1.50000
H23B  2    0.498535    0.597713    0.493309    11.00000   -1.50000
H23C  2    0.489859    0.707010    0.506884    11.00000   -1.50000
AFIX   0
C24   1    0.427742    0.695698    0.448795    11.00000    0.04549    0.06212 =
         0.06725   -0.00491    0.01575    0.00836
AFIX 137
H24A  2    0.409630    0.735022    0.464790    11.00000   -1.50000
H24B  2    0.415903    0.626592    0.449931    11.00000   -1.50000
H24C  2    0.417087    0.721356    0.426512    11.00000   -1.50000
AFIX   0
C25   1    0.689314    0.743787    0.412097    11.00000    0.03885    0.03581 =
         0.05820   -0.00532    0.00597   -0.00253
C26   1    0.739782    0.785371    0.398962    11.00000    0.04957    0.05670 =
         0.12003    0.01566    0.02008   -0.00981
AFIX 137
H26A  2    0.739048    0.857656    0.400444    11.00000   -1.50000
H26B  2    0.740061    0.765622    0.375845    11.00000   -1.50000
H26C  2    0.773401    0.760161    0.411966    11.00000   -1.50000
AFIX   0
C27   1    0.685247    0.774772    0.447022    11.00000    0.09154    0.05531 =
         0.06128   -0.01633   -0.00031    0.01079
AFIX 137
H27A  2    0.717547    0.749427    0.461217    11.00000   -1.50000
H27B  2    0.650898    0.748075    0.454400    11.00000   -1.50000
H27C  2    0.684633    0.847097    0.448309    11.00000   -1.50000
AFIX   0
C28   1    0.637210    0.773473    0.389398    11.00000    0.04841    0.03452 =
         0.07302   -0.00901   -0.00497    0.00121
AFIX 137
H28A  2    0.632951    0.845500    0.389710    11.00000   -1.50000
H28B  2    0.604280    0.742351    0.397114    11.00000   -1.50000
H28C  2    0.641031    0.751579    0.366832    11.00000   -1.50000
AFIX   0
C29   1    0.849194    0.549465    0.441284    11.00000    0.02945    0.08866 =
         0.07124    0.00127   -0.00955    0.00229
PART 1
C30   1    0.889478    0.581787    0.417981    31.00000    0.03617    0.17072 =
         0.11225    0.03132    0.00623   -0.00316
AFIX 137
H30A  2    0.927131    0.559635    0.426244    31.00000   -1.50000
H30B  2    0.888978    0.654045    0.416259    31.00000   -1.50000
H30C  2    0.878724    0.552860    0.396169    31.00000   -1.50000
AFIX   0
C31   1    0.847386    0.439405    0.444734    31.00000    0.05522    0.08698 =
         0.13438    0.00009   -0.01076    0.01070
AFIX 137
H31A  2    0.833545    0.409849    0.423454    31.00000   -1.50000
H31B  2    0.822429    0.421750    0.461257    31.00000   -1.50000
H31C  2    0.884999    0.414546    0.451751    31.00000   -1.50000
AFIX   0
C32   1    0.860455    0.598802    0.474265    31.00000    0.06034    0.12039 =
         0.08753   -0.01856   -0.03145    0.00083
AFIX 137
H32A  2    0.897662    0.580048    0.484467    31.00000   -1.50000
H32B  2    0.832367    0.577919    0.488506    31.00000   -1.50000
H32C  2    0.858699    0.670697    0.471387    31.00000   -1.50000
AFIX   0
PART 2
C33   1    0.876744    0.494840    0.415524   -31.00000    0.03457    0.09732 =
         0.07915   -0.00202   -0.00515    0.00552
AFIX 137
H33A  2    0.891065    0.542269    0.400336   -31.00000   -1.50000
H33B  2    0.849505    0.451177    0.403203   -31.00000   -1.50000
H33C  2    0.907699    0.455312    0.426168   -31.00000   -1.50000
AFIX   0
C34   1    0.850634    0.484730    0.471262   -31.00000    0.04982    0.12470 =
         0.08522    0.02474    0.00279    0.02557
AFIX 137
H34A  2    0.835113    0.520820    0.489011   -31.00000   -1.50000
H34B  2    0.889306    0.465995    0.478508   -31.00000   -1.50000
H34C  2    0.828424    0.425095    0.465846   -31.00000   -1.50000
AFIX   0
C35   1    0.881205    0.641845    0.450373   -31.00000    0.03914    0.10258 =
         0.11000   -0.01728   -0.01500   -0.00545
AFIX 137
H35A  2    0.919008    0.624653    0.459996   -31.00000   -1.50000
H35B  2    0.862329    0.679251    0.466505   -31.00000   -1.50000
H35C  2    0.883277    0.682226    0.430579   -31.00000   -1.50000
AFIX   0
PART 0
C36   1    0.687539    0.490995    0.487248    11.00000    0.05294    0.10352 =
         0.05597    0.02745    0.00303   -0.00369
PART 1
C37   1    0.709476    0.401071    0.506878    41.00000    0.05160    0.11360 =
         0.06488    0.03649    0.00289   -0.00036
AFIX 137
H37A  2    0.744143    0.418395    0.520499    41.00000   -1.50000
H37B  2    0.716797    0.347692    0.491673    41.00000   -1.50000
H37C  2    0.681639    0.379112    0.521128    41.00000   -1.50000
AFIX   0
C38   1    0.674005    0.576539    0.509983    41.00000    0.03863    0.11009 =
         0.06819    0.01909    0.01296   -0.01254
AFIX 137
H38A  2    0.651612    0.551610    0.526885    41.00000   -1.50000
H38B  2    0.652964    0.627615    0.496892    41.00000   -1.50000
H38C  2    0.708821    0.604848    0.520644    41.00000   -1.50000
AFIX   0
C39   1    0.637395    0.466890    0.462182    41.00000    0.04280    0.09264 =
         0.05116    0.03429    0.01114   -0.00673
AFIX 137
H39A  2    0.645198    0.406909    0.450005    41.00000   -1.50000
H39B  2    0.630517    0.522096    0.446704    41.00000   -1.50000
H39C  2    0.604359    0.456231    0.473788    41.00000   -1.50000
AFIX   0
PART 2
C40   1    0.713691    0.387685    0.492745   -41.00000    0.05197    0.10930 =
         0.10348    0.05014    0.00206    0.00031
AFIX 137
H40A  2    0.750641    0.393817    0.505229   -41.00000   -1.50000
H40B  2    0.717361    0.356748    0.471345   -41.00000   -1.50000
H40C  2    0.689720    0.346727    0.505159   -41.00000   -1.50000
AFIX   0
C41   1    0.685171    0.544785    0.519248   -41.00000    0.10529    0.14693 =
         0.06388    0.00844    0.02467   -0.02722
AFIX 137
H41A  2    0.658792    0.511394    0.532210   -41.00000   -1.50000
H41B  2    0.672848    0.612954    0.514751   -41.00000   -1.50000
H41C  2    0.722326    0.545151    0.531690   -41.00000   -1.50000
AFIX   0
C42   1    0.629037    0.479599    0.468434   -41.00000    0.04181    0.09958 =
         0.06821    0.03072    0.01252    0.00363
AFIX 137
H42A  2    0.631309    0.438219    0.448888   -41.00000   -1.50000
H42B  2    0.614424    0.544877    0.461586   -41.00000   -1.50000
H42C  2    0.604098    0.448437    0.482838   -41.00000   -1.50000
AFIX   0
PART 0
C43   1    0.595117    0.141602    0.425946    11.00000    0.06330    0.05926 =
         0.06726    0.01694    0.01925    0.01174
PART 1
C44   1    0.615932    0.045409    0.414033    51.00000    0.10286    0.05863 =
         0.11145    0.02053    0.04349    0.02158
AFIX 137
H44A  2    0.656758    0.047081    0.415304    51.00000   -1.50000
H44B  2    0.600311    0.034485    0.391103    51.00000   -1.50000
H44C  2    0.604376   -0.008414    0.427881    51.00000   -1.50000
AFIX   0
C45   1    0.621472    0.166106    0.460331    51.00000    0.10729    0.10229 =
         0.06983    0.02274    0.00468    0.00078
AFIX 137
H45A  2    0.614578    0.112029    0.475366    51.00000   -1.50000
H45B  2    0.605151    0.227288    0.467868    51.00000   -1.50000
H45C  2    0.661777    0.174891    0.460057    51.00000   -1.50000
AFIX   0
C46   1    0.532198    0.140501    0.424971    51.00000    0.06493    0.08622 =
         0.11304    0.01444    0.02416    0.00650
AFIX 137
H46A  2    0.515599    0.124270    0.402597    51.00000   -1.50000
H46B  2    0.519152    0.205762    0.431214    51.00000   -1.50000
H46C  2    0.521083    0.090758    0.440471    51.00000   -1.50000
AFIX   0
PART 2
C47   1    0.647653    0.090854    0.440969   -51.00000    0.06865    0.07964 =
         0.08282    0.02961    0.02016    0.01931
AFIX 137
H47A  2    0.637721    0.034470    0.454253   -51.00000   -1.50000
H47B  2    0.670324    0.137644    0.455051   -51.00000   -1.50000
H47C  2    0.669005    0.067519    0.423351   -51.00000   -1.50000
AFIX   0
C48   1    0.562972    0.172059    0.453591   -51.00000    0.07786    0.07739 =
         0.07377    0.01754    0.02899    0.01628
AFIX 137
H48A  2    0.531763    0.126352    0.454959   -51.00000   -1.50000
H48B  2    0.548530    0.239189    0.449563   -51.00000   -1.50000
H48C  2    0.587524    0.170627    0.474396   -51.00000   -1.50000
AFIX   0
C49   1    0.561033    0.061638    0.406867   -51.00000    0.08749    0.06797 =
         0.08005    0.01451    0.01583   -0.00220
AFIX 137
H49A  2    0.577429    0.046963    0.386437   -51.00000   -1.50000
H49B  2    0.522576    0.084701    0.401486   -51.00000   -1.50000
H49C  2    0.561120    0.001700    0.420378   -51.00000   -1.50000
AFIX   0
PART 0
C50   1    0.730149    0.187800    0.361638    11.00000    0.03228    0.04882 =
         0.08716    0.00314    0.00889    0.00851
PART 1
C51   1    0.750104    0.210089    0.397112    61.00000    0.04521    0.08787 =
         0.09912   -0.01379   -0.00287    0.00448
AFIX 137
H51A  2    0.734058    0.162070    0.411416    61.00000   -1.50000
H51B  2    0.738343    0.276890    0.402580    61.00000   -1.50000
H51C  2    0.790917    0.205831    0.400459    61.00000   -1.50000
AFIX   0
C52   1    0.752479    0.090575    0.351425    61.00000    0.04221    0.05962 =
         0.13158   -0.01487    0.01596    0.01255
AFIX 137
H52A  2    0.793197    0.089964    0.356305    61.00000   -1.50000
H52B  2    0.742449    0.080972    0.327687    61.00000   -1.50000
H52C  2    0.736406    0.037147    0.363598    61.00000   -1.50000
AFIX   0
C53   1    0.744467    0.271991    0.340351    61.00000    0.04364    0.07775 =
         0.14250    0.04014    0.02889    0.01573
AFIX 137
H53A  2    0.728960    0.333369    0.348300    61.00000   -1.50000
H53B  2    0.728699    0.259857    0.317519    61.00000   -1.50000
H53C  2    0.785128    0.277948    0.341278    61.00000   -1.50000
AFIX   0
PART 2
C54   1    0.782002    0.214140    0.384348   -61.00000    0.03642    0.07291 =
         0.10330   -0.01137    0.00430    0.00608
AFIX 137
H54A  2    0.781019    0.284459    0.390035   -61.00000   -1.50000
H54B  2    0.815201    0.200595    0.373177   -61.00000   -1.50000
H54C  2    0.783335    0.174408    0.404525   -61.00000   -1.50000
AFIX   0
C55   1    0.719472    0.077972    0.366100   -61.00000    0.04047    0.05021 =
         0.10542    0.00350    0.01557    0.00781
AFIX 137
H55A  2    0.752191    0.040213    0.361055   -61.00000   -1.50000
H55B  2    0.686850    0.057714    0.351150   -61.00000   -1.50000
H55C  2    0.712499    0.065281    0.388968   -61.00000   -1.50000
AFIX   0
C56   1    0.743324    0.201450    0.326358   -61.00000    0.04924    0.07824 =
         0.09173    0.01094    0.01668    0.00910
AFIX 137
H56A  2    0.718164    0.251114    0.315377   -61.00000   -1.50000
H56B  2    0.738270    0.138489    0.314516   -61.00000   -1.50000
H56C  2    0.782048    0.223563    0.326390   -61.00000   -1.50000
AFIX   0
PART 0
C57   1    0.545022    0.171622    0.313423    11.00000    0.04899    0.05679 =
         0.07345   -0.01747   -0.00204   -0.00703
PART 1
C58   1    0.589348    0.136756    0.293131    61.00000    0.10446    0.12228 =
         0.09381   -0.03314    0.02239    0.02783
AFIX 137
H58A  2    0.603601    0.072585    0.301416    61.00000   -1.50000
H58B  2    0.619927    0.184846    0.294639    61.00000   -1.50000
H58C  2    0.573540    0.130007    0.270050    61.00000   -1.50000
AFIX   0
C59   1    0.498101    0.099649    0.312488    61.00000    0.10262    0.11697 =
         0.14593   -0.01984   -0.01927   -0.06493
AFIX 137
H59A  2    0.477844    0.098646    0.290299    61.00000   -1.50000
H59B  2    0.472657    0.119374    0.328504    61.00000   -1.50000
H59C  2    0.512933    0.033578    0.318047    61.00000   -1.50000
AFIX   0
C60   1    0.522214    0.270556    0.299926    61.00000    0.10340    0.08289 =
         0.05884   -0.00550   -0.00057    0.02171
AFIX 137
H60A  2    0.551838    0.320442    0.302663    61.00000   -1.50000
H60B  2    0.491171    0.291188    0.312010    61.00000   -1.50000
H60C  2    0.508989    0.263553    0.276440    61.00000   -1.50000
AFIX   0
PART 2
C61   1    0.557673    0.258679    0.292671   -61.00000    0.05574    0.06713 =
         0.07348   -0.01105   -0.00980   -0.01356
AFIX 137
H61A  2    0.595921    0.281201    0.299219   -61.00000   -1.50000
H61B  2    0.531503    0.312368    0.295878   -61.00000   -1.50000
H61C  2    0.553859    0.239329    0.269362   -61.00000   -1.50000
AFIX   0
C62   1    0.553371    0.084248    0.290097   -61.00000    0.06246    0.07136 =
         0.10829   -0.04433    0.01150   -0.02801
AFIX  33
H62A  2    0.517912    0.069021    0.276950   -61.00000   -1.50000
H62B  2    0.581318    0.102066    0.275362   -61.00000   -1.50000
H62C  2    0.566183    0.026187    0.303171   -61.00000   -1.50000
AFIX   0
C63   1    0.481551    0.172322    0.311674   -61.00000    0.04897    0.07978 =
         0.09058   -0.01102   -0.00219   -0.00887
AFIX 137
H63A  2    0.467477    0.237844    0.304709   -61.00000   -1.50000
H63B  2    0.470232    0.156913    0.333480   -61.00000   -1.50000
H63C  2    0.466124    0.122658    0.295709   -61.00000   -1.50000
AFIX   0
HKLF 4


REM  PP306C in C2/c
REM wR2 = 0.1454, GooF = S = 1.183, Restrained GooF = 1.161 for all data
REM R1 = 0.0684 for 11218 Fo > 4sig(Fo) and 0.0770 for all 12735 data
REM 839 parameters refined using 1283 restraints

END

WGHT      0.0325     86.6164

REM Highest difference peak  0.810,  deepest hole -0.517,  1-sigma level  0.082
Q1    1   0.6392  0.5727  0.3791  11.00000  0.05    0.81
Q2    1   0.7215  0.5672  0.3823  11.00000  0.05    0.79
Q3    1   0.6770  0.5360  0.4216  11.00000  0.05    0.70
Q4    1   0.6563  0.4975  0.4007  11.00000  0.05    0.69
Q5    1   0.6831  0.7253  0.2993  11.00000  0.05    0.64
Q6    1   0.7373  0.5917  0.3202  11.00000  0.05    0.62
Q7    1   0.7547  0.5796  0.4209  11.00000  0.05    0.58
Q8    1   0.6948  0.5028  0.4326  11.00000  0.05    0.55
Q9    1   0.5181  0.6632  0.4008  11.00000  0.05    0.55
Q10   1   0.5054  0.1198  0.3430  11.00000  0.05    0.52
Q11   1   0.6172  0.5770  0.3202  11.00000  0.05    0.48
Q12   1   0.7440  0.6868  0.4337  11.00000  0.05    0.48
Q13   1   0.5784  0.4976  0.3211  11.00000  0.05    0.47
Q14   1   0.7938  0.5011  0.4230  11.00000  0.05    0.47
Q15   1   0.6190  0.5002  0.3576  11.00000  0.05    0.46
Q16   1   0.6037  0.3627  0.3801  11.00000  0.05    0.45
Q17   1   0.5810  0.0527  0.3148  11.00000  0.05    0.44
Q18   1   0.6894  0.2491  0.3578  11.00000  0.05    0.44
Q19   1   0.5022  0.7002  0.4192  11.00000  0.05    0.43
Q20   1   0.6760  0.4728  0.4573  11.00000  0.05    0.42
;
_shelx_res_checksum              13116
_olex2_date_sample_data_collection 2024-11-28
_olex2_submission_special_instructions 'No special instructions were received'
_oxdiff_exptl_absorpt_empirical_details 
;
Empirical correction (ABSPACK) includes:
- Absorption correction using spherical harmonics
- Frame scaling
- Detector area scaling
- B-factor correction
;
_oxdiff_exptl_absorpt_empirical_full_max 4.778
_oxdiff_exptl_absorpt_empirical_full_min 0.528
####################################################################### 
# 
# This file contains crystal structure data downloaded from the 
# Cambridge Structural Database (CSD) hosted by the Cambridge 
# Crystallographic Data Centre (CCDC).
# 
# Full information about CCDC data access policies and citation 
# guidelines are available at http://www.ccdc.cam.ac.uk/access/V1 
# 
# Audit and citation data items may have been added by the CCDC. 
# Please retain this information to preserve the provenance of 
# this file and to allow appropriate attribution of the data. 
# 
#######################################################################

data_pp310b
_database_code_depnum_ccdc_archive 'CCDC 2470053'
loop_
_audit_author_name
_audit_author_address
'Rosario Scopelliti'
;EPFL
Switzerland
;
_audit_update_record             
;
2025-07-04 deposited with the CCDC.	2025-10-03 downloaded from the CCDC.
;
_audit_creation_date             2025-01-14
_audit_creation_method           
;
Olex2 1.5
(compiled 2024.02.16 svn.r378c4104 for OlexSys, GUI svn.r6928)
;
_shelx_SHELXL_version_number     2019/3
_chemical_name_common            ?
_chemical_name_systematic        ?
_chemical_formula_moiety         'C72 H162 O24 Pr2 Si6'
_chemical_formula_sum            'C72 H162 O24 Pr2 Si6'
_chemical_formula_weight         1862.37
_chemical_melting_point          ?
_chemical_oxdiff_formula         'C72 H162 O24 Si6 Pr2'
loop_
_atom_type_symbol
_atom_type_description
_atom_type_scat_dispersion_real
_atom_type_scat_dispersion_imag
_atom_type_scat_source
C C 0.0181 0.0091 'International Tables Vol C Tables 4.2.6.8 and 6.1.1.4'
H H 0.0000 0.0000 'International Tables Vol C Tables 4.2.6.8 and 6.1.1.4'
O O 0.0492 0.0322 'International Tables Vol C Tables 4.2.6.8 and 6.1.1.4'
Pr Pr -2.4164 10.2820 'International Tables Vol C Tables 4.2.6.8 and 6.1.1.4'
Si Si 0.2541 0.3302 'International Tables Vol C Tables 4.2.6.8 and 6.1.1.4'

_shelx_space_group_comment       
;
The symmetry employed for this shelxl refinement is uniquely defined
by the following loop, which should always be used as a source of
symmetry information in preference to the above space-group names.
They are only intended as comments.
;
_space_group_crystal_system      monoclinic
_space_group_IT_number           15
_space_group_name_H-M_alt        'C 1 2/c 1'
_space_group_name_Hall           '-C 2yc'
loop_
_space_group_symop_operation_xyz
'x, y, z'
'-x, y, -z+1/2'
'x+1/2, y+1/2, z'
'-x+1/2, y+1/2, -z+1/2'
'-x, -y, -z'
'x, -y, z-1/2'
'-x+1/2, -y+1/2, -z'
'x+1/2, -y+1/2, z-1/2'

_cell_length_a                   25.9527(5)
_cell_length_b                   14.2269(3)
_cell_length_c                   27.4839(5)
_cell_angle_alpha                90
_cell_angle_beta                 98.0362(17)
_cell_angle_gamma                90
_cell_volume                     10048.1(3)
_cell_formula_units_Z            4
_cell_measurement_reflns_used    10308
_cell_measurement_temperature    139.99(10)
_cell_measurement_theta_max      72.6600
_cell_measurement_theta_min      4.3590
_shelx_estimated_absorpt_T_max   0.575
_shelx_estimated_absorpt_T_min   0.335
_exptl_absorpt_coefficient_mu    8.523
_exptl_absorpt_correction_T_max  0.696
_exptl_absorpt_correction_T_min  0.430
_exptl_absorpt_correction_type   gaussian
_exptl_absorpt_process_details   
;
CrysAlisPro 1.171.43.143a (Rigaku Oxford Diffraction, 2024)
Numerical absorption correction based on gaussian integration over
a multifaceted crystal model
Empirical absorption correction using spherical harmonics,
implemented in SCALE3 ABSPACK scaling algorithm.
;
_exptl_absorpt_special_details   ?
_exptl_crystal_colour            'clear pale colourless'
_exptl_crystal_density_diffrn    1.231
_exptl_crystal_density_meas      ?
_exptl_crystal_density_method    ?
_exptl_crystal_description       prism
_exptl_crystal_F_000             3952
loop_
_exptl_crystal_face_index_h
_exptl_crystal_face_index_k
_exptl_crystal_face_index_l
_exptl_crystal_face_perp_dist
0 0 -1 0.0343
0 -2 -1 0.0721
0 -1 -1 0.0686
-1 1 -1 0.0669
1 0 -2 0.0349
1 0 0 0.0288
1 0 2 0.0418
-16 0 -4 0.0445
1 1 -1 0.0579
-2 0 18 0.0475
-4 5 15 0.0607
-16 2 6 0.0456
1 -1 2 0.0487
-16 -1 -2 0.0406
-8 -2 16 0.0601

_exptl_crystal_size_max          0.164
_exptl_crystal_size_mid          0.085
_exptl_crystal_size_min          0.073
loop_
_exptl_oxdiff_crystal_face_indexfrac_h
_exptl_oxdiff_crystal_face_indexfrac_k
_exptl_oxdiff_crystal_face_indexfrac_l
_exptl_oxdiff_crystal_face_x
_exptl_oxdiff_crystal_face_y
_exptl_oxdiff_crystal_face_z
-0.0001 -0.0001 -0.9999 0.0160 0.0266 -0.0473
0.0002 -1.9994 -0.9961 0.1174 0.1766 0.0714
0.0001 -0.9998 -0.9980 0.0667 0.1016 0.0120
-1.0005 0.9996 -1.0014 0.0173 -0.0769 -0.1152
1.0000 -0.0003 -2.0003 -0.0201 0.0818 -0.0861
1.0002 -0.0001 -0.0005 -0.0520 0.0285 0.0085
1.0005 0.0001 1.9994 -0.0840 -0.0248 0.1032
-15.5679 -0.1616 -4.4267 0.8891 -0.3139 -0.3331
0.9999 0.9995 -1.0023 -0.0868 -0.0198 -0.0981
-1.9991 0.3550 17.8228 -0.1985 -0.5586 0.8053
-3.5632 5.2086 14.6204 -0.3123 -0.8821 0.3527
-16.1534 1.9956 5.6127 0.6498 -0.7600 0.0091
1.0007 -0.9995 2.0013 -0.0333 0.0502 0.1625
-16.1758 -1.0256 -2.1237 0.9278 -0.3278 -0.1781
-7.9657 -2.1896 16.1783 0.2674 -0.4940 0.8273

_exptl_transmission_factor_max   ?
_exptl_transmission_factor_min   ?
_diffrn_reflns_av_R_equivalents  0.0373
_diffrn_reflns_av_unetI/netI     0.0405
_diffrn_reflns_Laue_measured_fraction_full 0.998
_diffrn_reflns_Laue_measured_fraction_max 0.972
_diffrn_reflns_limit_h_max       32
_diffrn_reflns_limit_h_min       -30
_diffrn_reflns_limit_k_max       13
_diffrn_reflns_limit_k_min       -17
_diffrn_reflns_limit_l_max       34
_diffrn_reflns_limit_l_min       -26
_diffrn_reflns_number            22885
_diffrn_reflns_point_group_measured_fraction_full 0.998
_diffrn_reflns_point_group_measured_fraction_max 0.972
_diffrn_reflns_theta_full        67.684
_diffrn_reflns_theta_max         72.852
_diffrn_reflns_theta_min         3.248
_diffrn_ambient_environment      N~2~
_diffrn_ambient_temperature      139.99(10)
_diffrn_detector                 'CCD plate'
_diffrn_detector_area_resol_mean 5.2817
_diffrn_detector_type            AtlasS2
_diffrn_measured_fraction_theta_full 0.998
_diffrn_measured_fraction_theta_max 0.972
_diffrn_measurement_details      
;
List of Runs (angles in degrees, time in seconds):

  # Type    Start    End  Width  t~exp~   \w     \q     \k     \f   Frames
#--------------------------------------------------------------------------
  1  \w    -67.00 -21.00   1.00    7.50    --  -40.66  77.00 -61.00   46
  2  \w    -17.00  59.00   1.00    7.50    --   40.66 -77.00 172.00   76
  3  \w    117.00 156.00   1.00   30.00    --  105.15  77.00 -61.00   39
  4  \w     29.00 138.00   1.00   30.00    --  105.15 -77.00 172.00  109
  5  \w    -65.00  31.00   1.00    7.50    --  -40.66  38.00  60.00   96
  6  \w    -20.00   7.00   1.00    7.50    --   40.66 -77.00 -30.00   27
  7  \w     46.00  72.00   1.00    7.50    --   40.66 -77.00 -30.00   26
  8  \w     31.00 133.00   1.00   30.00    --  105.15 -30.00 150.00  102
  9  \w    134.00 177.00   1.00   30.00    --  105.15  77.00  90.00   43
 10  \w    114.00 165.00   1.00   30.00    --  105.15  77.00-180.00   51
 11  \w    105.00 178.00   1.00   30.00    --  105.15  77.00 -90.00   73
 12  \w    125.00 152.00   1.00   30.00    --  105.15 111.00-150.00   27
 13  \w     26.00 101.00   1.00   30.00    --  105.15 -94.00  30.00   75
;
_diffrn_measurement_device       'four-circle diffractometer'
_diffrn_measurement_device_type  'SuperNova, Dual, Cu at home/near, AtlasS2'
_diffrn_measurement_method       '\w scans'
_diffrn_orient_matrix_type       
'CrysAlisPro convention (1999,Acta A55,543-557)'
_diffrn_orient_matrix_UB_11      -0.0520443000
_diffrn_orient_matrix_UB_12      -0.0507511000
_diffrn_orient_matrix_UB_13      -0.0159632000
_diffrn_orient_matrix_UB_21      0.0285210000
_diffrn_orient_matrix_UB_22      -0.0750469000
_diffrn_orient_matrix_UB_23      -0.0266471000
_diffrn_orient_matrix_UB_31      0.0085568000
_diffrn_orient_matrix_UB_32      -0.0592847000
_diffrn_orient_matrix_UB_33      0.0473273000
_diffrn_radiation_monochromator  mirror
_diffrn_radiation_probe          x-ray
_diffrn_radiation_type           'Cu K\a'
_diffrn_radiation_wavelength     1.54184
_diffrn_source                   'micro-focus sealed X-ray tube'
_diffrn_source_type              'SuperNova (Cu) X-ray Source'
_reflns_Friedel_coverage         0.000
_reflns_Friedel_fraction_full    .
_reflns_Friedel_fraction_max     .
_reflns_number_gt                8442
_reflns_number_total             9752
_reflns_special_details          
;
 Reflections were merged by SHELXL according to the crystal
 class for the calculation of statistics and refinement.
 
 _reflns_Friedel_fraction is defined as the number of unique
 Friedel pairs measured divided by the number that would be
 possible theoretically, ignoring centric projections and
 systematic absences.
;
_reflns_threshold_expression     'I > 2\s(I)'
_computing_cell_refinement       'CrysAlisPro 1.171.43.143a (Rigaku OD, 2024)'
_computing_data_collection       
'CrysAlisPro system (CCD 43.143a 64-bit (release 25-10-2024))'
_computing_data_reduction        'CrysAlisPro 1.171.43.143a (Rigaku OD, 2024)'
_computing_molecular_graphics    'Olex2 1.5 (Dolomanov et al., 2009)'
_computing_publication_material  'Olex2 1.5 (Dolomanov et al., 2009)'
_computing_structure_refinement  'SHELXL 2019/3 (Sheldrick, 2015)'
_computing_structure_solution    'SHELXT  (Sheldrick, 2015)'
_refine_diff_density_max         0.753
_refine_diff_density_min         -1.174
_refine_diff_density_rms         0.078
_refine_ls_extinction_coef       .
_refine_ls_extinction_method     none
_refine_ls_goodness_of_fit_ref   1.041
_refine_ls_hydrogen_treatment    constr
_refine_ls_matrix_type           full
_refine_ls_number_parameters     734
_refine_ls_number_reflns         9752
_refine_ls_number_restraints     822
_refine_ls_R_factor_all          0.0466
_refine_ls_R_factor_gt           0.0399
_refine_ls_restrained_S_all      1.029
_refine_ls_shift/su_max          0.004
_refine_ls_shift/su_mean         0.000
_refine_ls_structure_factor_coef Fsqd
_refine_ls_weighting_details     
'w=1/[\s^2^(Fo^2^)+(0.0477P)^2^+21.4880P] where P=(Fo^2^+2Fc^2^)/3'
_refine_ls_weighting_scheme      calc
_refine_ls_wR_factor_gt          0.0966
_refine_ls_wR_factor_ref         0.1012
_refine_special_details          ?
_olex2_refinement_description    
;
1. Fixed Uiso
 At 1.5 times of:
  All C(H,H,H) groups
2. Restrained distances
 Si03-O10 \\sim Si03-O13 \\sim Si03-O12 \\sim Si03-O15 \\sim Si03-O11 \\sim
Si03-O14
 with sigma of 0.02
 O13-O15 \\sim O15-O14 \\sim O13-O14
 with sigma of 0.02
 O10-O12 \\sim O12-O11 \\sim O10-O11
 with sigma of 0.02
 O13-C46 \\sim O10-C34 \\sim O12-C42 \\sim O15-C54 \\sim O14-C50 \\sim O11-C38
 with sigma of 0.02
 C36-C34 \\sim C35-C34 \\sim C37-C34 \\sim C46-C47 \\sim C46-C49 \\sim C46-C48
 with sigma of 0.02
 C47-C48 \\sim C48-C49 \\sim C47-C49
 with sigma of 0.02
 C36-C35 \\sim C35-C37 \\sim C36-C37
 with sigma of 0.02
 C44-C42 \\sim C45-C42 \\sim C43-C42 \\sim C54-C55 \\sim C54-C56 \\sim C57-C54
 with sigma of 0.02
 C44-C45 \\sim C45-C43 \\sim C44-C43
 with sigma of 0.02
 C55-C56 \\sim C56-C57 \\sim C55-C57
 with sigma of 0.02
 C50-C51 \\sim C50-C52 \\sim C50-C53 \\sim C41-C38 \\sim C39-C38 \\sim C40-C38
 with sigma of 0.02
 C52-C53 \\sim C53-C51 \\sim C51-C52
 with sigma of 0.02
 C39-C41 \\sim C41-C40 \\sim C39-C40
 with sigma of 0.02
 C23-C20 \\sim C26-C20 \\sim C24-C20 \\sim C21-C20 \\sim C25-C20 \\sim C22-C20
 with sigma of 0.02
 C21-C23 \\sim C23-C22 \\sim C21-C22
 with sigma of 0.02
 C24-C26 \\sim C26-C25 \\sim C24-C25
 with sigma of 0.02
 C11-C9 \\sim C14-C9 \\sim C13-C9 \\sim C10-C9 \\sim C15-C9 \\sim C12-C9
 with sigma of 0.02
 C10-C11 \\sim C11-C12 \\sim C10-C12
 with sigma of 0.02
 C13-C14 \\sim C14-C15 \\sim C13-C15
 with sigma of 0.02
 C31-C27 \\sim C28-C27 \\sim C32-C27 \\sim C29-C27 \\sim C30-C27 \\sim C33-C27
 with sigma of 0.02
 C30-C29 \\sim C29-C28 \\sim C28-C30
 with sigma of 0.02
 C33-C32 \\sim C32-C31 \\sim C31-C33
 with sigma of 0.02
3. Uiso/Uaniso restraints and constraints
Si03 \\sim O10 \\sim O11 \\sim O12 \\sim O13 \\sim O14 \\sim O15 \\sim C34
\\sim C35 \\sim C36 \\sim C37 \\sim C38 \\sim C39 \\sim C40 \\sim C41 \\sim C42
\\sim C43 \\sim C44 \\sim C45 \\sim C46 \\sim C47 \\sim C48 \\sim C49 \\sim C50
\\sim C51 \\sim C52 \\sim C53 \\sim C54 \\sim C55 \\sim C56 \\sim C57: within
2A with sigma of 0.01 and sigma for terminal atoms of 0.02 within 2A
C20 \\sim C21 \\sim C22 \\sim C23 \\sim C24 \\sim C25 \\sim C26: within 2A with
sigma of 0.02 and sigma for terminal atoms of 0.04 within 2A
C9 \\sim C10 \\sim C11 \\sim C12 \\sim C13 \\sim C14 \\sim C15: within 2A with
sigma of 0.02 and sigma for terminal atoms of 0.04 within 2A
C27 \\sim C28 \\sim C29 \\sim C30 \\sim C31 \\sim C32 \\sim C33: within 2A with
sigma of 0.01 and sigma for terminal atoms of 0.02 within 2A
4. Others
 Sof(O13)=Sof(O14)=Sof(O15)=Sof(C46)=Sof(C47)=Sof(H47A)=Sof(H47B)=Sof(H47C)=
 Sof(C48)=Sof(H48A)=Sof(H48B)=Sof(H48C)=Sof(C49)=Sof(H49A)=Sof(H49B)=Sof(H49C)=
 Sof(C50)=Sof(C51)=Sof(H51A)=Sof(H51B)=Sof(H51C)=Sof(C52)=Sof(H52A)=Sof(H52B)=
 Sof(H52C)=Sof(C53)=Sof(H53A)=Sof(H53B)=Sof(H53C)=Sof(C54)=Sof(C55)=Sof(H55A)=
 Sof(H55B)=Sof(H55C)=Sof(C56)=Sof(H56A)=Sof(H56B)=Sof(H56C)=Sof(C57)=Sof(H57A)=
 Sof(H57B)=Sof(H57C)=1-FVAR(1)
 Sof(O10)=Sof(O11)=Sof(O12)=Sof(C34)=Sof(C35)=Sof(H35A)=Sof(H35B)=Sof(H35C)=
 Sof(C36)=Sof(H36A)=Sof(H36B)=Sof(H36C)=Sof(C37)=Sof(H37A)=Sof(H37B)=Sof(H37C)=
 Sof(C38)=Sof(C39)=Sof(H39A)=Sof(H39B)=Sof(H39C)=Sof(C40)=Sof(H40A)=Sof(H40B)=
 Sof(H40C)=Sof(C41)=Sof(H41A)=Sof(H41B)=Sof(H41C)=Sof(C42)=Sof(C43)=Sof(H43A)=
 Sof(H43B)=Sof(H43C)=Sof(C44)=Sof(H44A)=Sof(H44B)=Sof(H44C)=Sof(C45)=Sof(H45A)=
 Sof(H45B)=Sof(H45C)=FVAR(1)
 Sof(C24)=Sof(H24A)=Sof(H24B)=Sof(H24C)=Sof(C25)=Sof(H25A)=Sof(H25B)=Sof(H25C)=
 Sof(C26)=Sof(H26A)=Sof(H26B)=Sof(H26C)=1-FVAR(2)
 Sof(C21)=Sof(H21A)=Sof(H21B)=Sof(H21C)=Sof(C22)=Sof(H22A)=Sof(H22B)=Sof(H22C)=
 Sof(C23)=Sof(H23A)=Sof(H23B)=Sof(H23C)=FVAR(2)
 Sof(C13)=Sof(H13A)=Sof(H13B)=Sof(H13C)=Sof(C14)=Sof(H14A)=Sof(H14B)=Sof(H14C)=
 Sof(C15)=Sof(H15A)=Sof(H15B)=Sof(H15C)=1-FVAR(3)
 Sof(C10)=Sof(H10A)=Sof(H10B)=Sof(H10C)=Sof(C11)=Sof(H11A)=Sof(H11B)=Sof(H11C)=
 Sof(C12)=Sof(H12A)=Sof(H12B)=Sof(H12C)=FVAR(3)
 Sof(C31)=Sof(H31A)=Sof(H31B)=Sof(H31C)=Sof(C32)=Sof(H32A)=Sof(H32B)=Sof(H32C)=
 Sof(C33)=Sof(H33A)=Sof(H33B)=Sof(H33C)=1-FVAR(4)
 Sof(C28)=Sof(H28A)=Sof(H28B)=Sof(H28C)=Sof(C29)=Sof(H29A)=Sof(H29B)=Sof(H29C)=
 Sof(C30)=Sof(H30A)=Sof(H30B)=Sof(H30C)=FVAR(4)
5.a Idealised Me refined as rotating group:
 C2(H2A,H2B,H2C), C3(H3A,H3B,H3C), C4(H4A,H4B,H4C), C6(H6A,H6B,H6C), C7(H7A,
 H7B,H7C), C8(H8A,H8B,H8C), C10(H10A,H10B,H10C), C11(H11A,H11B,H11C), C12(H12A,
 H12B,H12C), C13(H13A,H13B,H13C), C14(H14A,H14B,H14C), C15(H15A,H15B,H15C),
 C17(H17A,H17B,H17C), C18(H18A,H18B,H18C), C19(H19A,H19B,H19C), C21(H21A,H21B,
 H21C), C22(H22A,H22B,H22C), C23(H23A,H23B,H23C), C24(H24A,H24B,H24C), C25(H25A,
 H25B,H25C), C26(H26A,H26B,H26C), C28(H28A,H28B,H28C), C29(H29A,H29B,H29C),
 C30(H30A,H30B,H30C), C31(H31A,H31B,H31C), C32(H32A,H32B,H32C), C33(H33A,H33B,
 H33C), C35(H35A,H35B,H35C), C36(H36A,H36B,H36C), C37(H37A,H37B,H37C), C39(H39A,
 H39B,H39C), C40(H40A,H40B,H40C), C41(H41A,H41B,H41C), C43(H43A,H43B,H43C),
 C44(H44A,H44B,H44C), C45(H45A,H45B,H45C), C47(H47A,H47B,H47C), C48(H48A,H48B,
 H48C), C49(H49A,H49B,H49C), C51(H51A,H51B,H51C), C52(H52A,H52B,H52C), C53(H53A,
 H53B,H53C), C55(H55A,H55B,H55C), C56(H56A,H56B,H56C), C57(H57A,H57B,H57C)
;
_atom_sites_solution_hydrogens   geom
_atom_sites_solution_primary     dual
_atom_sites_solution_secondary   ?
loop_
_atom_site_label
_atom_site_type_symbol
_atom_site_fract_x
_atom_site_fract_y
_atom_site_fract_z
_atom_site_U_iso_or_equiv
_atom_site_adp_type
_atom_site_occupancy
_atom_site_site_symmetry_order
_atom_site_calc_flag
_atom_site_refinement_flags_posn
_atom_site_refinement_flags_adp
_atom_site_refinement_flags_occupancy
_atom_site_disorder_assembly
_atom_site_disorder_group
Pr1 Pr 0.30668(2) 0.25298(2) 0.55664(2) 0.02093(7) Uani 1 1 d . . . . .
Si02 Si 0.16267(3) 0.32419(7) 0.54715(3) 0.02440(18) Uani 1 1 d . . . . .
Si03 Si 0.37861(4) 0.46907(7) 0.60650(3) 0.0315(2) Uani 1 1 d D U . . .
Si04 Si 0.34419(4) 0.05535(8) 0.64503(3) 0.0327(2) Uani 1 1 d . . . . .
O1 O 0.21835(8) 0.29596(17) 0.53146(7) 0.0246(5) Uani 1 1 d . . . . .
O2 O 0.15529(10) 0.43244(18) 0.56150(8) 0.0319(5) Uani 1 1 d . . . . .
O3 O 0.12473(9) 0.29257(19) 0.49572(8) 0.0293(5) Uani 1 1 d . . . . .
O4 O 0.14415(11) 0.26290(19) 0.59048(9) 0.0371(6) Uani 1 1 d . . . . .
O5 O 0.32050(9) 0.14035(18) 0.61092(8) 0.0305(5) Uani 1 1 d . . . . .
O6 O 0.31289(11) -0.0433(2) 0.63452(9) 0.0392(6) Uani 1 1 d . . . . .
O7 O 0.34522(13) 0.0753(2) 0.70358(9) 0.0472(7) Uani 1 1 d . . . . .
O8 O 0.40197(12) 0.0333(2) 0.63143(11) 0.0501(8) Uani 1 1 d . . . . .
O9 O 0.34351(9) 0.38246(19) 0.58501(9) 0.0330(5) Uani 1 1 d . . . . .
O10 O 0.37736(13) 0.4852(2) 0.66502(10) 0.0428(8) Uani 0.890(3) 1 d D U P A 1
O11 O 0.43867(12) 0.4465(3) 0.60133(12) 0.0461(8) Uani 0.890(3) 1 d D U P A 1
O12 O 0.35975(12) 0.5671(2) 0.57902(10) 0.0400(7) Uani 0.890(3) 1 d D U P A 1
O13 O 0.3539(9) 0.5416(14) 0.6418(6) 0.040(2) Uani 0.110(3) 1 d D U P A 2
O14 O 0.4329(6) 0.4270(18) 0.6326(8) 0.047(3) Uani 0.110(3) 1 d D U P A 2
O15 O 0.3924(8) 0.5337(15) 0.5596(6) 0.041(2) Uani 0.110(3) 1 d D U P A 2
C1 C 0.16456(17) 0.5243(3) 0.54242(13) 0.0370(8) Uani 1 1 d . . . . .
C2 C 0.1160(2) 0.5819(4) 0.54637(19) 0.0572(12) Uani 1 1 d . . . . .
H2A H 0.086297 0.554391 0.525200 0.086 Uiso 1 1 calc R U . . .
H2B H 0.121339 0.646625 0.535951 0.086 Uiso 1 1 calc R U . . .
H2C H 0.109041 0.581829 0.580515 0.086 Uiso 1 1 calc R U . . .
C3 C 0.17526(19) 0.5179(3) 0.48929(14) 0.0455(10) Uani 1 1 d . . . . .
H3A H 0.205989 0.478619 0.487732 0.068 Uiso 1 1 calc R U . . .
H3B H 0.181541 0.581089 0.477134 0.068 Uiso 1 1 calc R U . . .
H3C H 0.145123 0.490082 0.468905 0.068 Uiso 1 1 calc R U . . .
C4 C 0.21038(19) 0.5666(4) 0.57521(17) 0.0528(11) Uani 1 1 d . . . . .
H4A H 0.203836 0.564598 0.609464 0.079 Uiso 1 1 calc R U . . .
H4B H 0.215082 0.631981 0.565525 0.079 Uiso 1 1 calc R U . . .
H4C H 0.241899 0.530606 0.571894 0.079 Uiso 1 1 calc R U . . .
C5 C 0.06757(14) 0.2802(4) 0.48650(15) 0.0426(10) Uani 1 1 d . . . . .
C6 C 0.04179(17) 0.3604(5) 0.5104(2) 0.0724(18) Uani 1 1 d . . . . .
H6A H 0.051724 0.357623 0.546148 0.109 Uiso 1 1 calc R U . . .
H6B H 0.003902 0.354894 0.502564 0.109 Uiso 1 1 calc R U . . .
H6C H 0.053107 0.420489 0.498063 0.109 Uiso 1 1 calc R U . . .
C7 C 0.05360(16) 0.2843(4) 0.43099(16) 0.0495(11) Uani 1 1 d . . . . .
H7A H 0.067279 0.342528 0.418634 0.074 Uiso 1 1 calc R U . . .
H7B H 0.015676 0.282926 0.422337 0.074 Uiso 1 1 calc R U . . .
H7C H 0.068847 0.230195 0.416176 0.074 Uiso 1 1 calc R U . . .
C8 C 0.05466(18) 0.1849(4) 0.50630(17) 0.0577(13) Uani 1 1 d . . . . .
H8A H 0.068471 0.135351 0.486996 0.087 Uiso 1 1 calc R U . . .
H8B H 0.016816 0.178207 0.503960 0.087 Uiso 1 1 calc R U . . .
H8C H 0.070359 0.179582 0.540754 0.087 Uiso 1 1 calc R U . . .
C9 C 0.14695(19) 0.2729(3) 0.64278(14) 0.0489(11) Uani 1 1 d D U . . .
C10 C 0.1318(8) 0.3702(10) 0.6584(5) 0.069(4) Uani 0.54(3) 1 d D U P B 1
H10A H 0.158135 0.415783 0.651594 0.104 Uiso 0.54(3) 1 calc R U P B 1
H10B H 0.129337 0.370065 0.693677 0.104 Uiso 0.54(3) 1 calc R U P B 1
H10C H 0.097975 0.387559 0.640053 0.104 Uiso 0.54(3) 1 calc R U P B 1
C11 C 0.1119(9) 0.1998(16) 0.6581(8) 0.105(7) Uani 0.54(3) 1 d D U P B 1
H11A H 0.075649 0.217923 0.647489 0.157 Uiso 0.54(3) 1 calc R U P B 1
H11B H 0.117876 0.193516 0.693953 0.157 Uiso 0.54(3) 1 calc R U P B 1
H11C H 0.119025 0.139663 0.642994 0.157 Uiso 0.54(3) 1 calc R U P B 1
C12 C 0.2030(5) 0.2574(13) 0.6641(9) 0.070(5) Uani 0.54(3) 1 d D U P B 1
H12A H 0.215991 0.200344 0.649894 0.105 Uiso 0.54(3) 1 calc R U P B 1
H12B H 0.205689 0.250278 0.699813 0.105 Uiso 0.54(3) 1 calc R U P B 1
H12C H 0.223868 0.311427 0.656391 0.105 Uiso 0.54(3) 1 calc R U P B 1
C13 C 0.1076(9) 0.3456(12) 0.6534(7) 0.065(5) Uani 0.46(3) 1 d D U P B 2
H13A H 0.118388 0.407643 0.643027 0.097 Uiso 0.46(3) 1 calc R U P B 2
H13B H 0.105467 0.346481 0.688674 0.097 Uiso 0.46(3) 1 calc R U P B 2
H13C H 0.073464 0.329823 0.635248 0.097 Uiso 0.46(3) 1 calc R U P B 2
C14 C 0.1311(8) 0.1762(9) 0.6599(9) 0.069(5) Uani 0.46(3) 1 d D U P B 2
H14A H 0.093614 0.167294 0.650326 0.104 Uiso 0.46(3) 1 calc R U P B 2
H14B H 0.139385 0.172096 0.695774 0.104 Uiso 0.46(3) 1 calc R U P B 2
H14C H 0.150128 0.127346 0.644723 0.104 Uiso 0.46(3) 1 calc R U P B 2
C15 C 0.2018(6) 0.296(2) 0.6615(9) 0.085(6) Uani 0.46(3) 1 d D U P B 2
H15A H 0.224751 0.249134 0.649293 0.127 Uiso 0.46(3) 1 calc R U P B 2
H15B H 0.206890 0.294750 0.697473 0.127 Uiso 0.46(3) 1 calc R U P B 2
H15C H 0.210203 0.358391 0.649997 0.127 Uiso 0.46(3) 1 calc R U P B 2
C16 C 0.2672(2) -0.0811(3) 0.65094(15) 0.0469(10) Uani 1 1 d . . . . .
C17 C 0.2258(2) -0.0067(4) 0.6487(2) 0.0617(13) Uani 1 1 d . . . . .
H17A H 0.237196 0.042975 0.672453 0.093 Uiso 1 1 calc R U . . .
H17B H 0.193518 -0.034800 0.656599 0.093 Uiso 1 1 calc R U . . .
H17C H 0.219741 0.020051 0.615529 0.093 Uiso 1 1 calc R U . . .
C18 C 0.2499(2) -0.1616(4) 0.61592(18) 0.0586(12) Uani 1 1 d . . . . .
H18A H 0.243133 -0.137620 0.582209 0.088 Uiso 1 1 calc R U . . .
H18B H 0.218057 -0.189733 0.624867 0.088 Uiso 1 1 calc R U . . .
H18C H 0.277373 -0.209337 0.618151 0.088 Uiso 1 1 calc R U . . .
C19 C 0.2810(3) -0.1187(4) 0.70343(17) 0.0724(17) Uani 1 1 d . . . . .
H19A H 0.306835 -0.169073 0.703768 0.109 Uiso 1 1 calc R U . . .
H19B H 0.249606 -0.143389 0.714932 0.109 Uiso 1 1 calc R U . . .
H19C H 0.295454 -0.067690 0.725136 0.109 Uiso 1 1 calc R U . . .
C20 C 0.36443(19) 0.1519(3) 0.73527(14) 0.0502(11) Uani 1 1 d D U . . .
C21 C 0.3196(4) 0.2154(7) 0.7385(5) 0.082(3) Uani 0.74(2) 1 d D U P C 1
H21A H 0.307480 0.241954 0.706004 0.123 Uiso 0.74(2) 1 calc R U P C 1
H21B H 0.330333 0.266326 0.761696 0.123 Uiso 0.74(2) 1 calc R U P C 1
H21C H 0.291246 0.179694 0.749919 0.123 Uiso 0.74(2) 1 calc R U P C 1
C22 C 0.4085(5) 0.2035(9) 0.7165(4) 0.084(3) Uani 0.74(2) 1 d D U P C 1
H22A H 0.437546 0.160018 0.714884 0.126 Uiso 0.74(2) 1 calc R U P C 1
H22B H 0.420134 0.255352 0.738855 0.126 Uiso 0.74(2) 1 calc R U P C 1
H22C H 0.396576 0.228507 0.683666 0.126 Uiso 0.74(2) 1 calc R U P C 1
C23 C 0.3825(6) 0.1081(8) 0.7850(3) 0.091(4) Uani 0.74(2) 1 d D U P C 1
H23A H 0.354075 0.071373 0.795479 0.136 Uiso 0.74(2) 1 calc R U P C 1
H23B H 0.392918 0.157763 0.809068 0.136 Uiso 0.74(2) 1 calc R U P C 1
H23C H 0.412270 0.066761 0.782571 0.136 Uiso 0.74(2) 1 calc R U P C 1
C24 C 0.3215(8) 0.180(2) 0.7646(10) 0.074(7) Uani 0.26(2) 1 d D U P C 2
H24A H 0.288008 0.178462 0.743183 0.111 Uiso 0.26(2) 1 calc R U P C 2
H24B H 0.328162 0.243276 0.777728 0.111 Uiso 0.26(2) 1 calc R U P C 2
H24C H 0.320727 0.135423 0.791754 0.111 Uiso 0.26(2) 1 calc R U P C 2
C25 C 0.3793(15) 0.2342(16) 0.7065(9) 0.092(8) Uani 0.26(2) 1 d D U P C 2
H25A H 0.404181 0.214047 0.684847 0.138 Uiso 0.26(2) 1 calc R U P C 2
H25B H 0.395188 0.282676 0.729023 0.138 Uiso 0.26(2) 1 calc R U P C 2
H25C H 0.348122 0.259757 0.686572 0.138 Uiso 0.26(2) 1 calc R U P C 2
C26 C 0.4099(10) 0.117(2) 0.7698(10) 0.081(8) Uani 0.26(2) 1 d D U P C 2
H26A H 0.399428 0.061577 0.787450 0.121 Uiso 0.26(2) 1 calc R U P C 2
H26B H 0.422051 0.166212 0.793498 0.121 Uiso 0.26(2) 1 calc R U P C 2
H26C H 0.438055 0.099302 0.751261 0.121 Uiso 0.26(2) 1 calc R U P C 2
C27 C 0.43861(19) -0.0426(4) 0.64462(17) 0.0655(15) Uani 1 1 d D U . . .
C28 C 0.4236(8) -0.0971(17) 0.6895(7) 0.082(5) Uani 0.46(3) 1 d D U P D 1
H28A H 0.428870 -0.056673 0.718675 0.123 Uiso 0.46(3) 1 calc R U P D 1
H28B H 0.445407 -0.153312 0.695383 0.123 Uiso 0.46(3) 1 calc R U P D 1
H28C H 0.386906 -0.115848 0.682924 0.123 Uiso 0.46(3) 1 calc R U P D 1
C29 C 0.4377(10) -0.1063(18) 0.6014(7) 0.084(6) Uani 0.46(3) 1 d D U P D 1
H29A H 0.404652 -0.140750 0.596346 0.126 Uiso 0.46(3) 1 calc R U P D 1
H29B H 0.466594 -0.150968 0.607376 0.126 Uiso 0.46(3) 1 calc R U P D 1
H29C H 0.441119 -0.068990 0.572039 0.126 Uiso 0.46(3) 1 calc R U P D 1
C30 C 0.4907(6) 0.0048(15) 0.6602(10) 0.093(5) Uani 0.46(3) 1 d D U P D 1
H30A H 0.502749 0.034208 0.631553 0.140 Uiso 0.46(3) 1 calc R U P D 1
H30B H 0.516219 -0.042122 0.674205 0.140 Uiso 0.46(3) 1 calc R U P D 1
H30C H 0.486903 0.053035 0.684923 0.140 Uiso 0.46(3) 1 calc R U P D 1
C31 C 0.4413(9) -0.0729(15) 0.6973(4) 0.088(5) Uani 0.54(3) 1 d D U P D 2
H31A H 0.454714 -0.021088 0.718967 0.131 Uiso 0.54(3) 1 calc R U P D 2
H31B H 0.464525 -0.127252 0.703342 0.131 Uiso 0.54(3) 1 calc R U P D 2
H31C H 0.406419 -0.090156 0.704039 0.131 Uiso 0.54(3) 1 calc R U P D 2
C32 C 0.4226(7) -0.1258(11) 0.6101(6) 0.062(4) Uani 0.54(3) 1 d D U P D 2
H32A H 0.388800 -0.150095 0.616446 0.092 Uiso 0.54(3) 1 calc R U P D 2
H32B H 0.448781 -0.175625 0.615967 0.092 Uiso 0.54(3) 1 calc R U P D 2
H32C H 0.419889 -0.104767 0.575885 0.092 Uiso 0.54(3) 1 calc R U P D 2
C33 C 0.4911(4) -0.0056(12) 0.6337(9) 0.096(5) Uani 0.54(3) 1 d D U P D 2
H33A H 0.488875 0.008641 0.598542 0.144 Uiso 0.54(3) 1 calc R U P D 2
H33B H 0.517946 -0.053465 0.642605 0.144 Uiso 0.54(3) 1 calc R U P D 2
H33C H 0.500180 0.051588 0.652803 0.144 Uiso 0.54(3) 1 calc R U P D 2
C34 C 0.3417(2) 0.5244(4) 0.69490(17) 0.0483(12) Uani 0.890(3) 1 d D U P A 1
C35 C 0.3695(3) 0.5078(5) 0.7478(2) 0.073(2) Uani 0.890(3) 1 d D U P A 1
H35A H 0.374719 0.440214 0.753402 0.110 Uiso 0.890(3) 1 calc R U P A 1
H35B H 0.347964 0.532869 0.771417 0.110 Uiso 0.890(3) 1 calc R U P A 1
H35C H 0.403244 0.539733 0.752139 0.110 Uiso 0.890(3) 1 calc R U P A 1
C36 C 0.2919(2) 0.4661(5) 0.6872(2) 0.0697(17) Uani 0.890(3) 1 d D U P A 1
H36A H 0.276243 0.470019 0.652647 0.105 Uiso 0.890(3) 1 calc R U P A 1
H36B H 0.267393 0.490461 0.708136 0.105 Uiso 0.890(3) 1 calc R U P A 1
H36C H 0.300141 0.400417 0.695716 0.105 Uiso 0.890(3) 1 calc R U P A 1
C37 C 0.3314(3) 0.6257(5) 0.6852(3) 0.0805(19) Uani 0.890(3) 1 d D U P A 1
H37A H 0.364036 0.660963 0.692128 0.121 Uiso 0.890(3) 1 calc R U P A 1
H37B H 0.306704 0.648582 0.706373 0.121 Uiso 0.890(3) 1 calc R U P A 1
H37C H 0.316657 0.634375 0.650680 0.121 Uiso 0.890(3) 1 calc R U P A 1
C38 C 0.4869(2) 0.4674(5) 0.63214(19) 0.0549(14) Uani 0.890(3) 1 d D U P A 1
C39 C 0.4932(2) 0.3985(5) 0.6755(2) 0.0694(18) Uani 0.890(3) 1 d D U P A 1
H39A H 0.463537 0.404893 0.693721 0.104 Uiso 0.890(3) 1 calc R U P A 1
H39B H 0.525468 0.412579 0.697258 0.104 Uiso 0.890(3) 1 calc R U P A 1
H39C H 0.494564 0.334119 0.663078 0.104 Uiso 0.890(3) 1 calc R U P A 1
C40 C 0.4875(3) 0.5687(5) 0.6501(2) 0.073(2) Uani 0.890(3) 1 d D U P A 1
H40A H 0.483976 0.611415 0.621859 0.110 Uiso 0.890(3) 1 calc R U P A 1
H40B H 0.520477 0.581331 0.671210 0.110 Uiso 0.890(3) 1 calc R U P A 1
H40C H 0.458534 0.578683 0.668874 0.110 Uiso 0.890(3) 1 calc R U P A 1
C41 C 0.5299(2) 0.4508(6) 0.6004(3) 0.0675(19) Uani 0.890(3) 1 d D U P A 1
H41A H 0.529677 0.384732 0.590300 0.101 Uiso 0.890(3) 1 calc R U P A 1
H41B H 0.563725 0.466154 0.619303 0.101 Uiso 0.890(3) 1 calc R U P A 1
H41C H 0.523923 0.490950 0.571145 0.101 Uiso 0.890(3) 1 calc R U P A 1
C42 C 0.3616(2) 0.6008(4) 0.52973(16) 0.0451(11) Uani 0.890(3) 1 d D U P A 1
C43 C 0.4165(2) 0.6264(5) 0.5233(2) 0.0658(16) Uani 0.890(3) 1 d D U P A 1
H43A H 0.429274 0.675667 0.546853 0.099 Uiso 0.890(3) 1 calc R U P A 1
H43B H 0.417171 0.649497 0.489767 0.099 Uiso 0.890(3) 1 calc R U P A 1
H43C H 0.438805 0.570821 0.528992 0.099 Uiso 0.890(3) 1 calc R U P A 1
C44 C 0.3264(3) 0.6861(4) 0.5235(2) 0.0581(15) Uani 0.890(3) 1 d D U P A 1
H44A H 0.290408 0.666733 0.524653 0.087 Uiso 0.890(3) 1 calc R U P A 1
H44B H 0.328947 0.715850 0.491719 0.087 Uiso 0.890(3) 1 calc R U P A 1
H44C H 0.337222 0.731028 0.549986 0.087 Uiso 0.890(3) 1 calc R U P A 1
C45 C 0.3405(2) 0.5247(5) 0.49258(19) 0.0558(14) Uani 0.890(3) 1 d D U P A 1
H45A H 0.364457 0.471145 0.495333 0.084 Uiso 0.890(3) 1 calc R U P A 1
H45B H 0.337297 0.550519 0.459230 0.084 Uiso 0.890(3) 1 calc R U P A 1
H45C H 0.306239 0.503916 0.499461 0.084 Uiso 0.890(3) 1 calc R U P A 1
C46 C 0.3510(13) 0.550(2) 0.6931(8) 0.051(3) Uani 0.110(3) 1 d D U P A 2
C47 C 0.2934(14) 0.539(3) 0.6798(18) 0.068(6) Uani 0.110(3) 1 d D U P A 2
H47A H 0.278651 0.596875 0.664449 0.103 Uiso 0.110(3) 1 calc R U P A 2
H47B H 0.277666 0.526167 0.709596 0.103 Uiso 0.110(3) 1 calc R U P A 2
H47C H 0.286067 0.486441 0.656798 0.103 Uiso 0.110(3) 1 calc R U P A 2
C48 C 0.3708(17) 0.649(2) 0.6960(16) 0.058(6) Uani 0.110(3) 1 d D U P A 2
H48A H 0.408019 0.649232 0.708776 0.087 Uiso 0.110(3) 1 calc R U P A 2
H48B H 0.351857 0.685597 0.718053 0.087 Uiso 0.110(3) 1 calc R U P A 2
H48C H 0.365485 0.677337 0.663197 0.087 Uiso 0.110(3) 1 calc R U P A 2
C49 C 0.3772(17) 0.485(3) 0.7318(15) 0.056(6) Uani 0.110(3) 1 d D U P A 2
H49A H 0.393109 0.432423 0.715992 0.084 Uiso 0.110(3) 1 calc R U P A 2
H49B H 0.351355 0.459882 0.751277 0.084 Uiso 0.110(3) 1 calc R U P A 2
H49C H 0.404119 0.518851 0.753264 0.084 Uiso 0.110(3) 1 calc R U P A 2
C50 C 0.4865(10) 0.455(3) 0.6445(13) 0.054(3) Uani 0.110(3) 1 d D U P A 2
C51 C 0.490(2) 0.547(3) 0.6731(16) 0.064(6) Uani 0.110(3) 1 d D U P A 2
H51A H 0.462708 0.590260 0.658107 0.096 Uiso 0.110(3) 1 calc R U P A 2
H51B H 0.524113 0.575906 0.672444 0.096 Uiso 0.110(3) 1 calc R U P A 2
H51C H 0.484956 0.534907 0.707269 0.096 Uiso 0.110(3) 1 calc R U P A 2
C52 C 0.5146(19) 0.377(3) 0.6760(17) 0.061(6) Uani 0.110(3) 1 d D U P A 2
H52A H 0.527820 0.402427 0.708555 0.092 Uiso 0.110(3) 1 calc R U P A 2
H52B H 0.543749 0.353964 0.660266 0.092 Uiso 0.110(3) 1 calc R U P A 2
H52C H 0.490324 0.325813 0.679344 0.092 Uiso 0.110(3) 1 calc R U P A 2
C53 C 0.5113(17) 0.468(4) 0.5976(14) 0.053(6) Uani 0.110(3) 1 d D U P A 2
H53A H 0.519158 0.406425 0.584564 0.079 Uiso 0.110(3) 1 calc R U P A 2
H53B H 0.543544 0.504340 0.605150 0.079 Uiso 0.110(3) 1 calc R U P A 2
H53C H 0.487093 0.501850 0.573146 0.079 Uiso 0.110(3) 1 calc R U P A 2
C54 C 0.3560(10) 0.573(2) 0.5200(9) 0.047(3) Uani 0.110(3) 1 d D U P A 2
C55 C 0.3283(17) 0.657(3) 0.5387(16) 0.052(6) Uani 0.110(3) 1 d D U P A 2
H55A H 0.311511 0.637721 0.566917 0.078 Uiso 0.110(3) 1 calc R U P A 2
H55B H 0.301999 0.680278 0.512500 0.078 Uiso 0.110(3) 1 calc R U P A 2
H55C H 0.353741 0.706506 0.548751 0.078 Uiso 0.110(3) 1 calc R U P A 2
C56 C 0.3135(15) 0.510(3) 0.4925(15) 0.047(6) Uani 0.110(3) 1 d D U P A 2
H56A H 0.326549 0.445286 0.491183 0.071 Uiso 0.110(3) 1 calc R U P A 2
H56B H 0.303759 0.533516 0.459010 0.071 Uiso 0.110(3) 1 calc R U P A 2
H56C H 0.282878 0.510230 0.509770 0.071 Uiso 0.110(3) 1 calc R U P A 2
C57 C 0.3886(15) 0.609(3) 0.4821(13) 0.052(5) Uani 0.110(3) 1 d D U P A 2
H57A H 0.414157 0.654158 0.497573 0.078 Uiso 0.110(3) 1 calc R U P A 2
H57B H 0.365974 0.639099 0.455156 0.078 Uiso 0.110(3) 1 calc R U P A 2
H57C H 0.406855 0.555874 0.469123 0.078 Uiso 0.110(3) 1 calc R U P A 2

loop_
_atom_site_aniso_label
_atom_site_aniso_U_11
_atom_site_aniso_U_22
_atom_site_aniso_U_33
_atom_site_aniso_U_23
_atom_site_aniso_U_13
_atom_site_aniso_U_12
Pr1 0.02071(10) 0.02446(11) 0.01816(9) -0.00102(6) 0.00454(6) -0.00109(7)
Si02 0.0243(4) 0.0290(5) 0.0217(4) 0.0001(3) 0.0093(3) 0.0017(4)
Si03 0.0332(5) 0.0350(5) 0.0275(4) -0.0083(4) 0.0083(3) -0.0095(4)
Si04 0.0388(5) 0.0359(6) 0.0233(4) 0.0030(4) 0.0037(4) 0.0093(4)
O1 0.0233(10) 0.0284(13) 0.0233(10) 0.0012(9) 0.0081(8) 0.0004(10)
O2 0.0387(13) 0.0299(14) 0.0292(11) -0.0007(10) 0.0114(10) 0.0066(11)
O3 0.0207(11) 0.0404(15) 0.0283(11) -0.0051(10) 0.0087(9) -0.0023(10)
O4 0.0448(15) 0.0415(16) 0.0290(13) 0.0057(11) 0.0193(11) -0.0002(12)
O5 0.0332(12) 0.0317(13) 0.0275(11) 0.0054(10) 0.0078(9) 0.0040(11)
O6 0.0530(16) 0.0365(15) 0.0296(12) -0.0003(11) 0.0111(11) 0.0040(13)
O7 0.074(2) 0.0415(17) 0.0251(12) 0.0028(11) 0.0030(12) 0.0019(15)
O8 0.0417(16) 0.059(2) 0.0483(16) 0.0031(15) 0.0029(12) 0.0208(15)
O9 0.0299(12) 0.0322(14) 0.0373(12) -0.0073(11) 0.0063(10) -0.0081(11)
O10 0.0471(17) 0.0515(19) 0.0306(14) -0.0057(13) 0.0082(12) -0.0018(15)
O11 0.0339(15) 0.063(2) 0.0414(16) -0.0155(15) 0.0048(12) -0.0092(15)
O12 0.0480(17) 0.0434(17) 0.0306(13) 0.0000(12) 0.0126(12) -0.0057(14)
O13 0.051(4) 0.044(5) 0.031(4) -0.009(4) 0.018(4) -0.005(4)
O14 0.036(4) 0.063(5) 0.042(4) -0.014(4) 0.007(4) -0.009(4)
O15 0.044(4) 0.045(5) 0.036(4) 0.000(4) 0.017(4) -0.011(4)
C1 0.050(2) 0.028(2) 0.0336(18) -0.0004(15) 0.0075(16) 0.0025(17)
C2 0.062(3) 0.044(3) 0.067(3) 0.003(2) 0.016(2) 0.015(2)
C3 0.059(3) 0.046(3) 0.0327(19) 0.0065(18) 0.0111(17) 0.003(2)
C4 0.056(3) 0.053(3) 0.049(2) -0.010(2) 0.006(2) -0.012(2)
C5 0.0200(16) 0.063(3) 0.046(2) -0.015(2) 0.0081(15) -0.0057(18)
C6 0.026(2) 0.105(5) 0.086(4) -0.043(4) 0.007(2) 0.011(3)
C7 0.0299(19) 0.070(3) 0.046(2) -0.008(2) -0.0028(16) 0.000(2)
C8 0.044(2) 0.081(4) 0.052(2) -0.010(2) 0.0157(19) -0.030(3)
C9 0.067(3) 0.058(3) 0.0245(18) 0.0080(18) 0.0155(18) 0.009(2)
C10 0.071(9) 0.106(11) 0.035(4) 0.009(6) 0.023(6) 0.030(7)
C11 0.139(15) 0.128(14) 0.059(8) 0.008(11) 0.053(11) -0.053(12)
C12 0.083(8) 0.050(8) 0.068(8) -0.015(7) -0.020(6) 0.016(6)
C13 0.090(12) 0.063(9) 0.055(8) 0.007(6) 0.058(9) 0.026(8)
C14 0.090(10) 0.070(8) 0.061(7) 0.036(6) 0.057(8) 0.030(8)
C15 0.108(12) 0.103(16) 0.038(7) -0.006(12) -0.008(7) 0.006(11)
C16 0.068(3) 0.039(2) 0.037(2) -0.0014(17) 0.0181(19) -0.002(2)
C17 0.059(3) 0.054(3) 0.075(3) -0.012(3) 0.022(2) -0.001(3)
C18 0.080(4) 0.044(3) 0.053(3) -0.007(2) 0.013(2) -0.005(3)
C19 0.123(5) 0.059(3) 0.039(2) 0.005(2) 0.024(3) -0.009(3)
C20 0.067(3) 0.047(3) 0.0335(19) -0.0066(18) -0.0010(19) 0.008(2)
C21 0.084(6) 0.067(6) 0.088(8) -0.032(6) -0.012(5) 0.029(5)
C22 0.089(7) 0.092(8) 0.070(6) -0.032(5) 0.011(5) -0.029(6)
C23 0.145(11) 0.078(6) 0.039(4) -0.006(4) -0.024(5) 0.011(7)
C24 0.073(12) 0.086(16) 0.059(12) -0.027(12) -0.003(11) 0.016(12)
C25 0.13(2) 0.080(15) 0.064(13) -0.031(12) -0.006(15) -0.027(15)
C26 0.085(15) 0.080(14) 0.072(14) -0.024(13) -0.009(12) 0.000(14)
C27 0.056(3) 0.082(4) 0.055(3) -0.006(3) -0.008(2) 0.039(3)
C28 0.080(10) 0.093(11) 0.065(8) 0.006(8) -0.019(7) 0.055(8)
C29 0.080(11) 0.107(11) 0.063(9) -0.009(8) 0.006(7) 0.038(9)
C30 0.061(7) 0.117(10) 0.094(11) -0.001(10) -0.019(8) 0.029(8)
C31 0.095(11) 0.111(11) 0.044(5) -0.011(6) -0.032(6) 0.059(8)
C32 0.071(9) 0.066(7) 0.049(6) -0.006(5) 0.011(5) 0.034(6)
C33 0.045(5) 0.114(9) 0.122(11) -0.025(10) -0.014(7) 0.033(6)
C34 0.061(3) 0.054(3) 0.034(2) -0.007(2) 0.0211(19) 0.000(2)
C35 0.097(5) 0.088(5) 0.037(3) -0.010(3) 0.012(3) 0.008(4)
C36 0.054(3) 0.095(5) 0.063(3) 0.027(3) 0.018(3) -0.002(3)
C37 0.113(5) 0.058(4) 0.071(4) -0.004(3) 0.015(4) 0.010(4)
C38 0.031(2) 0.080(3) 0.052(3) -0.014(3) 0.001(2) -0.012(2)
C39 0.047(3) 0.099(5) 0.058(3) -0.008(3) -0.007(3) 0.000(3)
C40 0.055(3) 0.094(5) 0.068(4) -0.031(4) -0.001(3) -0.026(4)
C41 0.034(3) 0.093(5) 0.076(4) -0.017(3) 0.007(3) -0.009(3)
C42 0.055(3) 0.050(3) 0.033(2) 0.004(2) 0.0160(18) -0.001(2)
C43 0.056(3) 0.091(4) 0.054(3) 0.012(3) 0.019(2) -0.016(3)
C44 0.078(4) 0.052(3) 0.047(3) 0.011(3) 0.019(3) 0.000(3)
C45 0.063(3) 0.068(4) 0.035(2) 0.000(2) 0.002(3) -0.003(3)
C46 0.062(5) 0.056(5) 0.038(5) -0.006(5) 0.014(5) -0.001(5)
C47 0.079(10) 0.068(10) 0.060(10) -0.005(10) 0.015(10) -0.004(10)
C48 0.082(11) 0.052(11) 0.045(10) -0.011(10) 0.023(10) 0.002(11)
C49 0.066(10) 0.061(10) 0.044(10) -0.018(10) 0.018(10) 0.004(10)
C50 0.033(5) 0.076(5) 0.051(5) -0.015(5) 0.005(5) -0.013(5)
C51 0.045(11) 0.082(12) 0.062(12) -0.026(11) -0.001(12) -0.022(11)
C52 0.041(11) 0.089(12) 0.055(11) -0.010(11) 0.006(11) -0.005(11)
C53 0.023(10) 0.076(10) 0.059(10) -0.024(9) 0.004(9) -0.019(10)
C54 0.053(5) 0.052(5) 0.038(5) 0.002(5) 0.017(5) -0.007(5)
C55 0.064(10) 0.055(10) 0.039(10) 0.006(10) 0.019(9) 0.002(10)
C56 0.056(11) 0.055(11) 0.032(10) -0.005(10) 0.010(11) -0.006(11)
C57 0.056(9) 0.064(10) 0.042(9) 0.013(9) 0.028(9) -0.007(9)

_geom_special_details            
;
 All esds (except the esd in the dihedral angle between two l.s. planes)
 are estimated using the full covariance matrix.  The cell esds are taken
 into account individually in the estimation of esds in distances, angles
 and torsion angles; correlations between esds in cell parameters are only
 used when they are defined by crystal symmetry.  An approximate (isotropic)
 treatment of cell esds is used for estimating esds involving l.s. planes.
;
loop_
_geom_bond_atom_site_label_1
_geom_bond_atom_site_label_2
_geom_bond_distance
_geom_bond_site_symmetry_2
_geom_bond_publ_flag
Pr1 Pr1 3.9744(3) 7_556 ?
Pr1 Si02 3.2571(8) 7_556 ?
Pr1 O1 2.380(2) . ?
Pr1 O1 2.516(2) 7_556 ?
Pr1 O3 2.525(2) 7_556 ?
Pr1 O5 2.185(2) . ?
Pr1 O9 2.169(2) . ?
Si02 O1 1.615(2) . ?
Si02 O2 1.608(3) . ?
Si02 O3 1.667(2) . ?
Si02 O4 1.603(3) . ?
Si03 O9 1.596(3) . ?
Si03 O10 1.630(3) . ?
Si03 O11 1.617(3) . ?
Si03 O12 1.629(3) . ?
Si03 O13 1.610(13) . ?
Si03 O14 1.605(14) . ?
Si03 O15 1.663(13) . ?
Si04 O5 1.599(3) . ?
Si04 O6 1.627(3) . ?
Si04 O7 1.631(3) . ?
Si04 O8 1.626(3) . ?
O2 C1 1.440(5) . ?
O3 C5 1.480(4) . ?
O4 C9 1.436(5) . ?
O6 C16 1.431(5) . ?
O7 C20 1.440(5) . ?
O8 C27 1.451(6) . ?
O10 C34 1.433(6) . ?
O11 C38 1.441(5) . ?
O12 C42 1.444(5) . ?
O13 C46 1.428(16) . ?
O14 C50 1.441(16) . ?
O15 C54 1.448(16) . ?
C1 C2 1.520(6) . ?
C1 C3 1.527(5) . ?
C1 C4 1.513(6) . ?
C2 H2A 0.9800 . ?
C2 H2B 0.9800 . ?
C2 H2C 0.9800 . ?
C3 H3A 0.9800 . ?
C3 H3B 0.9800 . ?
C3 H3C 0.9800 . ?
C4 H4A 0.9800 . ?
C4 H4B 0.9800 . ?
C4 H4C 0.9800 . ?
C5 C6 1.518(7) . ?
C5 C7 1.519(6) . ?
C5 C8 1.516(7) . ?
C6 H6A 0.9800 . ?
C6 H6B 0.9800 . ?
C6 H6C 0.9800 . ?
C7 H7A 0.9800 . ?
C7 H7B 0.9800 . ?
C7 H7C 0.9800 . ?
C8 H8A 0.9800 . ?
C8 H8B 0.9800 . ?
C8 H8C 0.9800 . ?
C9 C10 1.518(12) . ?
C9 C11 1.481(11) . ?
C9 C12 1.507(11) . ?
C9 C13 1.510(11) . ?
C9 C14 1.529(12) . ?
C9 C15 1.481(12) . ?
C10 H10A 0.9800 . ?
C10 H10B 0.9800 . ?
C10 H10C 0.9800 . ?
C11 H11A 0.9800 . ?
C11 H11B 0.9800 . ?
C11 H11C 0.9800 . ?
C12 H12A 0.9800 . ?
C12 H12B 0.9800 . ?
C12 H12C 0.9800 . ?
C13 H13A 0.9800 . ?
C13 H13B 0.9800 . ?
C13 H13C 0.9800 . ?
C14 H14A 0.9800 . ?
C14 H14B 0.9800 . ?
C14 H14C 0.9800 . ?
C15 H15A 0.9800 . ?
C15 H15B 0.9800 . ?
C15 H15C 0.9800 . ?
C16 C17 1.503(7) . ?
C16 C18 1.523(6) . ?
C16 C19 1.533(6) . ?
C17 H17A 0.9800 . ?
C17 H17B 0.9800 . ?
C17 H17C 0.9800 . ?
C18 H18A 0.9800 . ?
C18 H18B 0.9800 . ?
C18 H18C 0.9800 . ?
C19 H19A 0.9800 . ?
C19 H19B 0.9800 . ?
C19 H19C 0.9800 . ?
C20 C21 1.486(8) . ?
C20 C22 1.509(9) . ?
C20 C23 1.516(8) . ?
C20 C24 1.515(14) . ?
C20 C25 1.493(14) . ?
C20 C26 1.494(14) . ?
C21 H21A 0.9800 . ?
C21 H21B 0.9800 . ?
C21 H21C 0.9800 . ?
C22 H22A 0.9800 . ?
C22 H22B 0.9800 . ?
C22 H22C 0.9800 . ?
C23 H23A 0.9800 . ?
C23 H23B 0.9800 . ?
C23 H23C 0.9800 . ?
C24 H24A 0.9800 . ?
C24 H24B 0.9800 . ?
C24 H24C 0.9800 . ?
C25 H25A 0.9800 . ?
C25 H25B 0.9800 . ?
C25 H25C 0.9800 . ?
C26 H26A 0.9800 . ?
C26 H26B 0.9800 . ?
C26 H26C 0.9800 . ?
C27 C28 1.554(12) . ?
C27 C29 1.492(12) . ?
C27 C30 1.519(12) . ?
C27 C31 1.504(11) . ?
C27 C32 1.538(11) . ?
C27 C33 1.529(11) . ?
C28 H28A 0.9800 . ?
C28 H28B 0.9800 . ?
C28 H28C 0.9800 . ?
C29 H29A 0.9800 . ?
C29 H29B 0.9800 . ?
C29 H29C 0.9800 . ?
C30 H30A 0.9800 . ?
C30 H30B 0.9800 . ?
C30 H30C 0.9800 . ?
C31 H31A 0.9800 . ?
C31 H31B 0.9800 . ?
C31 H31C 0.9800 . ?
C32 H32A 0.9800 . ?
C32 H32B 0.9800 . ?
C32 H32C 0.9800 . ?
C33 H33A 0.9800 . ?
C33 H33B 0.9800 . ?
C33 H33C 0.9800 . ?
C34 C35 1.548(7) . ?
C34 C36 1.526(7) . ?
C34 C37 1.483(8) . ?
C35 H35A 0.9800 . ?
C35 H35B 0.9800 . ?
C35 H35C 0.9800 . ?
C36 H36A 0.9800 . ?
C36 H36B 0.9800 . ?
C36 H36C 0.9800 . ?
C37 H37A 0.9800 . ?
C37 H37B 0.9800 . ?
C37 H37C 0.9800 . ?
C38 C39 1.533(8) . ?
C38 C40 1.523(8) . ?
C38 C41 1.528(7) . ?
C39 H39A 0.9800 . ?
C39 H39B 0.9800 . ?
C39 H39C 0.9800 . ?
C40 H40A 0.9800 . ?
C40 H40B 0.9800 . ?
C40 H40C 0.9800 . ?
C41 H41A 0.9800 . ?
C41 H41B 0.9800 . ?
C41 H41C 0.9800 . ?
C42 C43 1.505(7) . ?
C42 C44 1.513(7) . ?
C42 C45 1.536(7) . ?
C43 H43A 0.9800 . ?
C43 H43B 0.9800 . ?
C43 H43C 0.9800 . ?
C44 H44A 0.9800 . ?
C44 H44B 0.9800 . ?
C44 H44C 0.9800 . ?
C45 H45A 0.9800 . ?
C45 H45B 0.9800 . ?
C45 H45C 0.9800 . ?
C46 C47 1.498(17) . ?
C46 C48 1.501(17) . ?
C46 C49 1.499(17) . ?
C47 H47A 0.9800 . ?
C47 H47B 0.9800 . ?
C47 H47C 0.9800 . ?
C48 H48A 0.9800 . ?
C48 H48B 0.9800 . ?
C48 H48C 0.9800 . ?
C49 H49A 0.9800 . ?
C49 H49B 0.9800 . ?
C49 H49C 0.9800 . ?
C50 C51 1.527(17) . ?
C50 C52 1.524(16) . ?
C50 C53 1.529(17) . ?
C51 H51A 0.9800 . ?
C51 H51B 0.9800 . ?
C51 H51C 0.9800 . ?
C52 H52A 0.9800 . ?
C52 H52B 0.9800 . ?
C52 H52C 0.9800 . ?
C53 H53A 0.9800 . ?
C53 H53B 0.9800 . ?
C53 H53C 0.9800 . ?
C54 C55 1.524(16) . ?
C54 C56 1.534(16) . ?
C54 C57 1.520(16) . ?
C55 H55A 0.9800 . ?
C55 H55B 0.9800 . ?
C55 H55C 0.9800 . ?
C56 H56A 0.9800 . ?
C56 H56B 0.9800 . ?
C56 H56C 0.9800 . ?
C57 H57A 0.9800 . ?
C57 H57B 0.9800 . ?
C57 H57C 0.9800 . ?

loop_
_geom_angle_atom_site_label_1
_geom_angle_atom_site_label_2
_geom_angle_atom_site_label_3
_geom_angle
_geom_angle_site_symmetry_1
_geom_angle_site_symmetry_3
_geom_angle_publ_flag
Si02 Pr1 Pr1 63.343(16) 7_556 7_556 ?
O1 Pr1 Pr1 34.60(5) 7_556 7_556 ?
O1 Pr1 Pr1 36.90(5) . 7_556 ?
O1 Pr1 Si02 100.09(5) . 7_556 ?
O1 Pr1 Si02 29.03(5) 7_556 7_556 ?
O1 Pr1 O1 71.50(8) . 7_556 ?
O1 Pr1 O3 128.85(7) . 7_556 ?
O1 Pr1 O3 59.21(7) 7_556 7_556 ?
O3 Pr1 Pr1 92.96(5) 7_556 7_556 ?
O3 Pr1 Si02 30.28(5) 7_556 7_556 ?
O5 Pr1 Pr1 123.52(7) . 7_556 ?
O5 Pr1 Si02 108.30(7) . 7_556 ?
O5 Pr1 O1 116.74(9) . 7_556 ?
O5 Pr1 O1 116.52(8) . . ?
O5 Pr1 O3 98.02(9) . 7_556 ?
O9 Pr1 Pr1 122.71(7) . 7_556 ?
O9 Pr1 Si02 116.85(7) . 7_556 ?
O9 Pr1 O1 104.15(9) . . ?
O9 Pr1 O1 128.48(8) . 7_556 ?
O9 Pr1 O3 96.46(9) . 7_556 ?
O9 Pr1 O5 110.82(10) . . ?
O1 Si02 Pr1 49.11(8) . 7_556 ?
O1 Si02 O3 98.69(11) . . ?
O2 Si02 Pr1 126.14(9) . 7_556 ?
O2 Si02 O1 116.44(14) . . ?
O2 Si02 O3 112.95(14) . . ?
O3 Si02 Pr1 49.78(8) . 7_556 ?
O4 Si02 Pr1 127.06(11) . 7_556 ?
O4 Si02 O1 115.80(14) . . ?
O4 Si02 O2 106.28(14) . . ?
O4 Si02 O3 106.27(15) . . ?
O9 Si03 O10 112.65(16) . . ?
O9 Si03 O11 108.74(16) . . ?
O9 Si03 O12 111.76(16) . . ?
O9 Si03 O13 117.6(9) . . ?
O9 Si03 O14 107.3(10) . . ?
O9 Si03 O15 108.3(8) . . ?
O11 Si03 O10 105.49(17) . . ?
O11 Si03 O12 111.13(18) . . ?
O12 Si03 O10 106.91(17) . . ?
O13 Si03 O15 105.1(9) . . ?
O14 Si03 O13 111.6(9) . . ?
O14 Si03 O15 106.4(9) . . ?
O5 Si04 O6 113.99(14) . . ?
O5 Si04 O7 113.48(15) . . ?
O5 Si04 O8 107.61(15) . . ?
O6 Si04 O7 105.34(15) . . ?
O8 Si04 O6 104.27(17) . . ?
O8 Si04 O7 111.84(17) . . ?
Pr1 O1 Pr1 108.50(8) . 7_556 ?
Si02 O1 Pr1 147.94(12) . . ?
Si02 O1 Pr1 101.85(10) . 7_556 ?
C1 O2 Si02 138.4(2) . . ?
Si02 O3 Pr1 99.94(10) . 7_556 ?
C5 O3 Pr1 129.9(2) . 7_556 ?
C5 O3 Si02 129.5(2) . . ?
C9 O4 Si02 135.3(3) . . ?
Si04 O5 Pr1 165.42(15) . . ?
C16 O6 Si04 133.1(3) . . ?
C20 O7 Si04 133.3(3) . . ?
C27 O8 Si04 132.8(3) . . ?
Si03 O9 Pr1 171.38(16) . . ?
C34 O10 Si03 136.4(3) . . ?
C38 O11 Si03 132.6(3) . . ?
C42 O12 Si03 132.2(3) . . ?
C46 O13 Si03 137(2) . . ?
C50 O14 Si03 139(2) . . ?
C54 O15 Si03 127.3(18) . . ?
O2 C1 C2 106.3(3) . . ?
O2 C1 C3 110.9(3) . . ?
O2 C1 C4 107.5(3) . . ?
C2 C1 C3 111.3(4) . . ?
C4 C1 C2 109.5(4) . . ?
C4 C1 C3 111.1(4) . . ?
C1 C2 H2A 109.5 . . ?
C1 C2 H2B 109.5 . . ?
C1 C2 H2C 109.5 . . ?
H2A C2 H2B 109.5 . . ?
H2A C2 H2C 109.5 . . ?
H2B C2 H2C 109.5 . . ?
C1 C3 H3A 109.5 . . ?
C1 C3 H3B 109.5 . . ?
C1 C3 H3C 109.5 . . ?
H3A C3 H3B 109.5 . . ?
H3A C3 H3C 109.5 . . ?
H3B C3 H3C 109.5 . . ?
C1 C4 H4A 109.5 . . ?
C1 C4 H4B 109.5 . . ?
C1 C4 H4C 109.5 . . ?
H4A C4 H4B 109.5 . . ?
H4A C4 H4C 109.5 . . ?
H4B C4 H4C 109.5 . . ?
O3 C5 C6 109.2(3) . . ?
O3 C5 C7 105.1(3) . . ?
O3 C5 C8 108.1(4) . . ?
C6 C5 C7 110.4(4) . . ?
C8 C5 C6 112.6(4) . . ?
C8 C5 C7 111.2(4) . . ?
C5 C6 H6A 109.5 . . ?
C5 C6 H6B 109.5 . . ?
C5 C6 H6C 109.5 . . ?
H6A C6 H6B 109.5 . . ?
H6A C6 H6C 109.5 . . ?
H6B C6 H6C 109.5 . . ?
C5 C7 H7A 109.5 . . ?
C5 C7 H7B 109.5 . . ?
C5 C7 H7C 109.5 . . ?
H7A C7 H7B 109.5 . . ?
H7A C7 H7C 109.5 . . ?
H7B C7 H7C 109.5 . . ?
C5 C8 H8A 109.5 . . ?
C5 C8 H8B 109.5 . . ?
C5 C8 H8C 109.5 . . ?
H8A C8 H8B 109.5 . . ?
H8A C8 H8C 109.5 . . ?
H8B C8 H8C 109.5 . . ?
O4 C9 C10 113.3(6) . . ?
O4 C9 C11 105.5(9) . . ?
O4 C9 C12 106.6(11) . . ?
O4 C9 C13 108.7(8) . . ?
O4 C9 C14 104.0(10) . . ?
O4 C9 C15 106.3(10) . . ?
C11 C9 C10 111.5(8) . . ?
C11 C9 C12 112.6(10) . . ?
C12 C9 C10 107.4(8) . . ?
C13 C9 C14 109.8(7) . . ?
C15 C9 C13 115.2(9) . . ?
C15 C9 C14 112.2(10) . . ?
C9 C10 H10A 109.5 . . ?
C9 C10 H10B 109.5 . . ?
C9 C10 H10C 109.5 . . ?
H10A C10 H10B 109.5 . . ?
H10A C10 H10C 109.5 . . ?
H10B C10 H10C 109.5 . . ?
C9 C11 H11A 109.5 . . ?
C9 C11 H11B 109.5 . . ?
C9 C11 H11C 109.5 . . ?
H11A C11 H11B 109.5 . . ?
H11A C11 H11C 109.5 . . ?
H11B C11 H11C 109.5 . . ?
C9 C12 H12A 109.5 . . ?
C9 C12 H12B 109.5 . . ?
C9 C12 H12C 109.5 . . ?
H12A C12 H12B 109.5 . . ?
H12A C12 H12C 109.5 . . ?
H12B C12 H12C 109.5 . . ?
C9 C13 H13A 109.5 . . ?
C9 C13 H13B 109.5 . . ?
C9 C13 H13C 109.5 . . ?
H13A C13 H13B 109.5 . . ?
H13A C13 H13C 109.5 . . ?
H13B C13 H13C 109.5 . . ?
C9 C14 H14A 109.5 . . ?
C9 C14 H14B 109.5 . . ?
C9 C14 H14C 109.5 . . ?
H14A C14 H14B 109.5 . . ?
H14A C14 H14C 109.5 . . ?
H14B C14 H14C 109.5 . . ?
C9 C15 H15A 109.5 . . ?
C9 C15 H15B 109.5 . . ?
C9 C15 H15C 109.5 . . ?
H15A C15 H15B 109.5 . . ?
H15A C15 H15C 109.5 . . ?
H15B C15 H15C 109.5 . . ?
O6 C16 C17 110.0(4) . . ?
O6 C16 C18 105.6(3) . . ?
O6 C16 C19 109.5(4) . . ?
C17 C16 C18 110.9(4) . . ?
C17 C16 C19 110.8(4) . . ?
C18 C16 C19 110.0(4) . . ?
C16 C17 H17A 109.5 . . ?
C16 C17 H17B 109.5 . . ?
C16 C17 H17C 109.5 . . ?
H17A C17 H17B 109.5 . . ?
H17A C17 H17C 109.5 . . ?
H17B C17 H17C 109.5 . . ?
C16 C18 H18A 109.5 . . ?
C16 C18 H18B 109.5 . . ?
C16 C18 H18C 109.5 . . ?
H18A C18 H18B 109.5 . . ?
H18A C18 H18C 109.5 . . ?
H18B C18 H18C 109.5 . . ?
C16 C19 H19A 109.5 . . ?
C16 C19 H19B 109.5 . . ?
C16 C19 H19C 109.5 . . ?
H19A C19 H19B 109.5 . . ?
H19A C19 H19C 109.5 . . ?
H19B C19 H19C 109.5 . . ?
O7 C20 C21 106.7(5) . . ?
O7 C20 C22 112.1(5) . . ?
O7 C20 C23 105.7(5) . . ?
O7 C20 C24 107.5(11) . . ?
O7 C20 C25 111.4(11) . . ?
O7 C20 C26 107.9(12) . . ?
C21 C20 C22 111.3(6) . . ?
C21 C20 C23 110.0(6) . . ?
C22 C20 C23 110.7(6) . . ?
C25 C20 C24 109.9(11) . . ?
C25 C20 C26 111.1(11) . . ?
C26 C20 C24 108.8(10) . . ?
C20 C21 H21A 109.5 . . ?
C20 C21 H21B 109.5 . . ?
C20 C21 H21C 109.5 . . ?
H21A C21 H21B 109.5 . . ?
H21A C21 H21C 109.5 . . ?
H21B C21 H21C 109.5 . . ?
C20 C22 H22A 109.5 . . ?
C20 C22 H22B 109.5 . . ?
C20 C22 H22C 109.5 . . ?
H22A C22 H22B 109.5 . . ?
H22A C22 H22C 109.5 . . ?
H22B C22 H22C 109.5 . . ?
C20 C23 H23A 109.5 . . ?
C20 C23 H23B 109.5 . . ?
C20 C23 H23C 109.5 . . ?
H23A C23 H23B 109.5 . . ?
H23A C23 H23C 109.5 . . ?
H23B C23 H23C 109.5 . . ?
C20 C24 H24A 109.5 . . ?
C20 C24 H24B 109.5 . . ?
C20 C24 H24C 109.5 . . ?
H24A C24 H24B 109.5 . . ?
H24A C24 H24C 109.5 . . ?
H24B C24 H24C 109.5 . . ?
C20 C25 H25A 109.5 . . ?
C20 C25 H25B 109.5 . . ?
C20 C25 H25C 109.5 . . ?
H25A C25 H25B 109.5 . . ?
H25A C25 H25C 109.5 . . ?
H25B C25 H25C 109.5 . . ?
C20 C26 H26A 109.5 . . ?
C20 C26 H26B 109.5 . . ?
C20 C26 H26C 109.5 . . ?
H26A C26 H26B 109.5 . . ?
H26A C26 H26C 109.5 . . ?
H26B C26 H26C 109.5 . . ?
O8 C27 C28 110.0(8) . . ?
O8 C27 C29 108.4(11) . . ?
O8 C27 C30 105.5(9) . . ?
O8 C27 C31 113.2(8) . . ?
O8 C27 C32 107.9(8) . . ?
O8 C27 C33 105.4(8) . . ?
C29 C27 C28 110.6(10) . . ?
C29 C27 C30 114.2(9) . . ?
C30 C27 C28 108.1(8) . . ?
C31 C27 C32 110.2(9) . . ?
C31 C27 C33 111.5(7) . . ?
C33 C27 C32 108.4(8) . . ?
C27 C28 H28A 109.5 . . ?
C27 C28 H28B 109.5 . . ?
C27 C28 H28C 109.5 . . ?
H28A C28 H28B 109.5 . . ?
H28A C28 H28C 109.5 . . ?
H28B C28 H28C 109.5 . . ?
C27 C29 H29A 109.5 . . ?
C27 C29 H29B 109.5 . . ?
C27 C29 H29C 109.5 . . ?
H29A C29 H29B 109.5 . . ?
H29A C29 H29C 109.5 . . ?
H29B C29 H29C 109.5 . . ?
C27 C30 H30A 109.5 . . ?
C27 C30 H30B 109.5 . . ?
C27 C30 H30C 109.5 . . ?
H30A C30 H30B 109.5 . . ?
H30A C30 H30C 109.5 . . ?
H30B C30 H30C 109.5 . . ?
C27 C31 H31A 109.5 . . ?
C27 C31 H31B 109.5 . . ?
C27 C31 H31C 109.5 . . ?
H31A C31 H31B 109.5 . . ?
H31A C31 H31C 109.5 . . ?
H31B C31 H31C 109.5 . . ?
C27 C32 H32A 109.5 . . ?
C27 C32 H32B 109.5 . . ?
C27 C32 H32C 109.5 . . ?
H32A C32 H32B 109.5 . . ?
H32A C32 H32C 109.5 . . ?
H32B C32 H32C 109.5 . . ?
C27 C33 H33A 109.5 . . ?
C27 C33 H33B 109.5 . . ?
C27 C33 H33C 109.5 . . ?
H33A C33 H33B 109.5 . . ?
H33A C33 H33C 109.5 . . ?
H33B C33 H33C 109.5 . . ?
O10 C34 C35 103.1(4) . . ?
O10 C34 C36 108.1(4) . . ?
O10 C34 C37 113.0(5) . . ?
C36 C34 C35 108.7(5) . . ?
C37 C34 C35 111.5(5) . . ?
C37 C34 C36 112.0(5) . . ?
C34 C35 H35A 109.5 . . ?
C34 C35 H35B 109.5 . . ?
C34 C35 H35C 109.5 . . ?
H35A C35 H35B 109.5 . . ?
H35A C35 H35C 109.5 . . ?
H35B C35 H35C 109.5 . . ?
C34 C36 H36A 109.5 . . ?
C34 C36 H36B 109.5 . . ?
C34 C36 H36C 109.5 . . ?
H36A C36 H36B 109.5 . . ?
H36A C36 H36C 109.5 . . ?
H36B C36 H36C 109.5 . . ?
C34 C37 H37A 109.5 . . ?
C34 C37 H37B 109.5 . . ?
C34 C37 H37C 109.5 . . ?
H37A C37 H37B 109.5 . . ?
H37A C37 H37C 109.5 . . ?
H37B C37 H37C 109.5 . . ?
O11 C38 C39 108.2(5) . . ?
O11 C38 C40 110.8(5) . . ?
O11 C38 C41 106.0(4) . . ?
C40 C38 C39 111.0(5) . . ?
C40 C38 C41 110.9(5) . . ?
C41 C38 C39 109.8(5) . . ?
C38 C39 H39A 109.5 . . ?
C38 C39 H39B 109.5 . . ?
C38 C39 H39C 109.5 . . ?
H39A C39 H39B 109.5 . . ?
H39A C39 H39C 109.5 . . ?
H39B C39 H39C 109.5 . . ?
C38 C40 H40A 109.5 . . ?
C38 C40 H40B 109.5 . . ?
C38 C40 H40C 109.5 . . ?
H40A C40 H40B 109.5 . . ?
H40A C40 H40C 109.5 . . ?
H40B C40 H40C 109.5 . . ?
C38 C41 H41A 109.5 . . ?
C38 C41 H41B 109.5 . . ?
C38 C41 H41C 109.5 . . ?
H41A C41 H41B 109.5 . . ?
H41A C41 H41C 109.5 . . ?
H41B C41 H41C 109.5 . . ?
O12 C42 C43 110.3(4) . . ?
O12 C42 C44 105.9(4) . . ?
O12 C42 C45 109.5(4) . . ?
C43 C42 C44 111.0(5) . . ?
C43 C42 C45 110.4(5) . . ?
C44 C42 C45 109.7(4) . . ?
C42 C43 H43A 109.5 . . ?
C42 C43 H43B 109.5 . . ?
C42 C43 H43C 109.5 . . ?
H43A C43 H43B 109.5 . . ?
H43A C43 H43C 109.5 . . ?
H43B C43 H43C 109.5 . . ?
C42 C44 H44A 109.5 . . ?
C42 C44 H44B 109.5 . . ?
C42 C44 H44C 109.5 . . ?
H44A C44 H44B 109.5 . . ?
H44A C44 H44C 109.5 . . ?
H44B C44 H44C 109.5 . . ?
C42 C45 H45A 109.5 . . ?
C42 C45 H45B 109.5 . . ?
C42 C45 H45C 109.5 . . ?
H45A C45 H45B 109.5 . . ?
H45A C45 H45C 109.5 . . ?
H45B C45 H45C 109.5 . . ?
O13 C46 C47 87(3) . . ?
O13 C46 C48 94(2) . . ?
O13 C46 C49 125(3) . . ?
C47 C46 C48 115.7(15) . . ?
C47 C46 C49 116.5(15) . . ?
C49 C46 C48 115.3(14) . . ?
C46 C47 H47A 109.5 . . ?
C46 C47 H47B 109.5 . . ?
C46 C47 H47C 109.5 . . ?
H47A C47 H47B 109.5 . . ?
H47A C47 H47C 109.5 . . ?
H47B C47 H47C 109.5 . . ?
C46 C48 H48A 109.5 . . ?
C46 C48 H48B 109.5 . . ?
C46 C48 H48C 109.5 . . ?
H48A C48 H48B 109.5 . . ?
H48A C48 H48C 109.5 . . ?
H48B C48 H48C 109.5 . . ?
C46 C49 H49A 109.5 . . ?
C46 C49 H49B 109.5 . . ?
C46 C49 H49C 109.5 . . ?
H49A C49 H49B 109.5 . . ?
H49A C49 H49C 109.5 . . ?
H49B C49 H49C 109.5 . . ?
O14 C50 C51 110(3) . . ?
O14 C50 C52 107(3) . . ?
O14 C50 C53 110(3) . . ?
C51 C50 C53 109.2(18) . . ?
C52 C50 C51 110.0(18) . . ?
C52 C50 C53 110.0(18) . . ?
C50 C51 H51A 109.5 . . ?
C50 C51 H51B 109.5 . . ?
C50 C51 H51C 109.5 . . ?
H51A C51 H51B 109.5 . . ?
H51A C51 H51C 109.5 . . ?
H51B C51 H51C 109.5 . . ?
C50 C52 H52A 109.5 . . ?
C50 C52 H52B 109.5 . . ?
C50 C52 H52C 109.5 . . ?
H52A C52 H52B 109.5 . . ?
H52A C52 H52C 109.5 . . ?
H52B C52 H52C 109.5 . . ?
C50 C53 H53A 109.5 . . ?
C50 C53 H53B 109.5 . . ?
C50 C53 H53C 109.5 . . ?
H53A C53 H53B 109.5 . . ?
H53A C53 H53C 109.5 . . ?
H53B C53 H53C 109.5 . . ?
O15 C54 C55 110(3) . . ?
O15 C54 C56 120(3) . . ?
O15 C54 C57 106(2) . . ?
C55 C54 C56 106.5(18) . . ?
C57 C54 C55 107.4(18) . . ?
C57 C54 C56 107.0(17) . . ?
C54 C55 H55A 109.5 . . ?
C54 C55 H55B 109.5 . . ?
C54 C55 H55C 109.5 . . ?
H55A C55 H55B 109.5 . . ?
H55A C55 H55C 109.5 . . ?
H55B C55 H55C 109.5 . . ?
C54 C56 H56A 109.5 . . ?
C54 C56 H56B 109.5 . . ?
C54 C56 H56C 109.5 . . ?
H56A C56 H56B 109.5 . . ?
H56A C56 H56C 109.5 . . ?
H56B C56 H56C 109.5 . . ?
C54 C57 H57A 109.5 . . ?
C54 C57 H57B 109.5 . . ?
C54 C57 H57C 109.5 . . ?
H57A C57 H57B 109.5 . . ?
H57A C57 H57C 109.5 . . ?
H57B C57 H57C 109.5 . . ?

loop_
_geom_torsion_atom_site_label_1
_geom_torsion_atom_site_label_2
_geom_torsion_atom_site_label_3
_geom_torsion_atom_site_label_4
_geom_torsion
_geom_torsion_site_symmetry_1
_geom_torsion_site_symmetry_2
_geom_torsion_site_symmetry_3
_geom_torsion_site_symmetry_4
_geom_torsion_publ_flag
Pr1 Si02 O1 Pr1 -161.1(3) 7_556 . . . ?
Pr1 Si02 O2 C1 -10.2(4) 7_556 . . . ?
Pr1 Si02 O3 C5 171.3(4) 7_556 . . . ?
Pr1 Si02 O4 C9 152.4(3) 7_556 . . . ?
Pr1 O3 C5 C6 -148.5(3) 7_556 . . . ?
Pr1 O3 C5 C7 -30.1(5) 7_556 . . . ?
Pr1 O3 C5 C8 88.8(4) 7_556 . . . ?
Si02 O2 C1 C2 135.2(3) . . . . ?
Si02 O2 C1 C3 14.1(6) . . . . ?
Si02 O2 C1 C4 -107.6(4) . . . . ?
Si02 O3 C5 C6 42.8(6) . . . . ?
Si02 O3 C5 C7 161.2(3) . . . . ?
Si02 O3 C5 C8 -80.0(4) . . . . ?
Si02 O4 C9 C10 45.8(10) . . . . ?
Si02 O4 C9 C11 168.0(13) . . . . ?
Si02 O4 C9 C12 -72.0(9) . . . . ?
Si02 O4 C9 C13 74.7(11) . . . . ?
Si02 O4 C9 C14 -168.4(8) . . . . ?
Si02 O4 C9 C15 -49.9(13) . . . . ?
Si03 O10 C34 C35 177.2(4) . . . . ?
Si03 O10 C34 C36 62.2(6) . . . . ?
Si03 O10 C34 C37 -62.3(7) . . . . ?
Si03 O11 C38 C39 77.3(7) . . . . ?
Si03 O11 C38 C40 -44.6(7) . . . . ?
Si03 O11 C38 C41 -165.0(4) . . . . ?
Si03 O12 C42 C43 -73.3(6) . . . . ?
Si03 O12 C42 C44 166.5(4) . . . . ?
Si03 O12 C42 C45 48.3(6) . . . . ?
Si03 O13 C46 C47 -116(3) . . . . ?
Si03 O13 C46 C48 129(3) . . . . ?
Si03 O13 C46 C49 4(4) . . . . ?
Si03 O14 C50 C51 54(4) . . . . ?
Si03 O14 C50 C52 173(3) . . . . ?
Si03 O14 C50 C53 -67(4) . . . . ?
Si03 O15 C54 C55 75(3) . . . . ?
Si03 O15 C54 C56 -48(3) . . . . ?
Si03 O15 C54 C57 -169(2) . . . . ?
Si04 O6 C16 C17 43.7(5) . . . . ?
Si04 O6 C16 C18 163.3(3) . . . . ?
Si04 O6 C16 C19 -78.3(5) . . . . ?
Si04 O7 C20 C21 95.2(7) . . . . ?
Si04 O7 C20 C22 -27.0(8) . . . . ?
Si04 O7 C20 C23 -147.7(7) . . . . ?
Si04 O7 C20 C24 130.6(15) . . . . ?
Si04 O7 C20 C25 10.1(18) . . . . ?
Si04 O7 C20 C26 -112.1(15) . . . . ?
Si04 O8 C27 C28 -16.6(12) . . . . ?
Si04 O8 C27 C29 104.4(13) . . . . ?
Si04 O8 C27 C30 -133.0(11) . . . . ?
Si04 O8 C27 C31 -40.3(11) . . . . ?
Si04 O8 C27 C32 82.0(9) . . . . ?
Si04 O8 C27 C33 -162.4(10) . . . . ?
O1 Si02 O2 C1 47.0(4) . . . . ?
O1 Si02 O3 Pr1 -4.90(14) . . . 7_556 ?
O1 Si02 O3 C5 166.4(3) . . . . ?
O1 Si02 O4 C9 95.5(4) . . . . ?
O2 Si02 O1 Pr1 -116.15(12) . . . 7_556 ?
O2 Si02 O1 Pr1 82.8(3) . . . . ?
O2 Si02 O3 Pr1 118.73(12) . . . 7_556 ?
O2 Si02 O3 C5 -70.0(4) . . . . ?
O2 Si02 O4 C9 -35.6(4) . . . . ?
O3 Si02 O1 Pr1 -156.1(2) . . . . ?
O3 Si02 O1 Pr1 4.95(14) . . . 7_556 ?
O3 Si02 O2 C1 -66.2(4) . . . . ?
O3 Si02 O4 C9 -156.1(4) . . . . ?
O4 Si02 O1 Pr1 117.82(14) . . . 7_556 ?
O4 Si02 O1 Pr1 -43.2(3) . . . . ?
O4 Si02 O2 C1 177.6(4) . . . . ?
O4 Si02 O3 Pr1 -125.12(13) . . . 7_556 ?
O4 Si02 O3 C5 46.2(4) . . . . ?
O5 Si04 O6 C16 -83.5(4) . . . . ?
O5 Si04 O7 C20 -51.2(4) . . . . ?
O5 Si04 O8 C27 -169.9(4) . . . . ?
O6 Si04 O5 Pr1 -112.4(6) . . . . ?
O6 Si04 O7 C20 -176.6(4) . . . . ?
O6 Si04 O8 C27 -48.5(4) . . . . ?
O7 Si04 O5 Pr1 127.0(6) . . . . ?
O7 Si04 O6 C16 41.6(4) . . . . ?
O7 Si04 O8 C27 64.9(4) . . . . ?
O8 Si04 O5 Pr1 2.7(7) . . . . ?
O8 Si04 O6 C16 159.5(3) . . . . ?
O8 Si04 O7 C20 70.8(4) . . . . ?
O9 Si03 O10 C34 -76.7(5) . . . . ?
O9 Si03 O11 C38 -143.9(5) . . . . ?
O9 Si03 O12 C42 -68.9(4) . . . . ?
O9 Si03 O13 C46 89(3) . . . . ?
O9 Si03 O14 C50 153(3) . . . . ?
O9 Si03 O15 C54 53(2) . . . . ?
O10 Si03 O11 C38 -22.9(5) . . . . ?
O10 Si03 O12 C42 167.4(4) . . . . ?
O11 Si03 O10 C34 164.8(5) . . . . ?
O11 Si03 O12 C42 52.8(4) . . . . ?
O12 Si03 O10 C34 46.5(5) . . . . ?
O12 Si03 O11 C38 92.6(5) . . . . ?
O13 Si03 O14 C50 -77(3) . . . . ?
O13 Si03 O15 C54 -73(3) . . . . ?
O14 Si03 O13 C46 -36(4) . . . . ?
O14 Si03 O15 C54 168(2) . . . . ?
O15 Si03 O13 C46 -151(3) . . . . ?
O15 Si03 O14 C50 37(3) . . . . ?

_shelx_res_file                  
;
TITL PP310b in C2/c
    pp310b.res
    created by SHELXL-2019/3 at 16:11:03 on 14-Jan-2025
CELL 1.54184 25.9527 14.2269 27.4839 90 98.0362 90
ZERR 4 0.0005 0.0003 0.0005 0 0.0017 0
LATT 7
SYMM -X,+Y,0.5-Z
SFAC C H O Pr Si
UNIT 288 648 96 8 24
SADI Si03 O10 Si03 O13 Si03 O12 Si03 O15 Si03 O11 Si03 O14
SADI O13 O15 O15 O14 O13 O14
SADI O10 O12 O12 O11 O10 O11
SADI O13 C46 O10 C34 O12 C42 O15 C54 O14 C50 O11 C38
SADI C36 C34 C35 C34 C37 C34 C46 C47 C46 C49 C46 C48
SADI C47 C48 C48 C49 C47 C49
SADI C36 C35 C35 C37 C36 C37
SADI C44 C42 C45 C42 C43 C42 C54 C55 C54 C56 C57 C54
SADI C44 C45 C45 C43 C44 C43
SADI C55 C56 C56 C57 C55 C57
SADI C50 C51 C50 C52 C50 C53 C41 C38 C39 C38 C40 C38
SADI C52 C53 C53 C51 C51 C52
SADI C39 C41 C41 C40 C39 C40
SIMU 0.01 0.02 2 Si03 O10 > O15 C34 > C57
SADI C23 C20 C26 C20 C24 C20 C21 C20 C25 C20 C22 C20
SADI C21 C23 C23 C22 C21 C22
SADI C24 C26 C26 C25 C24 C25
SIMU 0.02 0.04 2 C20 > C26
SADI C11 C9 C14 C9 C13 C9 C10 C9 C15 C9 C12 C9
SADI C10 C11 C11 C12 C10 C12
SADI C13 C14 C14 C15 C13 C15
SIMU 0.02 0.04 2 C9 > C15
SADI C31 C27 C28 C27 C32 C27 C29 C27 C30 C27 C33 C27
SADI C30 C29 C29 C28 C28 C30
SADI C33 C32 C32 C31 C31 C33
SIMU 0.01 0.02 2 C27 > C33

L.S. 10
PLAN  10
SIZE 0.164 0.085 0.073
TEMP -133
CONF
list 4
MORE -1
BOND $H
fmap 2 53
acta
REM <olex2.extras>
REM <HklSrc "%.\\pp310b.hkl">
REM </olex2.extras>

WGHT    0.047700   21.487999
FVAR       1.17584   0.88951   0.73821   0.54244   0.46270
PR1   4    0.306682    0.252980    0.556643    11.00000    0.02071    0.02446 =
         0.01816   -0.00102    0.00454   -0.00109
SI02  5    0.162671    0.324190    0.547147    11.00000    0.02431    0.02895 =
         0.02166    0.00012    0.00929    0.00170
SI03  5    0.378610    0.469074    0.606496    11.00000    0.03324    0.03501 =
         0.02753   -0.00827    0.00829   -0.00949
SI04  5    0.344194    0.055352    0.645027    11.00000    0.03880    0.03591 =
         0.02326    0.00299    0.00372    0.00934
O1    3    0.218347    0.295965    0.531465    11.00000    0.02332    0.02844 =
         0.02332    0.00115    0.00811    0.00044
O2    3    0.155295    0.432444    0.561500    11.00000    0.03866    0.02993 =
         0.02915   -0.00071    0.01140    0.00659
O3    3    0.124733    0.292574    0.495721    11.00000    0.02074    0.04036 =
         0.02832   -0.00511    0.00867   -0.00234
O4    3    0.144155    0.262901    0.590483    11.00000    0.04481    0.04151 =
         0.02901    0.00570    0.01935   -0.00022
O5    3    0.320503    0.140354    0.610924    11.00000    0.03322    0.03174 =
         0.02748    0.00541    0.00779    0.00399
O6    3    0.312895   -0.043269    0.634519    11.00000    0.05304    0.03648 =
         0.02965   -0.00026    0.01107    0.00403
O7    3    0.345224    0.075346    0.703584    11.00000    0.07390    0.04145 =
         0.02509    0.00276    0.00301    0.00186
O8    3    0.401970    0.033300    0.631430    11.00000    0.04166    0.05940 =
         0.04827    0.00308    0.00292    0.02081
O9    3    0.343514    0.382462    0.585005    11.00000    0.02986    0.03224 =
         0.03726   -0.00729    0.00633   -0.00805
PART 1
O10   3    0.377362    0.485211    0.665019    21.00000    0.04709    0.05148 =
         0.03063   -0.00568    0.00821   -0.00175
O11   3    0.438670    0.446471    0.601328    21.00000    0.03391    0.06279 =
         0.04144   -0.01551    0.00477   -0.00917
O12   3    0.359746    0.567127    0.579016    21.00000    0.04800    0.04339 =
         0.03065    0.00001    0.01257   -0.00569
PART 2
O13   3    0.353939    0.541623    0.641828   -21.00000    0.05051    0.04396 =
         0.03059   -0.00894    0.01846   -0.00520
O14   3    0.432903    0.426991    0.632596   -21.00000    0.03599    0.06271 =
         0.04170   -0.01365    0.00664   -0.00944
O15   3    0.392409    0.533656    0.559573   -21.00000    0.04356    0.04505 =
         0.03630    0.00011    0.01718   -0.01058
PART 0
C1    1    0.164564    0.524262    0.542424    11.00000    0.05002    0.02794 =
         0.03355   -0.00041    0.00751    0.00245
C2    1    0.115995    0.581897    0.546373    11.00000    0.06235    0.04416 =
         0.06692    0.00295    0.01577    0.01545
AFIX 137
H2A   2    0.086297    0.554391    0.525200    11.00000   -1.50000
H2B   2    0.121339    0.646625    0.535951    11.00000   -1.50000
H2C   2    0.109041    0.581829    0.580515    11.00000   -1.50000
AFIX   0
C3    1    0.175262    0.517948    0.489292    11.00000    0.05907    0.04620 =
         0.03270    0.00650    0.01114    0.00319
AFIX 137
H3A   2    0.205989    0.478619    0.487732    11.00000   -1.50000
H3B   2    0.181541    0.581089    0.477134    11.00000   -1.50000
H3C   2    0.145123    0.490082    0.468905    11.00000   -1.50000
AFIX   0
C4    1    0.210380    0.566589    0.575215    11.00000    0.05590    0.05330 =
         0.04891   -0.00970    0.00599   -0.01206
AFIX 137
H4A   2    0.203836    0.564598    0.609464    11.00000   -1.50000
H4B   2    0.215082    0.631981    0.565525    11.00000   -1.50000
H4C   2    0.241899    0.530606    0.571894    11.00000   -1.50000
AFIX   0
C5    1    0.067570    0.280215    0.486500    11.00000    0.01997    0.06324 =
         0.04559   -0.01501    0.00806   -0.00569
C6    1    0.041791    0.360415    0.510441    11.00000    0.02607    0.10477 =
         0.08592   -0.04278    0.00659    0.01079
AFIX 137
H6A   2    0.051724    0.357623    0.546148    11.00000   -1.50000
H6B   2    0.003902    0.354894    0.502564    11.00000   -1.50000
H6C   2    0.053107    0.420489    0.498063    11.00000   -1.50000
AFIX   0
C7    1    0.053604    0.284331    0.430985    11.00000    0.02991    0.06998 =
         0.04620   -0.00823   -0.00284   -0.00020
AFIX 137
H7A   2    0.067279    0.342528    0.418634    11.00000   -1.50000
H7B   2    0.015676    0.282926    0.422337    11.00000   -1.50000
H7C   2    0.068847    0.230195    0.416176    11.00000   -1.50000
AFIX   0
C8    1    0.054664    0.184918    0.506302    11.00000    0.04356    0.08061 =
         0.05157   -0.01024    0.01569   -0.02989
AFIX 137
H8A   2    0.068471    0.135351    0.486996    11.00000   -1.50000
H8B   2    0.016816    0.178207    0.503960    11.00000   -1.50000
H8C   2    0.070359    0.179582    0.540754    11.00000   -1.50000
AFIX   0
C9    1    0.146950    0.272904    0.642779    11.00000    0.06657    0.05823 =
         0.02454    0.00801    0.01552    0.00882
PART 1
C10   1    0.131753    0.370195    0.658410    41.00000    0.07051    0.10608 =
         0.03511    0.00915    0.02259    0.02993
AFIX 137
H10A  2    0.158135    0.415783    0.651594    41.00000   -1.50000
H10B  2    0.129337    0.370065    0.693677    41.00000   -1.50000
H10C  2    0.097975    0.387559    0.640053    41.00000   -1.50000
AFIX   0
C11   1    0.111913    0.199825    0.658099    41.00000    0.13875    0.12753 =
         0.05918    0.00759    0.05340   -0.05325
AFIX 137
H11A  2    0.075649    0.217923    0.647489    41.00000   -1.50000
H11B  2    0.117876    0.193516    0.693953    41.00000   -1.50000
H11C  2    0.119025    0.139663    0.642994    41.00000   -1.50000
AFIX   0
C12   1    0.203028    0.257381    0.664082    41.00000    0.08311    0.05039 =
         0.06806   -0.01458   -0.01980    0.01594
AFIX 137
H12A  2    0.215991    0.200344    0.649894    41.00000   -1.50000
H12B  2    0.205689    0.250278    0.699813    41.00000   -1.50000
H12C  2    0.223868    0.311427    0.656391    41.00000   -1.50000
AFIX   0
PART 2
C13   1    0.107618    0.345587    0.653360   -41.00000    0.08979    0.06308 =
         0.05484    0.00656    0.05779    0.02637
AFIX 137
H13A  2    0.118388    0.407643    0.643027   -41.00000   -1.50000
H13B  2    0.105467    0.346481    0.688674   -41.00000   -1.50000
H13C  2    0.073464    0.329823    0.635248   -41.00000   -1.50000
AFIX   0
C14   1    0.131096    0.176233    0.659941   -41.00000    0.08952    0.07037 =
         0.06062    0.03609    0.05680    0.03040
AFIX 137
H14A  2    0.093614    0.167294    0.650326   -41.00000   -1.50000
H14B  2    0.139385    0.172096    0.695774   -41.00000   -1.50000
H14C  2    0.150128    0.127346    0.644723   -41.00000   -1.50000
AFIX   0
C15   1    0.201843    0.295725    0.661467   -41.00000    0.10774    0.10301 =
         0.03845   -0.00596   -0.00752    0.00636
AFIX 137
H15A  2    0.224751    0.249134    0.649293   -41.00000   -1.50000
H15B  2    0.206890    0.294750    0.697473   -41.00000   -1.50000
H15C  2    0.210203    0.358391    0.649997   -41.00000   -1.50000
AFIX   0
PART 0
C16   1    0.267245   -0.081096    0.650941    11.00000    0.06774    0.03885 =
         0.03719   -0.00136    0.01807   -0.00243
C17   1    0.225820   -0.006748    0.648684    11.00000    0.05914    0.05449 =
         0.07503   -0.01213    0.02188   -0.00074
AFIX 137
H17A  2    0.237196    0.042975    0.672453    11.00000   -1.50000
H17B  2    0.193518   -0.034800    0.656599    11.00000   -1.50000
H17C  2    0.219741    0.020051    0.615529    11.00000   -1.50000
AFIX   0
C18   1    0.249906   -0.161628    0.615919    11.00000    0.07985    0.04367 =
         0.05344   -0.00674    0.01301   -0.00482
AFIX 137
H18A  2    0.243133   -0.137620    0.582209    11.00000   -1.50000
H18B  2    0.218057   -0.189733    0.624867    11.00000   -1.50000
H18C  2    0.277373   -0.209337    0.618151    11.00000   -1.50000
AFIX   0
C19   1    0.281028   -0.118705    0.703429    11.00000    0.12322    0.05855 =
         0.03921    0.00544    0.02434   -0.00940
AFIX 137
H19A  2    0.306835   -0.169073    0.703768    11.00000   -1.50000
H19B  2    0.249606   -0.143389    0.714932    11.00000   -1.50000
H19C  2    0.295454   -0.067690    0.725136    11.00000   -1.50000
AFIX   0
C20   1    0.364429    0.151924    0.735266    11.00000    0.06750    0.04720 =
         0.03347   -0.00661   -0.00105    0.00839
PART 1
C21   1    0.319552    0.215376    0.738496    31.00000    0.08410    0.06652 =
         0.08828   -0.03227   -0.01185    0.02908
AFIX 137
H21A  2    0.307480    0.241954    0.706004    31.00000   -1.50000
H21B  2    0.330333    0.266326    0.761696    31.00000   -1.50000
H21C  2    0.291246    0.179694    0.749919    31.00000   -1.50000
AFIX   0
C22   1    0.408540    0.203470    0.716524    31.00000    0.08883    0.09232 =
         0.07037   -0.03245    0.01143   -0.02918
AFIX 137
H22A  2    0.437546    0.160018    0.714884    31.00000   -1.50000
H22B  2    0.420134    0.255352    0.738855    31.00000   -1.50000
H22C  2    0.396576    0.228507    0.683666    31.00000   -1.50000
AFIX   0
C23   1    0.382522    0.108080    0.784990    31.00000    0.14465    0.07831 =
         0.03901   -0.00593   -0.02423    0.01071
AFIX 137
H23A  2    0.354075    0.071373    0.795479    31.00000   -1.50000
H23B  2    0.392918    0.157763    0.809068    31.00000   -1.50000
H23C  2    0.412270    0.066761    0.782571    31.00000   -1.50000
AFIX   0
PART 2
C24   1    0.321547    0.179725    0.764569   -31.00000    0.07302    0.08639 =
         0.05944   -0.02734   -0.00320    0.01607
AFIX 137
H24A  2    0.288008    0.178462    0.743183   -31.00000   -1.50000
H24B  2    0.328162    0.243276    0.777728   -31.00000   -1.50000
H24C  2    0.320727    0.135423    0.791754   -31.00000   -1.50000
AFIX   0
C25   1    0.379254    0.234167    0.706452   -31.00000    0.12614    0.07995 =
         0.06449   -0.03064   -0.00630   -0.02654
AFIX 137
H25A  2    0.404181    0.214047    0.684847   -31.00000   -1.50000
H25B  2    0.395188    0.282676    0.729023   -31.00000   -1.50000
H25C  2    0.348122    0.259757    0.686572   -31.00000   -1.50000
AFIX   0
C26   1    0.409904    0.116724    0.769844   -31.00000    0.08458    0.08007 =
         0.07167   -0.02402   -0.00907   -0.00038
AFIX 137
H26A  2    0.399428    0.061577    0.787450   -31.00000   -1.50000
H26B  2    0.422051    0.166212    0.793498   -31.00000   -1.50000
H26C  2    0.438055    0.099302    0.751261   -31.00000   -1.50000
AFIX   0
PART 0
C27   1    0.438613   -0.042578    0.644617    11.00000    0.05582    0.08171 =
         0.05467   -0.00605   -0.00774    0.03930
PART 1
C28   1    0.423559   -0.097142    0.689549    51.00000    0.08023    0.09277 =
         0.06499    0.00567   -0.01925    0.05450
AFIX 137
H28A  2    0.428870   -0.056673    0.718675    51.00000   -1.50000
H28B  2    0.445407   -0.153312    0.695383    51.00000   -1.50000
H28C  2    0.386906   -0.115848    0.682924    51.00000   -1.50000
AFIX   0
C29   1    0.437663   -0.106286    0.601386    51.00000    0.07957    0.10729 =
         0.06309   -0.00907    0.00560    0.03759
AFIX 137
H29A  2    0.404652   -0.140750    0.596346    51.00000   -1.50000
H29B  2    0.466594   -0.150968    0.607376    51.00000   -1.50000
H29C  2    0.441119   -0.068990    0.572039    51.00000   -1.50000
AFIX   0
C30   1    0.490745    0.004842    0.660208    51.00000    0.06112    0.11654 =
         0.09361   -0.00123   -0.01902    0.02859
AFIX 137
H30A  2    0.502749    0.034208    0.631553    51.00000   -1.50000
H30B  2    0.516219   -0.042122    0.674205    51.00000   -1.50000
H30C  2    0.486903    0.053035    0.684923    51.00000   -1.50000
AFIX   0
PART 2
C31   1    0.441302   -0.072910    0.697333   -51.00000    0.09543    0.11125 =
         0.04422   -0.01122   -0.03189    0.05922
AFIX 137
H31A  2    0.454714   -0.021088    0.718967   -51.00000   -1.50000
H31B  2    0.464525   -0.127252    0.703342   -51.00000   -1.50000
H31C  2    0.406419   -0.090156    0.704039   -51.00000   -1.50000
AFIX   0
C32   1    0.422566   -0.125816    0.610098   -51.00000    0.07134    0.06555 =
         0.04855   -0.00619    0.01136    0.03370
AFIX 137
H32A  2    0.388800   -0.150095    0.616446   -51.00000   -1.50000
H32B  2    0.448781   -0.175625    0.615967   -51.00000   -1.50000
H32C  2    0.419889   -0.104767    0.575885   -51.00000   -1.50000
AFIX   0
C33   1    0.491118   -0.005636    0.633658   -51.00000    0.04501    0.11360 =
         0.12235   -0.02509   -0.01449    0.03300
AFIX 137
H33A  2    0.488875    0.008641    0.598542   -51.00000   -1.50000
H33B  2    0.517946   -0.053465    0.642605   -51.00000   -1.50000
H33C  2    0.500180    0.051588    0.652803   -51.00000   -1.50000
AFIX   0
PART 1
C34   1    0.341739    0.524415    0.694900    21.00000    0.06066    0.05426 =
         0.03415   -0.00698    0.02109    0.00034
C35   1    0.369459    0.507782    0.747819    21.00000    0.09661    0.08787 =
         0.03681   -0.00984    0.01248    0.00759
AFIX 137
H35A  2    0.374719    0.440214    0.753402    21.00000   -1.50000
H35B  2    0.347964    0.532869    0.771417    21.00000   -1.50000
H35C  2    0.403244    0.539733    0.752139    21.00000   -1.50000
AFIX   0
C36   1    0.291924    0.466115    0.687158    21.00000    0.05355    0.09522 =
         0.06322    0.02748    0.01784   -0.00150
AFIX 137
H36A  2    0.276243    0.470019    0.652647    21.00000   -1.50000
H36B  2    0.267393    0.490461    0.708136    21.00000   -1.50000
H36C  2    0.300141    0.400417    0.695716    21.00000   -1.50000
AFIX   0
C37   1    0.331408    0.625664    0.685198    21.00000    0.11300    0.05764 =
         0.07129   -0.00439    0.01470    0.01030
AFIX 137
H37A  2    0.364036    0.660963    0.692128    21.00000   -1.50000
H37B  2    0.306704    0.648582    0.706373    21.00000   -1.50000
H37C  2    0.316657    0.634375    0.650680    21.00000   -1.50000
AFIX   0
C38   1    0.486928    0.467424    0.632135    21.00000    0.03108    0.08029 =
         0.05203   -0.01416    0.00137   -0.01235
C39   1    0.493189    0.398541    0.675455    21.00000    0.04742    0.09885 =
         0.05789   -0.00835   -0.00717   -0.00037
AFIX 137
H39A  2    0.463537    0.404893    0.693721    21.00000   -1.50000
H39B  2    0.525468    0.412579    0.697258    21.00000   -1.50000
H39C  2    0.494564    0.334119    0.663078    21.00000   -1.50000
AFIX   0
C40   1    0.487533    0.568748    0.650124    21.00000    0.05486    0.09449 =
         0.06755   -0.03053   -0.00068   -0.02648
AFIX 137
H40A  2    0.483976    0.611415    0.621859    21.00000   -1.50000
H40B  2    0.520477    0.581331    0.671210    21.00000   -1.50000
H40C  2    0.458534    0.578683    0.668874    21.00000   -1.50000
AFIX   0
C41   1    0.529918    0.450827    0.600373    21.00000    0.03430    0.09252 =
         0.07567   -0.01710    0.00747   -0.00898
AFIX 137
H41A  2    0.529677    0.384732    0.590300    21.00000   -1.50000
H41B  2    0.563725    0.466154    0.619303    21.00000   -1.50000
H41C  2    0.523923    0.490950    0.571145    21.00000   -1.50000
AFIX   0
C42   1    0.361595    0.600824    0.529731    21.00000    0.05519    0.05047 =
         0.03254    0.00366    0.01602   -0.00135
C43   1    0.416501    0.626437    0.523272    21.00000    0.05579    0.09080 =
         0.05391    0.01227    0.01853   -0.01562
AFIX 137
H43A  2    0.429274    0.675667    0.546853    21.00000   -1.50000
H43B  2    0.417171    0.649497    0.489767    21.00000   -1.50000
H43C  2    0.438805    0.570821    0.528992    21.00000   -1.50000
AFIX   0
C44   1    0.326446    0.686126    0.523471    21.00000    0.07793    0.05165 =
         0.04748    0.01131    0.01879    0.00019
AFIX 137
H44A  2    0.290408    0.666733    0.524653    21.00000   -1.50000
H44B  2    0.328947    0.715850    0.491719    21.00000   -1.50000
H44C  2    0.337222    0.731028    0.549986    21.00000   -1.50000
AFIX   0
C45   1    0.340487    0.524715    0.492577    21.00000    0.06307    0.06765 =
         0.03536   -0.00044    0.00196   -0.00252
AFIX 137
H45A  2    0.364457    0.471145    0.495333    21.00000   -1.50000
H45B  2    0.337297    0.550519    0.459230    21.00000   -1.50000
H45C  2    0.306239    0.503916    0.499461    21.00000   -1.50000
AFIX   0
PART 2
C46   1    0.351016    0.549860    0.693146   -21.00000    0.06204    0.05604 =
         0.03751   -0.00590    0.01434   -0.00101
C47   1    0.293367    0.538887    0.679848   -21.00000    0.07908    0.06751 =
         0.06017   -0.00522    0.01488   -0.00366
AFIX 137
H47A  2    0.278651    0.596875    0.664449   -21.00000   -1.50000
H47B  2    0.277666    0.526167    0.709596   -21.00000   -1.50000
H47C  2    0.286067    0.486441    0.656798   -21.00000   -1.50000
AFIX   0
C48   1    0.370812    0.649120    0.696045   -21.00000    0.08186    0.05154 =
         0.04489   -0.01132    0.02326    0.00153
AFIX 137
H48A  2    0.408019    0.649232    0.708776   -21.00000   -1.50000
H48B  2    0.351857    0.685597    0.718053   -21.00000   -1.50000
H48C  2    0.365485    0.677337    0.663197   -21.00000   -1.50000
AFIX   0
C49   1    0.377164    0.484605    0.731763   -21.00000    0.06612    0.06106 =
         0.04376   -0.01784    0.01787    0.00374
AFIX 137
H49A  2    0.393109    0.432423    0.715992   -21.00000   -1.50000
H49B  2    0.351355    0.459882    0.751277   -21.00000   -1.50000
H49C  2    0.404119    0.518851    0.753264   -21.00000   -1.50000
AFIX   0
C50   1    0.486540    0.455016    0.644504   -21.00000    0.03329    0.07612 =
         0.05141   -0.01511    0.00460   -0.01272
C51   1    0.489878    0.547283    0.673145   -21.00000    0.04470    0.08223 =
         0.06179   -0.02577   -0.00072   -0.02180
AFIX 137
H51A  2    0.462708    0.590260    0.658107   -21.00000   -1.50000
H51B  2    0.524113    0.575906    0.672444   -21.00000   -1.50000
H51C  2    0.484956    0.534907    0.707269   -21.00000   -1.50000
AFIX   0
C52   1    0.514614    0.377376    0.675976   -21.00000    0.04067    0.08868 =
         0.05490   -0.00961    0.00589   -0.00549
AFIX 137
H52A  2    0.527820    0.402427    0.708555   -21.00000   -1.50000
H52B  2    0.543749    0.353964    0.660266   -21.00000   -1.50000
H52C  2    0.490324    0.325813    0.679344   -21.00000   -1.50000
AFIX   0
C53   1    0.511308    0.468081    0.597632   -21.00000    0.02319    0.07564 =
         0.05902   -0.02424    0.00351   -0.01858
AFIX 137
H53A  2    0.519158    0.406425    0.584564   -21.00000   -1.50000
H53B  2    0.543544    0.504340    0.605150   -21.00000   -1.50000
H53C  2    0.487093    0.501850    0.573146   -21.00000   -1.50000
AFIX   0
C54   1    0.356006    0.572513    0.519953   -21.00000    0.05258    0.05238 =
         0.03784    0.00182    0.01702   -0.00716
C55   1    0.328347    0.656769    0.538702   -21.00000    0.06411    0.05515 =
         0.03914    0.00590    0.01874    0.00199
AFIX 137
H55A  2    0.311511    0.637721    0.566917   -21.00000   -1.50000
H55B  2    0.301999    0.680278    0.512500   -21.00000   -1.50000
H55C  2    0.353741    0.706506    0.548751   -21.00000   -1.50000
AFIX   0
C56   1    0.313455    0.509714    0.492500   -21.00000    0.05636    0.05471 =
         0.03234   -0.00520    0.01019   -0.00616
AFIX 137
H56A  2    0.326549    0.445286    0.491183   -21.00000   -1.50000
H56B  2    0.303759    0.533516    0.459010   -21.00000   -1.50000
H56C  2    0.282878    0.510230    0.509770   -21.00000   -1.50000
AFIX   0
C57   1    0.388648    0.608619    0.482087   -21.00000    0.05634    0.06407 =
         0.04230    0.01250    0.02826   -0.00737
AFIX 137
H57A  2    0.414157    0.654158    0.497573   -21.00000   -1.50000
H57B  2    0.365974    0.639099    0.455156   -21.00000   -1.50000
H57C  2    0.406855    0.555874    0.469123   -21.00000   -1.50000
AFIX   0
HKLF 4


REM  PP310b in C2/c
REM wR2 = 0.1012, GooF = S = 1.041, Restrained GooF = 1.029 for all data
REM R1 = 0.0399 for 8442 Fo > 4sig(Fo) and 0.0466 for all 9752 data
REM 734 parameters refined using 822 restraints

END

WGHT      0.0473     21.5313

REM Highest difference peak  0.753,  deepest hole -1.174,  1-sigma level  0.078
Q1    1   0.3426  0.3277  0.5606  11.00000  0.05    0.75
Q2    1   0.3193  0.2859  0.5827  11.00000  0.05    0.70
Q3    1   0.3237  0.2129  0.5779  11.00000  0.05    0.68
Q4    1   0.3382  0.1810  0.5581  11.00000  0.05    0.67
Q5    1   0.2786  0.3357  0.5573  11.00000  0.05    0.55
Q6    1   0.2812  0.2430  0.5175  11.00000  0.05    0.52
Q7    1   0.2789  0.1741  0.5572  11.00000  0.05    0.49
Q8    1   0.3203  0.1764  0.6206  11.00000  0.05    0.48
Q9    1   0.3197  0.1628  0.5375  11.00000  0.05    0.47
Q10   1   0.2007  0.3013  0.5192  11.00000  0.05    0.43
;
_shelx_res_checksum              89660
_olex2_date_sample_data_collection 2024-12-06
_olex2_submission_special_instructions 'No special instructions were received'
_oxdiff_exptl_absorpt_empirical_details 
;
Empirical correction (ABSPACK) includes:
- Absorption correction using spherical harmonics
- Frame scaling
- Detector area scaling
- B-factor correction
;
_oxdiff_exptl_absorpt_empirical_full_max 3.328
_oxdiff_exptl_absorpt_empirical_full_min 0.428
####################################################################### 
# 
# This file contains crystal structure data downloaded from the 
# Cambridge Structural Database (CSD) hosted by the Cambridge 
# Crystallographic Data Centre (CCDC).
# 
# Full information about CCDC data access policies and citation 
# guidelines are available at http://www.ccdc.cam.ac.uk/access/V1 
# 
# Audit and citation data items may have been added by the CCDC. 
# Please retain this information to preserve the provenance of 
# this file and to allow appropriate attribution of the data. 
# 
#######################################################################

data_pp372b2
_database_code_depnum_ccdc_archive 'CCDC 2470052'
loop_
_audit_author_name
_audit_author_address
'Rosario Scopelliti'
;EPFL
Switzerland
;
_audit_update_record             
;
2025-07-04 deposited with the CCDC.	2025-10-03 downloaded from the CCDC.
;
_audit_creation_date             2025-04-02
_audit_creation_method           
;
Olex2 1.5
(compiled 2024.02.16 svn.r378c4104 for OlexSys, GUI svn.r6928)
;
_shelx_SHELXL_version_number     2019/3
_chemical_name_common            ?
_chemical_name_systematic        ?
_chemical_formula_moiety         'C90 H75 K2 O5 Pr Si5, 4(C7 H8)'
_chemical_formula_sum            'C118 H107 K2 O5 Pr Si5'
_chemical_formula_weight         1964.59
_chemical_melting_point          ?
_chemical_oxdiff_formula         'C118 H107 O5 Si5 K2 Pr1'
loop_
_atom_type_symbol
_atom_type_description
_atom_type_scat_dispersion_real
_atom_type_scat_dispersion_imag
_atom_type_scat_source
C C 0.0181 0.0091 'International Tables Vol C Tables 4.2.6.8 and 6.1.1.4'
H H 0.0000 0.0000 'International Tables Vol C Tables 4.2.6.8 and 6.1.1.4'
K K 0.3868 1.0657 'International Tables Vol C Tables 4.2.6.8 and 6.1.1.4'
O O 0.0492 0.0322 'International Tables Vol C Tables 4.2.6.8 and 6.1.1.4'
Pr Pr -2.4164 10.2820 'International Tables Vol C Tables 4.2.6.8 and 6.1.1.4'
Si Si 0.2541 0.3302 'International Tables Vol C Tables 4.2.6.8 and 6.1.1.4'

_shelx_space_group_comment       
;
The symmetry employed for this shelxl refinement is uniquely defined
by the following loop, which should always be used as a source of
symmetry information in preference to the above space-group names.
They are only intended as comments.
;
_space_group_crystal_system      monoclinic
_space_group_IT_number           14
_space_group_name_H-M_alt        'P 1 21/n 1'
_space_group_name_Hall           '-P 2yn'
loop_
_space_group_symop_operation_xyz
'x, y, z'
'-x+1/2, y+1/2, -z+1/2'
'-x, -y, -z'
'x-1/2, -y-1/2, z-1/2'

_cell_length_a                   19.0205(3)
_cell_length_b                   23.9582(7)
_cell_length_c                   22.3860(4)
_cell_angle_alpha                90
_cell_angle_beta                 92.3363(16)
_cell_angle_gamma                90
_cell_volume                     10192.8(4)
_cell_formula_units_Z            4
_cell_measurement_reflns_used    6975
_cell_measurement_temperature    140.00(10)
_cell_measurement_theta_max      72.3240
_cell_measurement_theta_min      3.4890
_shelx_estimated_absorpt_T_max   0.818
_shelx_estimated_absorpt_T_min   0.524
_exptl_absorpt_coefficient_mu    5.378
_exptl_absorpt_correction_T_max  0.924
_exptl_absorpt_correction_T_min  0.756
_exptl_absorpt_correction_type   analytical
_exptl_absorpt_process_details   
;
CrysAlisPro 1.171.44.101a (Rigaku Oxford Diffraction, 2025)
Analytical numeric absorption correction using a multifaceted crystal
model based on expressions derived by R.C. Clark & J.S. Reid.
(Clark, R. C. & Reid, J. S. (1995). Acta Cryst. A51, 887-897)
Empirical absorption correction using spherical harmonics,
implemented in SCALE3 ABSPACK scaling algorithm.
;
_exptl_absorpt_special_details   ?
_exptl_crystal_colour            'clear pale orange'
_exptl_crystal_density_diffrn    1.280
_exptl_crystal_density_meas      ?
_exptl_crystal_density_method    ?
_exptl_crystal_description       prism
_exptl_crystal_F_000             4088
loop_
_exptl_crystal_face_index_h
_exptl_crystal_face_index_k
_exptl_crystal_face_index_l
_exptl_crystal_face_perp_dist
0 1 0 0.0865
1 0 -1 0.0365
-1 0 -1 0.0171
-1 0 2 0.0452
1 0 -2 0.0355
0 -16 1 0.0500
1 -1 1 0.0228
9 1 10 0.0190
-2 1 -2 0.0266
-2 0 1 0.0399
-1 -1 -1 0.0306

_exptl_crystal_size_max          0.138
_exptl_crystal_size_mid          0.082
_exptl_crystal_size_min          0.039
loop_
_exptl_oxdiff_crystal_face_indexfrac_h
_exptl_oxdiff_crystal_face_indexfrac_k
_exptl_oxdiff_crystal_face_indexfrac_l
_exptl_oxdiff_crystal_face_x
_exptl_oxdiff_crystal_face_y
_exptl_oxdiff_crystal_face_z
0.0015 1.0010 -0.0003 0.0193 0.0608 -0.0088
1.0031 -0.0001 -0.9957 0.0067 -0.0169 -0.1026
-0.9958 0.0051 -1.0061 -0.1030 0.0337 0.0056
-1.0068 -0.0023 1.9966 0.0415 0.0085 0.1511
1.0068 0.0023 -1.9966 -0.0415 -0.0085 -0.1511
0.3843 -15.5097 0.9652 -0.2301 -0.9598 0.1609
0.9943 -1.0061 1.0065 0.0837 -0.0945 0.0032
8.7008 1.1087 9.8277 0.9725 -0.2329 -0.0089
-1.9901 1.0112 -2.0126 -0.1868 0.1281 0.0024
-2.0026 0.0027 0.9904 -0.0615 0.0422 0.1567
-0.9973 -0.9960 -1.0058 -0.1223 -0.0271 0.0144

_exptl_transmission_factor_max   ?
_exptl_transmission_factor_min   ?
_diffrn_reflns_av_R_equivalents  0.0856
_diffrn_reflns_av_unetI/netI     0.1189
_diffrn_reflns_Laue_measured_fraction_full 0.998
_diffrn_reflns_Laue_measured_fraction_max 0.974
_diffrn_reflns_limit_h_max       22
_diffrn_reflns_limit_h_min       -23
_diffrn_reflns_limit_k_max       27
_diffrn_reflns_limit_k_min       -29
_diffrn_reflns_limit_l_max       27
_diffrn_reflns_limit_l_min       -24
_diffrn_reflns_number            52870
_diffrn_reflns_point_group_measured_fraction_full 0.998
_diffrn_reflns_point_group_measured_fraction_max 0.974
_diffrn_reflns_theta_full        67.684
_diffrn_reflns_theta_max         72.976
_diffrn_reflns_theta_min         2.968
_diffrn_ambient_environment      N~2~
_diffrn_ambient_temperature      140.00(10)
_diffrn_detector                 'CCD plate'
_diffrn_detector_area_resol_mean 5.2817
_diffrn_detector_type            AtlasS2
_diffrn_measured_fraction_theta_full 0.998
_diffrn_measured_fraction_theta_max 0.974
_diffrn_measurement_details      
;
List of Runs (angles in degrees, time in seconds):

  # Type    Start    End  Width  t~exp~   \w     \q     \k     \f   Frames
#--------------------------------------------------------------------------
  1  \w    -67.00 -42.00   1.00   12.50    --  -40.91 118.00 115.00   25
  2  \w   -105.00 -79.00   1.00   12.50    --  -40.91-159.00-123.00   26
  3  \w     32.00  57.00   1.00   12.50    --   40.91-118.00  29.00   25
  4  \w     82.00 107.00   1.00   12.50    --   40.91-159.00-123.00   25
  5  \w     47.00  72.00   1.00   50.00    --  105.15-118.00  29.00   25
  6  \w     93.00 118.00   1.00   50.00    --  105.15 159.00 -91.00   25
  7  \w     89.00 123.00   1.00   50.00    --  105.15-159.00-123.00   34
  8  \w    128.00 167.00   1.00   50.00    --  105.15 118.00 115.00   39
  9  \w   -113.00 -16.00   1.00   12.50    --  -40.91 -38.00 -90.00   97
 10  \w    -64.00  -4.00   1.00   12.50    --  -40.91  38.00-120.00   60
 11  \w      7.00  78.00   1.00   12.50    --   40.91 -99.00 -60.00   71
 12  \w    141.00 167.00   1.00   50.00    --  105.15  77.00 -30.00   26
 13  \w     81.00 109.00   1.00   50.00    --  105.15-111.00  90.00   28
 14  \w    104.00 176.00   1.00   50.00    --  105.15  77.00  30.00   72
 15  \w    103.00 168.00   1.00   50.00    --  105.15  77.00 150.00   65
 16  \w     79.00 130.00   1.00   50.00    --  105.15 -45.00  30.00   51
 17  \w     40.00  96.00   1.00   50.00    --  105.15-111.00  60.00   56
 18  \w     32.00  70.00   1.00   50.00    --  105.15-111.00  90.00   38
 19  \w     91.00 144.00   1.00   50.00    --  105.15 178.00 -30.00   53
 20  \w    107.00 159.00   1.00   50.00    --  105.15  77.00   0.00   52
;
_diffrn_measurement_device       'four-circle diffractometer'
_diffrn_measurement_device_type  'SuperNova, Dual, Cu at home/near, AtlasS2'
_diffrn_measurement_method       '\w scans'
_diffrn_orient_matrix_type       
'CrysAlisPro convention (1999,Acta A55,543-557)'
_diffrn_orient_matrix_UB_11      0.0546772000
_diffrn_orient_matrix_UB_12      0.0192002000
_diffrn_orient_matrix_UB_13      0.0483762000
_diffrn_orient_matrix_UB_21      -0.0251131000
_diffrn_orient_matrix_UB_22      0.0607418000
_diffrn_orient_matrix_UB_23      -0.0083205000
_diffrn_orient_matrix_UB_31      -0.0544093000
_diffrn_orient_matrix_UB_32      -0.0087216000
_diffrn_orient_matrix_UB_33      0.0482502000
_diffrn_oxdiff_digest_od_ed      
;

;
_diffrn_radiation_monochromator  mirror
_diffrn_radiation_probe          x-ray
_diffrn_radiation_type           'Cu K\a'
_diffrn_radiation_wavelength     1.54184
_diffrn_source                   'micro-focus sealed X-ray tube'
_diffrn_source_type              'SuperNova (Cu) X-ray Source'
_reflns_Friedel_coverage         0.000
_reflns_Friedel_fraction_full    .
_reflns_Friedel_fraction_max     .
_reflns_number_gt                13355
_reflns_number_total             19833
_reflns_special_details          
;
 Reflections were merged by SHELXL according to the crystal
 class for the calculation of statistics and refinement.
 
 _reflns_Friedel_fraction is defined as the number of unique
 Friedel pairs measured divided by the number that would be
 possible theoretically, ignoring centric projections and
 systematic absences.
;
_reflns_threshold_expression     'I > 2\s(I)'
_computing_cell_refinement       'CrysAlisPro 1.171.44.101a (Rigaku OD, 2025)'
_computing_data_collection       
'CrysAlisPro system (CCD 44.100a 64-bit (release 20-03-2025))'
_computing_data_reduction        'CrysAlisPro 1.171.44.101a (Rigaku OD, 2025)'
_computing_molecular_graphics    'Olex2 1.5 (Dolomanov et al., 2009)'
_computing_publication_material  'Olex2 1.5 (Dolomanov et al., 2009)'
_computing_structure_refinement  'SHELXL 2019/3 (Sheldrick, 2015)'
_computing_structure_solution    'SHELXT 2018/2 (Sheldrick, 2018)'
_refine_diff_density_max         0.679
_refine_diff_density_min         -0.850
_refine_diff_density_rms         0.087
_refine_ls_extinction_coef       .
_refine_ls_extinction_method     none
_refine_ls_goodness_of_fit_ref   1.006
_refine_ls_hydrogen_treatment    constr
_refine_ls_matrix_type           full
_refine_ls_number_parameters     1405
_refine_ls_number_reflns         19833
_refine_ls_number_restraints     1094
_refine_ls_R_factor_all          0.0997
_refine_ls_R_factor_gt           0.0588
_refine_ls_restrained_S_all      0.982
_refine_ls_shift/su_max          0.002
_refine_ls_shift/su_mean         0.000
_refine_ls_structure_factor_coef Fsqd
_refine_ls_weighting_details     
'w=1/[\s^2^(Fo^2^)+(0.0456P)^2^] where P=(Fo^2^+2Fc^2^)/3'
_refine_ls_weighting_scheme      calc
_refine_ls_wR_factor_gt          0.1196
_refine_ls_wR_factor_ref         0.1401
_refine_special_details          ?
_olex2_refinement_description    
;
1. Fixed Uiso
 At 1.2 times of:
  All C(H) groups
 At 1.5 times of:
  All C(H,H,H) groups
2. Restrained distances
 C129-C125
 2.5 with sigma of 0.02
 C125-C126
 2.5 with sigma of 0.02
 C124-C118 \\sim C117-C111 \\sim C133-C125
 with sigma of 0.02
 Si1-C130 \\sim Si1-C12
 with sigma of 0.02
 Si2-C137 \\sim Si2-C18
 with sigma of 0.02
 Si4-C143 \\sim Si4-C66
 with sigma of 0.02
3. Uiso/Uaniso restraints and constraints
C115 \\sim C111 \\sim C112 \\sim C116 \\sim C117 \\sim C113 \\sim C114 \\sim
C125 \\sim C133 \\sim C129 \\sim C126 \\sim C128 \\sim C198 \\sim C127 \\sim
C119 \\sim C118 \\sim C123 \\sim C124 \\sim C120 \\sim C122 \\sim C121: within
2A with sigma of 0.02 and sigma for terminal atoms of 0.04 within 2A
C143 \\sim C70 \\sim C66 \\sim C145 \\sim C68 \\sim C146 \\sim C71 \\sim C148
\\sim C69 \\sim C144 \\sim C67 \\sim C147: within 2A with sigma of 0.02 and
sigma for terminal atoms of 0.04 within 2A
C12 \\sim C13 \\sim C14 \\sim C15 \\sim C16 \\sim C17 \\sim C130 \\sim C131
\\sim C132 \\sim C134 \\sim C135 \\sim C136: within 2A with sigma of 0.02 and
sigma for terminal atoms of 0.04 within 2A
C18 \\sim C139 \\sim C137 \\sim C20 \\sim C141 \\sim C21 \\sim C138 \\sim C23
\\sim C140 \\sim C19 \\sim C142 \\sim C22: within 2A with sigma of 0.01 and
sigma for terminal atoms of 0.02 within 2A
4. Others
 Sof(C130)=Sof(C131)=Sof(H131)=Sof(C132)=Sof(H132)=Sof(C134)=Sof(H134)=
 Sof(C135)=Sof(H135)=Sof(C136)=Sof(H136)=1-FVAR(1)
 Sof(C12)=Sof(C13)=Sof(H13)=Sof(C14)=Sof(H14)=Sof(C15)=Sof(H15)=Sof(C16)=
 Sof(H16)=Sof(C17)=Sof(H17)=FVAR(1)
 Sof(C137)=Sof(C142)=Sof(H142)=Sof(C141)=Sof(H141)=Sof(C140)=Sof(H140)=
 Sof(C139)=Sof(H139)=Sof(C138)=Sof(H138)=1-FVAR(2)
 Sof(C18)=Sof(C19)=Sof(H19)=Sof(C20)=Sof(H20)=Sof(C21)=Sof(H21)=Sof(C22)=
 Sof(H22)=Sof(C23)=Sof(H23)=FVAR(2)
 Sof(C143)=Sof(C144)=Sof(H144)=Sof(C145)=Sof(H145)=Sof(C146)=Sof(H146)=
 Sof(C147)=Sof(H147)=Sof(C148)=Sof(H148)=1-FVAR(3)
 Sof(C66)=Sof(C67)=Sof(H67)=Sof(C68)=Sof(H68)=Sof(C69)=Sof(H69)=Sof(C70)=
 Sof(H70)=Sof(C71)=Sof(H71)=FVAR(3)
 Fixed Sof: C111(0.5) C112(0.5) H112(0.5) C113(0.5) H113(0.5) C114(0.5)
 H114(0.5) C115(0.5) H115(0.5) C116(0.5) H116(0.5) C117(0.5) H11D(0.5)
 H11E(0.5) H11F(0.5) C118(0.3) C119(0.3) H119(0.3) C120(0.3) H120(0.3)
 C121(0.3) H121(0.3) C122(0.3) H122(0.3) C123(0.3) H123(0.3) C124(0.3)
 H12A(0.3) H12B(0.3) H12C(0.3) C125(0.2) H12D(0.2) H12E(0.2) H12F(0.2)
 C133(0.2) C129(0.2) H129(0.2) C128(0.2) H128(0.2) C127(0.2) H127(0.2)
 C198(0.2) H198(0.2) C126(0.2) H126(0.2)
5.a Aromatic/amide H refined with riding coordinates:
 C1(H1), C2(H2), C3(H3), C4(H4), C5(H5), C7(H7), C8(H8), C9(H9), C10(H10),
 C11(H11), C13(H13), C14(H14), C15(H15), C16(H16), C17(H17), C19(H19), C20(H20),
  C21(H21), C22(H22), C23(H23), C25(H25), C26(H26), C27(H27), C28(H28),
 C29(H29), C31(H31), C32(H32), C33(H33), C34(H34), C35(H35), C37(H37), C38(H38),
  C39(H39), C40(H40), C41(H41), C43(H43), C44(H44), C45(H45), C46(H46),
 C47(H47), C49(H49), C50(H50), C51(H51), C52(H52), C53(H53), C55(H55), C56(H56),
  C57(H57), C58(H58), C59(H59), C61(H61), C62(H62), C63(H63), C64(H64),
 C65(H65), C67(H67), C68(H68), C69(H69), C70(H70), C71(H71), C73(H73), C74(H74),
  C75(H75), C76(H76), C77(H77), C79(H79), C80(H80), C81(H81), C82(H82),
 C83(H83), C85(H85), C86(H86), C87(H87), C88(H88), C89(H89), C91(H91), C92(H92),
  C93(H93), C94(H94), C95(H95), C98(H98), C99(H99), C100(H100), C101(H101),
 C102(H102), C105(H105), C106(H106), C107(H107), C108(H108), C109(H109),
 C112(H112), C113(H113), C114(H114), C115(H115), C116(H116), C119(H119),
 C120(H120), C121(H121), C122(H122), C123(H123), C129(H129), C128(H128),
 C127(H127), C198(H198), C126(H126), C131(H131), C132(H132), C134(H134),
 C135(H135), C136(H136), C142(H142), C141(H141), C140(H140), C139(H139),
 C138(H138), C144(H144), C145(H145), C146(H146), C147(H147), C148(H148)
5.b Fitted hexagon refined as free rotating group:
 C111(C112,C113,C114,C115,C116), C118(C119,C120,C121,C122,C123), C133(C129,
 C128,C127,C198,C126), C130(C131,C132,C134,C135,C136), C137(C142,C141,C140,C139,
 C138), C143(C144,C145,C146,C147,C148)
5.c Idealised Me refined as rotating group:
 C96(H96A,H96B,H96C), C103(H10A,H10B,H10C), C110(H11A,H11B,H11C), C117(H11D,
 H11E,H11F), C124(H12A,H12B,H12C), C125(H12D,H12E,H12F)
;
_atom_sites_solution_hydrogens   geom
_atom_sites_solution_primary     dual
_atom_sites_solution_secondary   difmap
loop_
_atom_site_label
_atom_site_type_symbol
_atom_site_fract_x
_atom_site_fract_y
_atom_site_fract_z
_atom_site_U_iso_or_equiv
_atom_site_adp_type
_atom_site_occupancy
_atom_site_site_symmetry_order
_atom_site_calc_flag
_atom_site_refinement_flags_posn
_atom_site_refinement_flags_adp
_atom_site_refinement_flags_occupancy
_atom_site_disorder_assembly
_atom_site_disorder_group
Pr1 Pr 0.69323(2) 0.39453(2) 0.77994(2) 0.02368(7) Uani 1 1 d . . . . .
K1 K 0.51731(6) 0.41112(7) 0.83962(5) 0.0473(3) Uani 1 1 d . . . . .
K2 K 0.85538(6) 0.48303(6) 0.76674(5) 0.0450(3) Uani 1 1 d . . . . .
Si1 Si 0.65872(6) 0.51059(7) 0.88135(6) 0.0310(3) Uani 1 1 d D . . . .
Si2 Si 0.86849(7) 0.37593(7) 0.87015(6) 0.0357(3) Uani 1 1 d D . . . .
Si3 Si 0.79229(7) 0.40134(8) 0.63786(6) 0.0385(4) Uani 1 1 d . . . . .
Si4 Si 0.62008(7) 0.26032(7) 0.83528(6) 0.0335(3) Uani 1 1 d D . . . .
Si5 Si 0.52352(6) 0.41385(7) 0.68138(5) 0.0329(3) Uani 1 1 d . . . . .
O1 O 0.64850(19) 0.4505(2) 0.85145(17) 0.0447(10) Uani 1 1 d . . . . .
O2 O 0.80140(16) 0.39666(19) 0.83112(14) 0.0384(9) Uani 1 1 d . . . . .
O3 O 0.75464(19) 0.4166(2) 0.69883(16) 0.0457(10) Uani 1 1 d . . . . .
O4 O 0.6634(2) 0.30936(18) 0.80540(16) 0.0451(10) Uani 1 1 d . . . . .
O5 O 0.58607(18) 0.4055(2) 0.73061(15) 0.0422(10) Uani 1 1 d . . . . .
C0 C 0.5689(3) 0.5436(2) 0.8821(2) 0.0328(11) Uani 1 1 d . . . . .
C1 C 0.5465(3) 0.5875(3) 0.8462(2) 0.0430(14) Uani 1 1 d . . . . .
H1 H 0.579626 0.606770 0.823148 0.052 Uiso 1 1 calc R U . . .
C2 C 0.4760(3) 0.6044(4) 0.8433(3) 0.0598(19) Uani 1 1 d . . . . .
H2 H 0.461919 0.634896 0.818476 0.072 Uiso 1 1 calc R U . . .
C3 C 0.4277(3) 0.5775(3) 0.8753(3) 0.0521(17) Uani 1 1 d . . . . .
H3 H 0.379669 0.588512 0.871973 0.062 Uiso 1 1 calc R U . . .
C4 C 0.4480(3) 0.5338(3) 0.9132(3) 0.0540(17) Uani 1 1 d . . . . .
H4 H 0.414302 0.514643 0.935680 0.065 Uiso 1 1 calc R U . . .
C5 C 0.5186(3) 0.5187(3) 0.9174(3) 0.0491(15) Uani 1 1 d . . . . .
H5 H 0.533197 0.490643 0.945257 0.059 Uiso 1 1 calc R U . . .
C6 C 0.6940(2) 0.5065(2) 0.9606(2) 0.0306(11) Uani 1 1 d . . . . .
C7 C 0.6965(3) 0.5532(3) 0.9976(2) 0.0411(13) Uani 1 1 d . . . . .
H7 H 0.679017 0.587943 0.982974 0.049 Uiso 1 1 calc R U . . .
C8 C 0.7244(3) 0.5491(4) 1.0559(3) 0.0558(19) Uani 1 1 d . . . . .
H8 H 0.726238 0.581101 1.080891 0.067 Uiso 1 1 calc R U . . .
C9 C 0.7493(3) 0.4987(4) 1.0773(3) 0.060(2) Uani 1 1 d . . . . .
H9 H 0.768516 0.496287 1.117006 0.072 Uiso 1 1 calc R U . . .
C10 C 0.7467(3) 0.4516(4) 1.0417(3) 0.0577(19) Uani 1 1 d . . . . .
H10 H 0.763503 0.416808 1.056807 0.069 Uiso 1 1 calc R U . . .
C11 C 0.7192(3) 0.4561(3) 0.9835(2) 0.0442(14) Uani 1 1 d . . . . .
H11 H 0.717508 0.423927 0.958689 0.053 Uiso 1 1 calc R U . . .
C12 C 0.7230(6) 0.5562(6) 0.8400(5) 0.040(3) Uani 0.659(18) 1 d D U P A 1
C13 C 0.7164(7) 0.5674(6) 0.7780(6) 0.053(3) Uani 0.659(18) 1 d . U P A 1
H13 H 0.675368 0.554362 0.756779 0.064 Uiso 0.659(18) 1 calc R U P A 1
C14 C 0.7658(6) 0.5960(6) 0.7462(5) 0.050(3) Uani 0.659(18) 1 d . U P A 1
H14 H 0.758283 0.602870 0.704663 0.060 Uiso 0.659(18) 1 calc R U P A 1
C15 C 0.8259(7) 0.6142(5) 0.7763(6) 0.049(3) Uani 0.659(18) 1 d . U P A 1
H15 H 0.859213 0.635570 0.755541 0.059 Uiso 0.659(18) 1 calc R U P A 1
C16 C 0.8387(6) 0.6021(5) 0.8353(5) 0.043(2) Uani 0.659(18) 1 d . U P A 1
H16 H 0.881584 0.613423 0.855001 0.051 Uiso 0.659(18) 1 calc R U P A 1
C17 C 0.7875(6) 0.5723(6) 0.8672(6) 0.040(2) Uani 0.659(18) 1 d . U P A 1
H17 H 0.797295 0.563151 0.907930 0.047 Uiso 0.659(18) 1 calc R U P A 1
C18 C 0.8537(11) 0.3532(11) 0.9470(6) 0.037(2) Uani 0.444(15) 1 d D U P B 1
C19 C 0.7961(10) 0.3231(10) 0.9604(7) 0.039(2) Uani 0.444(15) 1 d . U P B 1
H19 H 0.759230 0.319386 0.930720 0.046 Uiso 0.444(15) 1 calc R U P B 1
C20 C 0.7881(10) 0.2972(8) 1.0158(7) 0.047(2) Uani 0.444(15) 1 d . U P B 1
H20 H 0.747012 0.276647 1.024376 0.056 Uiso 0.444(15) 1 calc R U P B 1
C21 C 0.8432(10) 0.3033(8) 1.0572(7) 0.045(3) Uani 0.444(15) 1 d . U P B 1
H21 H 0.840338 0.286312 1.095386 0.055 Uiso 0.444(15) 1 calc R U P B 1
C22 C 0.9032(9) 0.3340(8) 1.0442(7) 0.047(3) Uani 0.444(15) 1 d . U P B 1
H22 H 0.940799 0.336647 1.073351 0.056 Uiso 0.444(15) 1 calc R U P B 1
C23 C 0.9091(10) 0.3606(9) 0.9896(8) 0.045(3) Uani 0.444(15) 1 d . U P B 1
H23 H 0.948836 0.382876 0.981372 0.054 Uiso 0.444(15) 1 calc R U P B 1
C24 C 0.9362(3) 0.4334(3) 0.8796(3) 0.0503(15) Uani 1 1 d . . . . .
C25 C 0.9264(4) 0.4782(4) 0.9189(4) 0.072(2) Uani 1 1 d . . . . .
H25 H 0.885039 0.479550 0.941214 0.087 Uiso 1 1 calc R U . . .
C26 C 0.9758(5) 0.5202(4) 0.9257(4) 0.081(3) Uani 1 1 d . . . . .
H26 H 0.968140 0.549683 0.953018 0.097 Uiso 1 1 calc R U . . .
C27 C 1.0352(5) 0.5199(4) 0.8937(5) 0.086(3) Uani 1 1 d . . . . .
H27 H 1.068487 0.549323 0.898589 0.103 Uiso 1 1 calc R U . . .
C28 C 1.0472(4) 0.4768(5) 0.8541(5) 0.091(3) Uani 1 1 d . . . . .
H28 H 1.088693 0.476258 0.831852 0.109 Uiso 1 1 calc R U . . .
C29 C 0.9978(3) 0.4343(4) 0.8472(4) 0.066(2) Uani 1 1 d . . . . .
H29 H 1.005949 0.404982 0.819816 0.079 Uiso 1 1 calc R U . . .
C30 C 0.9139(3) 0.3159(3) 0.8334(2) 0.0368(12) Uani 1 1 d . . . . .
C31 C 0.8916(3) 0.2974(3) 0.7773(2) 0.0452(14) Uani 1 1 d . . . . .
H31 H 0.853552 0.315768 0.756601 0.054 Uiso 1 1 calc R U . . .
C32 C 0.9245(4) 0.2520(4) 0.7504(3) 0.064(2) Uani 1 1 d . . . . .
H32 H 0.908384 0.239219 0.712064 0.076 Uiso 1 1 calc R U . . .
C33 C 0.9802(4) 0.2259(3) 0.7801(3) 0.0576(18) Uani 1 1 d . . . . .
H33 H 1.003042 0.195457 0.761873 0.069 Uiso 1 1 calc R U . . .
C34 C 1.0028(3) 0.2436(3) 0.8358(3) 0.0542(17) Uani 1 1 d . . . . .
H34 H 1.041100 0.225299 0.856111 0.065 Uiso 1 1 calc R U . . .
C35 C 0.9699(3) 0.2883(3) 0.8625(3) 0.0429(14) Uani 1 1 d . . . . .
H35 H 0.985799 0.300168 0.901240 0.051 Uiso 1 1 calc R U . . .
C36 C 0.7413(3) 0.4254(3) 0.5698(2) 0.0398(14) Uani 1 1 d . . . . .
C37 C 0.6992(3) 0.4733(3) 0.5696(3) 0.0475(16) Uani 1 1 d . . . . .
H37 H 0.694007 0.493219 0.605806 0.057 Uiso 1 1 calc R U . . .
C38 C 0.6652(3) 0.4924(4) 0.5179(3) 0.0595(19) Uani 1 1 d . . . . .
H38 H 0.637620 0.525375 0.518858 0.071 Uiso 1 1 calc R U . . .
C39 C 0.6710(3) 0.4636(4) 0.4647(3) 0.0569(19) Uani 1 1 d . . . . .
H39 H 0.648045 0.477098 0.429103 0.068 Uiso 1 1 calc R U . . .
C40 C 0.7101(3) 0.4155(3) 0.4635(3) 0.0542(18) Uani 1 1 d . . . . .
H40 H 0.712900 0.394772 0.427435 0.065 Uiso 1 1 calc R U . . .
C41 C 0.7456(3) 0.3972(3) 0.5155(2) 0.0485(15) Uani 1 1 d . . . . .
H41 H 0.773666 0.364521 0.513969 0.058 Uiso 1 1 calc R U . . .
C42 C 0.8786(3) 0.4397(3) 0.6424(2) 0.0376(13) Uani 1 1 d . . . . .
C43 C 0.8794(3) 0.4969(3) 0.6275(3) 0.0471(15) Uani 1 1 d . . . . .
H43 H 0.838377 0.513618 0.609669 0.057 Uiso 1 1 calc R U . . .
C44 C 0.9393(4) 0.5292(3) 0.6384(3) 0.0555(17) Uani 1 1 d . . . . .
H44 H 0.938380 0.567870 0.629034 0.067 Uiso 1 1 calc R U . . .
C45 C 1.0001(3) 0.5055(3) 0.6627(3) 0.0577(19) Uani 1 1 d . . . . .
H45 H 1.040923 0.527637 0.670232 0.069 Uiso 1 1 calc R U . . .
C46 C 1.0008(3) 0.4496(3) 0.6757(3) 0.0515(16) Uani 1 1 d . . . . .
H46 H 1.042941 0.433004 0.691506 0.062 Uiso 1 1 calc R U . . .
C47 C 0.9410(3) 0.4164(3) 0.6664(2) 0.0464(15) Uani 1 1 d . . . . .
H47 H 0.942664 0.377819 0.676302 0.056 Uiso 1 1 calc R U . . .
C48 C 0.8092(3) 0.3250(3) 0.6279(2) 0.0423(14) Uani 1 1 d . . . . .
C49 C 0.7662(3) 0.2852(3) 0.6545(3) 0.0535(17) Uani 1 1 d . . . . .
H49 H 0.730126 0.297233 0.679670 0.064 Uiso 1 1 calc R U . . .
C50 C 0.7756(4) 0.2295(4) 0.6447(3) 0.068(2) Uani 1 1 d . . . . .
H50 H 0.745332 0.203527 0.662926 0.082 Uiso 1 1 calc R U . . .
C51 C 0.8279(5) 0.2096(3) 0.6091(4) 0.071(2) Uani 1 1 d . . . . .
H51 H 0.833780 0.170728 0.602852 0.085 Uiso 1 1 calc R U . . .
C52 C 0.8716(4) 0.2481(3) 0.5827(3) 0.0614(19) Uani 1 1 d . . . . .
H52 H 0.907679 0.235653 0.557765 0.074 Uiso 1 1 calc R U . . .
C53 C 0.8626(3) 0.3046(3) 0.5926(3) 0.0496(15) Uani 1 1 d . . . . .
H53 H 0.893610 0.330386 0.575003 0.059 Uiso 1 1 calc R U . . .
C54 C 0.6839(3) 0.2104(3) 0.8726(2) 0.0360(12) Uani 1 1 d . . . . .
C55 C 0.7546(3) 0.2142(3) 0.8590(3) 0.0468(15) Uani 1 1 d . . . . .
H55 H 0.768446 0.241674 0.831204 0.056 Uiso 1 1 calc R U . . .
C56 C 0.8048(3) 0.1798(3) 0.8845(3) 0.0590(18) Uani 1 1 d . . . . .
H56 H 0.852688 0.184299 0.875085 0.071 Uiso 1 1 calc R U . . .
C57 C 0.7863(3) 0.1391(3) 0.9231(3) 0.0582(18) Uani 1 1 d . . . . .
H57 H 0.821273 0.115110 0.940388 0.070 Uiso 1 1 calc R U . . .
C58 C 0.7171(4) 0.1327(3) 0.9372(3) 0.0538(16) Uani 1 1 d . . . . .
H58 H 0.704087 0.103868 0.963677 0.065 Uiso 1 1 calc R U . . .
C59 C 0.6657(3) 0.1688(3) 0.9124(2) 0.0458(14) Uani 1 1 d . . . . .
H59 H 0.618102 0.164793 0.922815 0.055 Uiso 1 1 calc R U . . .
C60 C 0.5594(3) 0.2909(3) 0.8921(3) 0.0440(14) Uani 1 1 d . . . . .
C61 C 0.5862(4) 0.3187(4) 0.9407(3) 0.0607(19) Uani 1 1 d . . . . .
H61 H 0.635775 0.318701 0.948003 0.073 Uiso 1 1 calc R U . . .
C62 C 0.5444(5) 0.3475(4) 0.9805(4) 0.086(3) Uani 1 1 d . . . . .
H62 H 0.565832 0.366427 1.013820 0.103 Uiso 1 1 calc R U . . .
C63 C 0.4743(5) 0.3484(4) 0.9718(4) 0.079(3) Uani 1 1 d . . . . .
H63 H 0.445953 0.368513 0.998400 0.095 Uiso 1 1 calc R U . . .
C64 C 0.4438(4) 0.3199(4) 0.9239(4) 0.081(3) Uani 1 1 d . . . . .
H64 H 0.394056 0.319584 0.917915 0.097 Uiso 1 1 calc R U . . .
C65 C 0.4860(4) 0.2915(3) 0.8842(3) 0.062(2) Uani 1 1 d . . . . .
H65 H 0.464438 0.272242 0.851148 0.075 Uiso 1 1 calc R U . . .
C66 C 0.5611(8) 0.2245(6) 0.7794(6) 0.036(3) Uani 0.68(2) 1 d D U P C 1
C67 C 0.5565(9) 0.2391(6) 0.7194(7) 0.041(3) Uani 0.68(2) 1 d . U P C 1
H67 H 0.584044 0.269410 0.706095 0.049 Uiso 0.68(2) 1 calc R U P C 1
C68 C 0.5129(8) 0.2107(7) 0.6780(5) 0.052(3) Uani 0.68(2) 1 d . U P C 1
H68 H 0.512097 0.220800 0.636914 0.062 Uiso 0.68(2) 1 calc R U P C 1
C69 C 0.4713(9) 0.1684(6) 0.6970(5) 0.059(3) Uani 0.68(2) 1 d . U P C 1
H69 H 0.441217 0.149097 0.669081 0.071 Uiso 0.68(2) 1 calc R U P C 1
C70 C 0.4729(7) 0.1534(6) 0.7570(5) 0.055(3) Uani 0.68(2) 1 d . U P C 1
H70 H 0.443365 0.124293 0.770108 0.066 Uiso 0.68(2) 1 calc R U P C 1
C71 C 0.5169(7) 0.1804(6) 0.7970(5) 0.045(3) Uani 0.68(2) 1 d . U P C 1
H71 H 0.517934 0.169359 0.837800 0.054 Uiso 0.68(2) 1 calc R U P C 1
C72 C 0.5254(2) 0.3647(3) 0.6162(2) 0.0319(11) Uani 1 1 d . . . . .
C73 C 0.5898(3) 0.3441(3) 0.5976(2) 0.0415(14) Uani 1 1 d . . . . .
H73 H 0.631948 0.354033 0.619213 0.050 Uiso 1 1 calc R U . . .
C74 C 0.5930(4) 0.3096(3) 0.5484(3) 0.0572(18) Uani 1 1 d . . . . .
H74 H 0.637157 0.295928 0.536469 0.069 Uiso 1 1 calc R U . . .
C75 C 0.5325(4) 0.2952(3) 0.5166(3) 0.0588(19) Uani 1 1 d . . . . .
H75 H 0.534987 0.271277 0.482850 0.071 Uiso 1 1 calc R U . . .
C76 C 0.4685(4) 0.3149(3) 0.5332(2) 0.0534(17) Uani 1 1 d . . . . .
H76 H 0.426906 0.305137 0.510695 0.064 Uiso 1 1 calc R U . . .
C77 C 0.4647(3) 0.3492(3) 0.5829(2) 0.0428(14) Uani 1 1 d . . . . .
H77 H 0.420201 0.362328 0.594518 0.051 Uiso 1 1 calc R U . . .
C78 C 0.5230(2) 0.4870(3) 0.6523(2) 0.0342(12) Uani 1 1 d . . . . .
C79 C 0.5013(3) 0.5021(3) 0.5943(2) 0.0429(14) Uani 1 1 d . . . . .
H79 H 0.485424 0.473658 0.567384 0.051 Uiso 1 1 calc R U . . .
C80 C 0.5019(3) 0.5572(3) 0.5742(3) 0.0467(15) Uani 1 1 d . . . . .
H80 H 0.485344 0.566217 0.534809 0.056 Uiso 1 1 calc R U . . .
C81 C 0.5267(3) 0.5979(3) 0.6121(3) 0.0553(17) Uani 1 1 d . . . . .
H81 H 0.528795 0.635387 0.598586 0.066 Uiso 1 1 calc R U . . .
C82 C 0.5485(5) 0.5849(4) 0.6695(3) 0.082(3) Uani 1 1 d . . . . .
H82 H 0.565123 0.613526 0.695806 0.099 Uiso 1 1 calc R U . . .
C83 C 0.5465(4) 0.5301(4) 0.6892(3) 0.067(2) Uani 1 1 d . . . . .
H83 H 0.561553 0.521943 0.729243 0.080 Uiso 1 1 calc R U . . .
C84 C 0.4370(3) 0.4028(3) 0.7195(2) 0.0407(14) Uani 1 1 d . . . . .
C85 C 0.4138(3) 0.3485(4) 0.7313(2) 0.0528(18) Uani 1 1 d . . . . .
H85 H 0.437071 0.317456 0.714456 0.063 Uiso 1 1 calc R U . . .
C86 C 0.3569(3) 0.3397(4) 0.7674(3) 0.060(2) Uani 1 1 d . . . . .
H86 H 0.340865 0.302776 0.774368 0.072 Uiso 1 1 calc R U . . .
C87 C 0.3238(3) 0.3843(4) 0.7931(3) 0.070(3) Uani 1 1 d . . . . .
H87 H 0.285861 0.377993 0.818614 0.084 Uiso 1 1 calc R U . . .
C88 C 0.3454(4) 0.4382(4) 0.7820(3) 0.068(2) Uani 1 1 d . . . . .
H88 H 0.321891 0.468776 0.799429 0.082 Uiso 1 1 calc R U . . .
C89 C 0.4019(3) 0.4480(4) 0.7452(3) 0.0571(19) Uani 1 1 d . . . . .
H89 H 0.416436 0.485200 0.737485 0.068 Uiso 1 1 calc R U . . .
C90 C 1.1919(4) 0.3478(4) 0.6332(4) 0.075(3) Uani 1 1 d . . . . .
C91 C 1.1596(4) 0.3474(4) 0.6877(4) 0.079(3) Uani 1 1 d . . . . .
H91 H 1.178288 0.369740 0.719581 0.095 Uiso 1 1 calc R U . . .
C92 C 1.1006(4) 0.3148(4) 0.6964(4) 0.078(3) Uani 1 1 d . . . . .
H92 H 1.079561 0.314580 0.734155 0.093 Uiso 1 1 calc R U . . .
C93 C 1.0719(5) 0.2822(5) 0.6495(4) 0.086(3) Uani 1 1 d . . . . .
H93 H 1.030705 0.260778 0.655232 0.103 Uiso 1 1 calc R U . . .
C94 C 1.1019(6) 0.2812(5) 0.5974(4) 0.101(3) Uani 1 1 d . . . . .
H94 H 1.083081 0.258160 0.566109 0.121 Uiso 1 1 calc R U . . .
C95 C 1.1623(5) 0.3144(5) 0.5879(4) 0.093(3) Uani 1 1 d . . . . .
H95 H 1.182819 0.313784 0.549897 0.111 Uiso 1 1 calc R U . . .
C96 C 1.2548(5) 0.3825(6) 0.6230(4) 0.119(5) Uani 1 1 d . . . . .
H96A H 1.270465 0.400434 0.660594 0.179 Uiso 1 1 calc R U . . .
H96B H 1.243004 0.411115 0.593036 0.179 Uiso 1 1 calc R U . . .
H96C H 1.292626 0.358758 0.608758 0.179 Uiso 1 1 calc R U . . .
C97 C 0.6672(4) 0.1777(4) 0.4438(3) 0.075(3) Uani 1 1 d . . . . .
C98 C 0.7179(5) 0.2107(5) 0.4721(4) 0.091(4) Uani 1 1 d . . . . .
H98 H 0.726298 0.208053 0.514085 0.110 Uiso 1 1 calc R U . . .
C99 C 0.7563(5) 0.2476(5) 0.4390(5) 0.096(4) Uani 1 1 d . . . . .
H99 H 0.790678 0.270303 0.459156 0.116 Uiso 1 1 calc R U . . .
C100 C 0.7466(4) 0.2526(4) 0.3786(4) 0.081(3) Uani 1 1 d . . . . .
H100 H 0.773156 0.278563 0.356623 0.098 Uiso 1 1 calc R U . . .
C101 C 0.6966(4) 0.2185(5) 0.3503(4) 0.079(3) Uani 1 1 d . . . . .
H101 H 0.689080 0.220902 0.308210 0.095 Uiso 1 1 calc R U . . .
C102 C 0.6574(4) 0.1810(4) 0.3821(4) 0.076(3) Uani 1 1 d . . . . .
H102 H 0.623934 0.157654 0.361838 0.091 Uiso 1 1 calc R U . . .
C103 C 0.6241(5) 0.1363(5) 0.4779(5) 0.111(4) Uani 1 1 d . . . . .
H10A H 0.652699 0.103231 0.487519 0.167 Uiso 1 1 calc R U . . .
H10B H 0.582573 0.125291 0.453328 0.167 Uiso 1 1 calc R U . . .
H10C H 0.609075 0.153538 0.514996 0.167 Uiso 1 1 calc R U . . .
C104 C 0.9050(3) 0.4422(3) 0.4595(3) 0.0566(19) Uani 1 1 d . . . . .
C105 C 0.9582(3) 0.4315(3) 0.5015(3) 0.0533(17) Uani 1 1 d . . . . .
H105 H 0.971566 0.459839 0.529386 0.064 Uiso 1 1 calc R U . . .
C106 C 0.9925(4) 0.3810(3) 0.5043(3) 0.0550(18) Uani 1 1 d . . . . .
H106 H 1.029982 0.375056 0.532886 0.066 Uiso 1 1 calc R U . . .
C107 C 0.9719(4) 0.3387(3) 0.4649(3) 0.0598(19) Uani 1 1 d . . . . .
H107 H 0.994070 0.303241 0.467212 0.072 Uiso 1 1 calc R U . . .
C108 C 0.9188(4) 0.3488(4) 0.4223(4) 0.071(2) Uani 1 1 d . . . . .
H108 H 0.904962 0.320115 0.394914 0.085 Uiso 1 1 calc R U . . .
C109 C 0.8858(3) 0.4002(4) 0.4190(3) 0.065(2) Uani 1 1 d . . . . .
H109 H 0.849816 0.406791 0.389158 0.079 Uiso 1 1 calc R U . . .
C110 C 0.8686(4) 0.4977(4) 0.4563(4) 0.077(3) Uani 1 1 d . . . . .
H11A H 0.817575 0.492079 0.456530 0.116 Uiso 1 1 calc R U . . .
H11B H 0.880549 0.516854 0.419351 0.116 Uiso 1 1 calc R U . . .
H11C H 0.883888 0.520407 0.490797 0.116 Uiso 1 1 calc R U . . .
C111 C 0.2357(7) 0.5762(7) 0.7481(8) 0.106(4) Uani 0.5 1 d DG U P D 1
C112 C 0.2912(9) 0.5809(7) 0.7099(7) 0.106(4) Uani 0.5 1 d G U P D 1
H112 H 0.298462 0.552872 0.680799 0.127 Uiso 0.5 1 calc R U P D 1
C113 C 0.3362(7) 0.6266(8) 0.7144(7) 0.102(5) Uani 0.5 1 d G U P D 1
H113 H 0.374108 0.629802 0.688250 0.122 Uiso 0.5 1 calc R U P D 1
C114 C 0.3256(8) 0.6676(6) 0.7570(7) 0.103(5) Uani 0.5 1 d G U P D 1
H114 H 0.356320 0.698840 0.760016 0.124 Uiso 0.5 1 calc R U P D 1
C115 C 0.2701(9) 0.6629(7) 0.7952(7) 0.115(5) Uani 0.5 1 d G U P D 1
H115 H 0.262886 0.690948 0.824331 0.138 Uiso 0.5 1 calc R U P D 1
C116 C 0.2252(7) 0.6172(9) 0.7908(7) 0.112(5) Uani 0.5 1 d G U P D 1
H116 H 0.187238 0.614018 0.816880 0.134 Uiso 0.5 1 calc R U P D 1
C117 C 0.1887(12) 0.5269(10) 0.7421(12) 0.127(7) Uani 0.5 1 d D U P D 1
H11D H 0.196507 0.508043 0.704087 0.191 Uiso 0.5 1 calc R U P D 1
H11E H 0.139569 0.539002 0.743056 0.191 Uiso 0.5 1 calc R U P D 1
H11F H 0.199043 0.500999 0.775232 0.191 Uiso 0.5 1 calc R U P D 1
C118 C 0.3065(11) 0.6048(14) 0.7236(12) 0.099(5) Uani 0.3 1 d DG U P E 2
C119 C 0.2768(13) 0.6369(12) 0.7677(13) 0.103(4) Uani 0.3 1 d G U P E 2
H119 H 0.299146 0.670416 0.780930 0.124 Uiso 0.3 1 calc R U P E 2
C120 C 0.2144(14) 0.6201(14) 0.7923(12) 0.112(5) Uani 0.3 1 d G U P E 2
H120 H 0.194045 0.642007 0.822464 0.135 Uiso 0.3 1 calc R U P E 2
C121 C 0.1817(11) 0.5711(14) 0.7729(12) 0.109(5) Uani 0.3 1 d G U P E 2
H121 H 0.138987 0.559522 0.789757 0.130 Uiso 0.3 1 calc R U P E 2
C122 C 0.2114(16) 0.5389(13) 0.7288(15) 0.113(5) Uani 0.3 1 d G U P E 2
H122 H 0.189030 0.505445 0.715517 0.136 Uiso 0.3 1 calc R U P E 2
C123 C 0.2738(16) 0.5558(15) 0.7041(14) 0.110(5) Uani 0.3 1 d G U P E 2
H123 H 0.294131 0.533853 0.673982 0.132 Uiso 0.3 1 calc R U P E 2
C124 C 0.3715(12) 0.6122(16) 0.6902(12) 0.085(7) Uani 0.3 1 d D U P E 2
H12A H 0.363050 0.639401 0.658100 0.128 Uiso 0.3 1 calc R U P E 2
H12B H 0.385142 0.576321 0.673044 0.128 Uiso 0.3 1 calc R U P E 2
H12C H 0.409416 0.625600 0.717524 0.128 Uiso 0.3 1 calc R U P E 2
C125 C 0.261(3) 0.7027(18) 0.799(2) 0.115(10) Uani 0.2 1 d D U P F 3
H12D H 0.213397 0.709101 0.812733 0.172 Uiso 0.2 1 calc R U P F 3
H12E H 0.274900 0.733562 0.773645 0.172 Uiso 0.2 1 calc R U P F 3
H12F H 0.293923 0.700588 0.834341 0.172 Uiso 0.2 1 calc R U P F 3
C133 C 0.2633(18) 0.6494(17) 0.7655(18) 0.106(5) Uani 0.2 1 d DG U P F 3
C129 C 0.2083(16) 0.6115(19) 0.7691(17) 0.108(5) Uani 0.2 1 d DG U P F 3
H129 H 0.169439 0.619733 0.792906 0.130 Uiso 0.2 1 calc R U P F 3
C128 C 0.210(2) 0.5614(18) 0.738(2) 0.113(5) Uani 0.2 1 d G U P F 3
H128 H 0.172553 0.535522 0.740129 0.136 Uiso 0.2 1 calc R U P F 3
C127 C 0.267(2) 0.5493(18) 0.703(2) 0.107(5) Uani 0.2 1 d G U P F 3
H127 H 0.268232 0.515141 0.681372 0.129 Uiso 0.2 1 calc R U P F 3
C198 C 0.3220(19) 0.5872(19) 0.6992(19) 0.108(6) Uani 0.2 1 d G U P F 3
H198 H 0.360796 0.578970 0.675392 0.129 Uiso 0.2 1 calc R U P F 3
C126 C 0.3201(17) 0.6373(17) 0.7306(19) 0.103(5) Uani 0.2 1 d DG U P F 3
H126 H 0.357683 0.663182 0.728168 0.123 Uiso 0.2 1 calc R U P F 3
C130 C 0.7185(11) 0.5483(9) 0.8319(7) 0.039(5) Uani 0.341(18) 1 d DG U P A 2
C131 C 0.7011(8) 0.5461(8) 0.7711(7) 0.038(4) Uani 0.341(18) 1 d G U P A 2
H131 H 0.661235 0.525222 0.757051 0.045 Uiso 0.341(18) 1 calc R U P A 2
C132 C 0.7419(9) 0.5743(9) 0.7307(6) 0.050(4) Uani 0.341(18) 1 d G U P A 2
H132 H 0.729947 0.572714 0.689144 0.060 Uiso 0.341(18) 1 calc R U P A 2
C134 C 0.8002(10) 0.6048(7) 0.7512(9) 0.048(4) Uani 0.341(18) 1 d G U P A 2
H134 H 0.828064 0.624050 0.723677 0.058 Uiso 0.341(18) 1 calc R U P A 2
C135 C 0.8176(9) 0.6071(7) 0.8121(9) 0.044(4) Uani 0.341(18) 1 d G U P A 2
H135 H 0.857471 0.627895 0.826116 0.053 Uiso 0.341(18) 1 calc R U P A 2
C136 C 0.7768(11) 0.5788(10) 0.8524(7) 0.042(4) Uani 0.341(18) 1 d G U P A 2
H136 H 0.788760 0.580403 0.894024 0.050 Uiso 0.341(18) 1 calc R U P A 2
C137 C 0.8452(7) 0.3458(7) 0.9472(4) 0.038(2) Uani 0.556(15) 1 d DG U P B 2
C142 C 0.7812(6) 0.3182(7) 0.9506(4) 0.040(2) Uani 0.556(15) 1 d G U P B 2
H142 H 0.748577 0.318533 0.917313 0.048 Uiso 0.556(15) 1 calc R U P B 2
C141 C 0.7650(6) 0.2901(5) 1.0026(5) 0.046(2) Uani 0.556(15) 1 d G U P B 2
H141 H 0.721281 0.271262 1.004854 0.055 Uiso 0.556(15) 1 calc R U P B 2
C140 C 0.8128(7) 0.2897(4) 1.0512(3) 0.047(2) Uani 0.556(15) 1 d G U P B 2
H140 H 0.801719 0.270463 1.086776 0.056 Uiso 0.556(15) 1 calc R U P B 2
C139 C 0.8768(6) 0.3173(5) 1.0479(4) 0.048(3) Uani 0.556(15) 1 d G U P B 2
H139 H 0.909453 0.316935 1.081156 0.058 Uiso 0.556(15) 1 calc R U P B 2
C138 C 0.8930(6) 0.3453(6) 0.9959(5) 0.045(2) Uani 0.556(15) 1 d G U P B 2
H138 H 0.936750 0.364207 0.993615 0.054 Uiso 0.556(15) 1 calc R U P B 2
C143 C 0.5699(16) 0.2185(12) 0.7755(11) 0.041(5) Uani 0.32(2) 1 d DG U P C 2
C144 C 0.5345(14) 0.1690(12) 0.7863(8) 0.047(5) Uani 0.32(2) 1 d G U P C 2
H144 H 0.534329 0.154270 0.825715 0.057 Uiso 0.32(2) 1 calc R U P C 2
C145 C 0.4995(14) 0.1411(9) 0.7396(11) 0.057(5) Uani 0.32(2) 1 d G U P C 2
H145 H 0.475318 0.107209 0.746991 0.069 Uiso 0.32(2) 1 calc R U P C 2
C146 C 0.4998(13) 0.1626(9) 0.6819(9) 0.056(5) Uani 0.32(2) 1 d G U P C 2
H146 H 0.475794 0.143520 0.649972 0.067 Uiso 0.32(2) 1 calc R U P C 2
C147 C 0.5351(12) 0.2122(11) 0.6711(10) 0.044(4) Uani 0.32(2) 1 d G U P C 2
H147 H 0.535282 0.226892 0.631676 0.053 Uiso 0.32(2) 1 calc R U P C 2
C148 C 0.5701(16) 0.2401(11) 0.7178(13) 0.039(5) Uani 0.32(2) 1 d G U P C 2
H148 H 0.594293 0.273954 0.710399 0.047 Uiso 0.32(2) 1 calc R U P C 2

loop_
_atom_site_aniso_label
_atom_site_aniso_U_11
_atom_site_aniso_U_22
_atom_site_aniso_U_33
_atom_site_aniso_U_23
_atom_site_aniso_U_13
_atom_site_aniso_U_12
Pr1 0.02243(10) 0.02607(14) 0.02254(10) -0.00257(12) 0.00077(7) 0.00192(12)
K1 0.0435(6) 0.0582(9) 0.0401(5) 0.0042(6) 0.0018(5) -0.0032(6)
K2 0.0439(6) 0.0406(8) 0.0502(6) -0.0038(6) 0.0009(5) 0.0006(6)
Si1 0.0284(6) 0.0340(9) 0.0307(6) -0.0075(6) 0.0013(5) 0.0029(6)
Si2 0.0321(6) 0.0350(9) 0.0390(6) -0.0066(6) -0.0111(5) 0.0060(6)
Si3 0.0309(6) 0.0533(11) 0.0318(6) -0.0029(7) 0.0089(5) -0.0025(7)
Si4 0.0380(6) 0.0292(8) 0.0332(6) 0.0039(6) 0.0014(5) -0.0033(6)
Si5 0.0263(5) 0.0448(10) 0.0273(5) -0.0035(6) -0.0025(5) -0.0013(6)
O1 0.0378(18) 0.049(3) 0.047(2) -0.020(2) -0.0088(16) 0.0111(19)
O2 0.0298(15) 0.051(3) 0.0337(15) -0.0041(18) -0.0115(13) 0.0049(18)
O3 0.0371(18) 0.061(3) 0.0392(19) -0.006(2) 0.0103(16) -0.001(2)
O4 0.058(2) 0.037(3) 0.0408(18) 0.0046(18) 0.0027(17) -0.019(2)
O5 0.0336(16) 0.059(3) 0.0329(16) 0.0063(18) -0.0115(14) -0.0007(19)
C0 0.035(2) 0.030(3) 0.033(2) -0.009(2) 0.000(2) 0.004(2)
C1 0.042(3) 0.050(4) 0.038(2) 0.009(3) 0.008(2) 0.010(3)
C2 0.048(3) 0.070(5) 0.061(4) 0.019(4) 0.008(3) 0.019(4)
C3 0.035(3) 0.064(5) 0.056(3) 0.002(3) -0.002(3) 0.020(3)
C4 0.035(3) 0.056(5) 0.072(4) -0.001(4) 0.011(3) 0.001(3)
C5 0.045(3) 0.034(4) 0.069(4) 0.008(3) 0.011(3) 0.006(3)
C6 0.0238(19) 0.034(3) 0.034(2) -0.003(2) 0.0022(18) -0.001(2)
C7 0.047(3) 0.040(4) 0.036(2) -0.010(3) 0.005(2) -0.005(3)
C8 0.053(3) 0.077(6) 0.037(3) -0.019(3) 0.003(3) -0.006(4)
C9 0.046(3) 0.098(7) 0.035(3) 0.001(4) 0.001(2) 0.008(4)
C10 0.055(3) 0.075(6) 0.044(3) 0.007(3) -0.002(3) 0.023(4)
C11 0.042(3) 0.047(4) 0.043(3) -0.001(3) 0.001(2) 0.017(3)
C12 0.044(5) 0.043(6) 0.032(4) 0.001(4) 0.009(4) 0.013(5)
C13 0.049(5) 0.054(7) 0.056(5) 0.012(5) 0.000(4) 0.004(5)
C14 0.052(6) 0.050(6) 0.048(5) 0.010(5) 0.002(5) 0.001(5)
C15 0.061(6) 0.040(6) 0.047(6) 0.006(5) 0.020(5) 0.003(5)
C16 0.045(5) 0.034(5) 0.050(5) 0.004(5) 0.013(4) -0.001(4)
C17 0.042(4) 0.038(5) 0.039(4) 0.002(4) 0.006(4) 0.007(4)
C18 0.043(5) 0.029(5) 0.037(4) -0.009(4) -0.011(4) 0.006(4)
C19 0.045(5) 0.037(5) 0.032(4) -0.011(4) -0.018(4) 0.003(5)
C20 0.052(6) 0.046(5) 0.040(4) -0.004(4) -0.021(4) -0.002(5)
C21 0.052(6) 0.043(5) 0.040(4) -0.001(4) -0.016(4) -0.003(5)
C22 0.049(6) 0.041(6) 0.049(4) -0.007(5) -0.015(5) -0.003(5)
C23 0.050(5) 0.037(6) 0.048(4) -0.007(4) -0.013(4) 0.001(5)
C24 0.051(3) 0.034(4) 0.064(4) -0.005(3) -0.017(3) 0.006(3)
C25 0.063(4) 0.056(5) 0.095(5) -0.017(5) -0.026(4) 0.006(4)
C26 0.082(5) 0.051(5) 0.108(6) -0.028(5) -0.026(5) 0.004(5)
C27 0.087(6) 0.046(5) 0.120(7) 0.011(5) -0.037(5) -0.021(5)
C28 0.061(4) 0.087(8) 0.123(8) 0.002(7) -0.007(5) -0.024(5)
C29 0.049(3) 0.059(5) 0.090(5) -0.004(4) -0.007(3) -0.003(4)
C30 0.035(2) 0.034(3) 0.040(2) -0.003(2) -0.003(2) 0.002(2)
C31 0.043(3) 0.052(4) 0.040(3) -0.005(3) -0.006(2) 0.002(3)
C32 0.068(4) 0.079(6) 0.044(3) -0.018(4) 0.003(3) 0.012(4)
C33 0.069(4) 0.050(5) 0.055(3) -0.012(3) 0.014(3) 0.018(4)
C34 0.049(3) 0.059(5) 0.055(3) -0.001(3) 0.001(3) 0.018(3)
C35 0.044(3) 0.040(4) 0.044(3) -0.007(3) -0.004(2) 0.006(3)
C36 0.032(2) 0.053(4) 0.036(2) -0.005(3) 0.010(2) -0.006(3)
C37 0.038(3) 0.058(5) 0.047(3) -0.012(3) 0.002(2) -0.003(3)
C38 0.039(3) 0.069(6) 0.069(4) -0.013(4) -0.008(3) 0.005(3)
C39 0.040(3) 0.083(6) 0.047(3) 0.000(4) -0.002(2) 0.003(3)
C40 0.052(3) 0.072(5) 0.038(3) -0.007(3) 0.000(3) 0.005(4)
C41 0.047(3) 0.053(4) 0.046(3) -0.001(3) 0.003(2) -0.002(3)
C42 0.034(2) 0.040(4) 0.040(3) -0.008(3) 0.009(2) 0.001(2)
C43 0.041(3) 0.048(4) 0.052(3) -0.006(3) 0.001(2) 0.002(3)
C44 0.066(4) 0.044(4) 0.056(3) -0.006(3) 0.004(3) -0.013(4)
C45 0.048(3) 0.065(5) 0.060(4) -0.002(4) 0.005(3) -0.021(4)
C46 0.035(3) 0.058(5) 0.062(4) -0.005(4) 0.005(3) -0.007(3)
C47 0.041(3) 0.056(4) 0.043(3) -0.006(3) 0.010(2) 0.004(3)
C48 0.048(3) 0.041(4) 0.038(3) 0.004(3) 0.003(2) -0.009(3)
C49 0.050(3) 0.059(5) 0.051(3) 0.010(3) -0.004(3) -0.017(3)
C50 0.083(5) 0.056(5) 0.064(4) 0.011(4) -0.014(4) -0.024(5)
C51 0.102(6) 0.029(4) 0.079(5) -0.004(4) -0.038(4) 0.001(4)
C52 0.082(5) 0.046(5) 0.055(3) -0.014(3) -0.006(3) 0.001(4)
C53 0.060(3) 0.043(4) 0.046(3) -0.006(3) 0.007(3) -0.009(3)
C54 0.041(3) 0.032(3) 0.035(2) -0.006(2) -0.001(2) -0.002(2)
C55 0.044(3) 0.041(4) 0.055(3) -0.005(3) 0.001(3) 0.002(3)
C56 0.044(3) 0.051(5) 0.081(4) -0.013(4) -0.010(3) 0.005(3)
C57 0.057(4) 0.049(5) 0.066(4) -0.008(4) -0.026(3) 0.017(3)
C58 0.074(4) 0.040(4) 0.047(3) 0.009(3) -0.003(3) 0.002(4)
C59 0.055(3) 0.043(4) 0.039(3) 0.007(3) -0.001(2) 0.000(3)
C60 0.054(3) 0.031(3) 0.047(3) 0.009(3) 0.010(3) 0.008(3)
C61 0.060(4) 0.067(5) 0.055(3) -0.008(4) 0.001(3) 0.008(4)
C62 0.107(7) 0.089(8) 0.063(4) -0.025(5) 0.022(5) 0.009(6)
C63 0.094(6) 0.070(6) 0.076(5) 0.021(5) 0.042(5) 0.032(5)
C64 0.071(5) 0.078(7) 0.096(6) 0.031(6) 0.034(5) 0.027(5)
C65 0.058(4) 0.057(5) 0.071(4) 0.022(4) 0.001(3) 0.011(4)
C66 0.032(4) 0.032(5) 0.042(4) 0.004(4) -0.003(4) -0.004(4)
C67 0.044(6) 0.034(5) 0.044(4) 0.012(4) -0.006(4) -0.012(4)
C68 0.060(7) 0.057(6) 0.037(4) 0.009(4) -0.010(4) -0.021(6)
C69 0.070(7) 0.058(6) 0.048(5) 0.013(5) -0.018(5) -0.024(6)
C70 0.057(6) 0.058(6) 0.050(5) 0.013(5) -0.008(4) -0.015(5)
C71 0.051(6) 0.046(6) 0.036(4) 0.005(4) -0.004(4) -0.008(5)
C72 0.033(2) 0.036(3) 0.027(2) 0.005(2) 0.0007(19) -0.007(2)
C73 0.036(2) 0.043(4) 0.046(3) -0.004(3) 0.005(2) -0.004(3)
C74 0.064(4) 0.055(5) 0.053(3) -0.011(3) 0.018(3) -0.001(4)
C75 0.095(5) 0.040(4) 0.043(3) -0.008(3) 0.017(3) -0.012(4)
C76 0.073(4) 0.048(4) 0.038(3) 0.003(3) -0.013(3) -0.021(4)
C77 0.042(3) 0.047(4) 0.039(3) 0.000(3) -0.001(2) -0.005(3)
C78 0.030(2) 0.038(3) 0.034(2) -0.004(2) -0.0017(19) 0.003(2)
C79 0.039(3) 0.050(4) 0.039(3) -0.010(3) -0.005(2) 0.003(3)
C80 0.043(3) 0.051(4) 0.045(3) 0.003(3) 0.001(2) 0.004(3)
C81 0.054(3) 0.045(4) 0.066(4) 0.003(3) -0.008(3) -0.011(3)
C82 0.123(7) 0.061(6) 0.061(4) -0.006(4) -0.023(5) -0.028(6)
C83 0.094(5) 0.055(5) 0.050(3) 0.001(4) -0.024(3) -0.015(4)
C84 0.033(2) 0.055(4) 0.034(2) -0.004(3) -0.001(2) -0.002(3)
C85 0.038(3) 0.082(6) 0.039(3) 0.002(3) 0.005(2) -0.001(3)
C86 0.042(3) 0.091(7) 0.047(3) 0.012(4) 0.006(3) -0.018(4)
C87 0.043(3) 0.124(9) 0.044(3) -0.004(4) 0.014(3) -0.007(4)
C88 0.049(3) 0.103(8) 0.054(4) -0.018(4) 0.018(3) 0.008(4)
C89 0.048(3) 0.072(6) 0.052(3) -0.005(4) 0.008(3) 0.004(4)
C90 0.056(4) 0.100(8) 0.068(4) 0.016(5) -0.004(4) 0.022(5)
C91 0.067(4) 0.098(8) 0.072(5) 0.007(5) 0.002(4) 0.012(5)
C92 0.073(5) 0.093(8) 0.068(4) 0.002(5) 0.004(4) 0.009(5)
C93 0.083(5) 0.080(7) 0.094(6) 0.010(6) 0.004(5) 0.006(5)
C94 0.124(8) 0.095(9) 0.084(6) -0.003(6) 0.010(6) 0.007(8)
C95 0.092(6) 0.129(10) 0.058(4) 0.014(6) 0.010(4) 0.029(7)
C96 0.064(5) 0.197(16) 0.096(7) 0.042(8) -0.009(5) 0.002(7)
C97 0.051(3) 0.105(8) 0.068(4) -0.001(5) -0.007(3) 0.041(5)
C98 0.076(5) 0.136(11) 0.060(4) -0.035(6) -0.014(4) 0.051(6)
C99 0.074(5) 0.108(9) 0.106(7) -0.055(7) -0.008(5) 0.018(6)
C100 0.059(4) 0.087(7) 0.097(6) -0.019(6) 0.001(4) 0.012(5)
C101 0.059(4) 0.114(9) 0.063(4) -0.007(5) -0.010(4) 0.016(5)
C102 0.053(4) 0.096(8) 0.077(5) -0.014(5) -0.017(4) 0.005(5)
C103 0.074(5) 0.151(12) 0.109(7) 0.040(8) 0.015(5) 0.041(7)
C104 0.047(3) 0.052(5) 0.072(4) -0.008(4) 0.026(3) -0.008(3)
C105 0.053(3) 0.047(4) 0.062(4) 0.001(3) 0.026(3) -0.006(3)
C106 0.060(4) 0.048(5) 0.059(3) 0.002(3) 0.026(3) -0.003(3)
C107 0.063(4) 0.048(5) 0.070(4) -0.011(4) 0.031(4) -0.001(4)
C108 0.065(4) 0.075(6) 0.075(5) -0.021(5) 0.032(4) -0.013(5)
C109 0.045(3) 0.080(6) 0.073(4) -0.007(5) 0.021(3) -0.002(4)
C110 0.057(4) 0.063(6) 0.113(7) -0.003(5) 0.021(4) 0.010(4)
C111 0.082(7) 0.140(11) 0.094(7) 0.033(7) -0.023(6) 0.009(7)
C112 0.090(8) 0.139(11) 0.088(7) 0.033(8) -0.008(7) 0.016(7)
C113 0.085(8) 0.131(11) 0.087(8) 0.029(8) -0.021(7) 0.010(8)
C114 0.088(8) 0.128(12) 0.093(8) 0.027(8) -0.025(7) 0.013(8)
C115 0.101(8) 0.142(12) 0.100(8) 0.031(9) -0.024(7) 0.024(8)
C116 0.090(8) 0.146(11) 0.098(8) 0.032(8) -0.011(7) 0.027(8)
C117 0.099(12) 0.141(16) 0.139(13) 0.047(13) -0.028(11) -0.010(13)
C118 0.080(8) 0.134(11) 0.081(7) 0.026(8) -0.013(7) 0.018(8)
C119 0.089(7) 0.135(11) 0.084(7) 0.030(8) -0.013(7) 0.020(7)
C120 0.092(8) 0.147(11) 0.097(8) 0.030(9) -0.013(8) 0.019(8)
C121 0.088(9) 0.143(12) 0.094(9) 0.029(10) -0.007(9) 0.023(9)
C122 0.096(9) 0.142(12) 0.100(9) 0.032(9) -0.017(8) 0.019(9)
C123 0.093(9) 0.141(12) 0.093(8) 0.032(9) -0.017(8) 0.014(9)
C124 0.066(12) 0.116(18) 0.074(12) -0.002(14) 0.005(11) 0.008(13)
C125 0.114(19) 0.12(2) 0.105(18) 0.023(19) -0.017(18) 0.019(19)
C133 0.088(8) 0.138(11) 0.089(8) 0.029(8) -0.016(7) 0.018(8)
C129 0.089(8) 0.142(11) 0.093(9) 0.028(9) -0.015(8) 0.018(8)
C128 0.095(9) 0.144(12) 0.099(8) 0.033(9) -0.018(8) 0.018(8)
C127 0.089(9) 0.139(12) 0.092(9) 0.033(9) -0.017(8) 0.013(9)
C198 0.089(10) 0.139(13) 0.093(9) 0.030(10) -0.020(9) 0.016(10)
C126 0.085(8) 0.136(12) 0.087(9) 0.030(9) -0.014(8) 0.017(9)
C130 0.045(8) 0.032(8) 0.042(8) 0.007(7) 0.013(7) 0.013(7)
C131 0.039(7) 0.036(9) 0.040(7) 0.012(7) 0.015(6) 0.019(7)
C132 0.055(9) 0.049(10) 0.046(8) 0.011(8) 0.008(7) 0.006(8)
C134 0.051(8) 0.044(8) 0.052(8) 0.007(7) 0.016(7) 0.007(8)
C135 0.051(7) 0.035(7) 0.048(8) 0.005(7) 0.020(7) 0.004(7)
C136 0.051(8) 0.033(8) 0.042(8) 0.004(7) 0.017(7) 0.009(7)
C137 0.045(5) 0.029(5) 0.039(3) -0.013(4) -0.012(3) 0.007(4)
C142 0.044(5) 0.039(5) 0.036(4) -0.009(4) -0.016(4) 0.001(4)
C141 0.052(5) 0.045(5) 0.038(4) 0.002(4) -0.020(4) -0.005(5)
C140 0.052(6) 0.044(5) 0.042(4) 0.000(4) -0.022(4) 0.001(5)
C139 0.051(6) 0.044(5) 0.048(4) -0.009(4) -0.021(4) -0.003(5)
C138 0.048(5) 0.038(5) 0.047(4) -0.010(4) -0.016(4) -0.002(4)
C143 0.038(9) 0.039(9) 0.043(8) 0.013(7) -0.009(8) -0.004(8)
C144 0.045(9) 0.046(9) 0.050(8) 0.015(8) -0.018(7) -0.012(8)
C145 0.060(9) 0.047(9) 0.063(9) 0.007(8) -0.021(8) -0.022(8)
C146 0.049(9) 0.058(8) 0.060(8) 0.008(8) -0.022(7) -0.016(9)
C147 0.037(9) 0.039(8) 0.054(8) 0.013(7) -0.017(7) -0.010(8)
C148 0.037(9) 0.041(8) 0.038(7) 0.003(7) -0.009(7) -0.006(7)

_geom_special_details            
;
 All esds (except the esd in the dihedral angle between two l.s. planes)
 are estimated using the full covariance matrix.  The cell esds are taken
 into account individually in the estimation of esds in distances, angles
 and torsion angles; correlations between esds in cell parameters are only
 used when they are defined by crystal symmetry.  An approximate (isotropic)
 treatment of cell esds is used for estimating esds involving l.s. planes.
;
loop_
_geom_bond_atom_site_label_1
_geom_bond_atom_site_label_2
_geom_bond_distance
_geom_bond_site_symmetry_2
_geom_bond_publ_flag
Pr1 K1 3.6747(11) . ?
Pr1 K2 3.7643(13) . ?
Pr1 O1 2.280(4) . ?
Pr1 O2 2.315(3) . ?
Pr1 O3 2.261(3) . ?
Pr1 O4 2.199(4) . ?
Pr1 O5 2.293(3) . ?
K1 O1 2.671(4) . ?
K1 O5 2.818(4) . ?
K1 C0 3.444(6) . ?
K1 C5 3.111(7) . ?
K1 C60 3.200(6) . ?
K1 C61 3.390(8) . ?
K1 C63 3.447(7) . ?
K1 C64 3.241(8) . ?
K1 C65 3.100(8) . ?
K1 C84 3.044(5) . ?
K1 C85 3.409(7) . ?
K1 C89 3.114(7) . ?
K2 O2 2.745(4) . ?
K2 O3 2.878(4) . ?
K2 C14 3.221(12) . ?
K2 C15 3.200(12) . ?
K2 C16 3.261(12) . ?
K2 C24 3.137(7) . ?
K2 C42 3.020(5) . ?
K2 C43 3.187(6) . ?
K2 C47 3.248(5) . ?
K2 C132 3.154(16) . ?
K2 C134 3.115(16) . ?
K2 C135 3.230(18) . ?
Si1 O1 1.595(5) . ?
Si1 C0 1.882(5) . ?
Si1 C6 1.874(5) . ?
Si1 C12 1.907(9) . ?
Si1 C130 1.855(10) . ?
Si2 O2 1.596(3) . ?
Si2 C18 1.838(12) . ?
Si2 C24 1.890(7) . ?
Si2 C30 1.884(6) . ?
Si2 C137 1.938(7) . ?
Si3 O3 1.609(3) . ?
Si3 C36 1.863(6) . ?
Si3 C42 1.880(6) . ?
Si3 C48 1.873(7) . ?
Si4 O4 1.597(4) . ?
Si4 C54 1.877(6) . ?
Si4 C60 1.899(5) . ?
Si4 C66 1.857(9) . ?
Si4 C143 1.898(12) . ?
Si5 O5 1.601(4) . ?
Si5 C72 1.877(5) . ?
Si5 C78 1.869(6) . ?
Si5 C84 1.902(5) . ?
C0 C1 1.382(8) . ?
C0 C5 1.399(8) . ?
C1 H1 0.9500 . ?
C1 C2 1.400(8) . ?
C2 H2 0.9500 . ?
C2 C3 1.351(9) . ?
C3 H3 0.9500 . ?
C3 C4 1.393(10) . ?
C4 H4 0.9500 . ?
C4 C5 1.390(8) . ?
C5 H5 0.9500 . ?
C6 C7 1.391(8) . ?
C6 C11 1.387(8) . ?
C7 H7 0.9500 . ?
C7 C8 1.392(8) . ?
C8 H8 0.9500 . ?
C8 C9 1.375(11) . ?
C9 H9 0.9500 . ?
C9 C10 1.380(11) . ?
C10 H10 0.9500 . ?
C10 C11 1.390(8) . ?
C11 H11 0.9500 . ?
C12 C13 1.414(14) . ?
C12 C17 1.401(15) . ?
C13 H13 0.9500 . ?
C13 C14 1.382(16) . ?
C14 H14 0.9500 . ?
C14 C15 1.374(16) . ?
C15 H15 0.9500 . ?
C15 C16 1.366(14) . ?
C16 H16 0.9500 . ?
C16 C17 1.421(14) . ?
C17 H17 0.9500 . ?
C18 C19 1.36(2) . ?
C18 C23 1.40(2) . ?
C19 H19 0.9500 . ?
C19 C20 1.40(2) . ?
C20 H20 0.9500 . ?
C20 C21 1.378(19) . ?
C21 H21 0.9500 . ?
C21 C22 1.40(2) . ?
C22 H22 0.9500 . ?
C22 C23 1.39(2) . ?
C23 H23 0.9500 . ?
C24 C25 1.405(10) . ?
C24 C29 1.402(9) . ?
C25 H25 0.9500 . ?
C25 C26 1.381(12) . ?
C26 H26 0.9500 . ?
C26 C27 1.363(12) . ?
C27 H27 0.9500 . ?
C27 C28 1.388(13) . ?
C28 H28 0.9500 . ?
C28 C29 1.390(12) . ?
C29 H29 0.9500 . ?
C30 C31 1.382(8) . ?
C30 C35 1.394(8) . ?
C31 H31 0.9500 . ?
C31 C32 1.404(10) . ?
C32 H32 0.9500 . ?
C32 C33 1.378(10) . ?
C33 H33 0.9500 . ?
C33 C34 1.369(9) . ?
C34 H34 0.9500 . ?
C34 C35 1.388(9) . ?
C35 H35 0.9500 . ?
C36 C37 1.399(9) . ?
C36 C41 1.396(8) . ?
C37 H37 0.9500 . ?
C37 C38 1.379(9) . ?
C38 H38 0.9500 . ?
C38 C39 1.385(9) . ?
C39 H39 0.9500 . ?
C39 C40 1.372(11) . ?
C40 H40 0.9500 . ?
C40 C41 1.392(9) . ?
C41 H41 0.9500 . ?
C42 C43 1.411(9) . ?
C42 C47 1.399(8) . ?
C43 H43 0.9500 . ?
C43 C44 1.391(9) . ?
C44 H44 0.9500 . ?
C44 C45 1.379(10) . ?
C45 H45 0.9500 . ?
C45 C46 1.372(11) . ?
C46 H46 0.9500 . ?
C46 C47 1.397(9) . ?
C47 H47 0.9500 . ?
C48 C49 1.404(9) . ?
C48 C53 1.399(8) . ?
C49 H49 0.9500 . ?
C49 C50 1.366(11) . ?
C50 H50 0.9500 . ?
C50 C51 1.384(11) . ?
C51 H51 0.9500 . ?
C51 C52 1.390(11) . ?
C52 H52 0.9500 . ?
C52 C53 1.384(10) . ?
C53 H53 0.9500 . ?
C54 C55 1.395(8) . ?
C54 C59 1.388(8) . ?
C55 H55 0.9500 . ?
C55 C56 1.368(10) . ?
C56 H56 0.9500 . ?
C56 C57 1.358(11) . ?
C57 H57 0.9500 . ?
C57 C58 1.375(10) . ?
C58 H58 0.9500 . ?
C58 C59 1.403(9) . ?
C59 H59 0.9500 . ?
C60 C61 1.358(10) . ?
C60 C65 1.400(9) . ?
C61 H61 0.9500 . ?
C61 C62 1.400(10) . ?
C62 H62 0.9500 . ?
C62 C63 1.339(13) . ?
C63 H63 0.9500 . ?
C63 C64 1.380(14) . ?
C64 H64 0.9500 . ?
C64 C65 1.400(11) . ?
C65 H65 0.9500 . ?
C66 C67 1.385(12) . ?
C66 C71 1.416(14) . ?
C67 H67 0.9500 . ?
C67 C68 1.397(14) . ?
C68 H68 0.9500 . ?
C68 C69 1.364(15) . ?
C69 H69 0.9500 . ?
C69 C70 1.389(13) . ?
C70 H70 0.9500 . ?
C70 C71 1.365(14) . ?
C71 H71 0.9500 . ?
C72 C73 1.399(7) . ?
C72 C77 1.398(7) . ?
C73 H73 0.9500 . ?
C73 C74 1.381(9) . ?
C74 H74 0.9500 . ?
C74 C75 1.372(10) . ?
C75 H75 0.9500 . ?
C75 C76 1.371(10) . ?
C76 H76 0.9500 . ?
C76 C77 1.388(9) . ?
C77 H77 0.9500 . ?
C78 C79 1.394(7) . ?
C78 C83 1.386(9) . ?
C79 H79 0.9500 . ?
C79 C80 1.395(9) . ?
C80 H80 0.9500 . ?
C80 C81 1.362(10) . ?
C81 H81 0.9500 . ?
C81 C82 1.370(10) . ?
C82 H82 0.9500 . ?
C82 C83 1.385(12) . ?
C83 H83 0.9500 . ?
C84 C85 1.402(10) . ?
C84 C89 1.409(10) . ?
C85 H85 0.9500 . ?
C85 C86 1.394(8) . ?
C86 H86 0.9500 . ?
C86 C87 1.380(12) . ?
C87 H87 0.9500 . ?
C87 C88 1.381(13) . ?
C88 H88 0.9500 . ?
C88 C89 1.400(9) . ?
C89 H89 0.9500 . ?
C90 C91 1.388(10) . ?
C90 C95 1.394(14) . ?
C90 C96 1.482(13) . ?
C91 H91 0.9500 . ?
C91 C92 1.389(13) . ?
C92 H92 0.9500 . ?
C92 C93 1.400(13) . ?
C93 H93 0.9500 . ?
C93 C94 1.320(12) . ?
C94 H94 0.9500 . ?
C94 C95 1.419(15) . ?
C95 H95 0.9500 . ?
C96 H96A 0.9800 . ?
C96 H96B 0.9800 . ?
C96 H96C 0.9800 . ?
C97 C98 1.380(14) . ?
C97 C102 1.388(10) . ?
C97 C103 1.514(14) . ?
C98 H98 0.9500 . ?
C98 C99 1.380(15) . ?
C99 H99 0.9500 . ?
C99 C100 1.364(13) . ?
C100 H100 0.9500 . ?
C100 C101 1.388(12) . ?
C101 H101 0.9500 . ?
C101 C102 1.381(13) . ?
C102 H102 0.9500 . ?
C103 H10A 0.9800 . ?
C103 H10B 0.9800 . ?
C103 H10C 0.9800 . ?
C104 C105 1.378(11) . ?
C104 C109 1.393(11) . ?
C104 C110 1.498(11) . ?
C105 H105 0.9500 . ?
C105 C106 1.375(10) . ?
C106 H106 0.9500 . ?
C106 C107 1.388(10) . ?
C107 H107 0.9500 . ?
C107 C108 1.381(11) . ?
C108 H108 0.9500 . ?
C108 C109 1.383(12) . ?
C109 H109 0.9500 . ?
C110 H11A 0.9800 . ?
C110 H11B 0.9800 . ?
C110 H11C 0.9800 . ?
C111 C112 1.3900 . ?
C111 C116 1.3900 . ?
C111 C117 1.485(18) . ?
C112 H112 0.9500 . ?
C112 C113 1.3900 . ?
C113 H113 0.9500 . ?
C113 C114 1.3900 . ?
C114 H114 0.9500 . ?
C114 C115 1.3900 . ?
C115 H115 0.9500 . ?
C115 C116 1.3900 . ?
C116 H116 0.9500 . ?
C117 H11D 0.9800 . ?
C117 H11E 0.9800 . ?
C117 H11F 0.9800 . ?
C118 C119 1.3900 . ?
C118 C123 1.3900 . ?
C118 C124 1.480(18) . ?
C119 H119 0.9500 . ?
C119 C120 1.3900 . ?
C120 H120 0.9500 . ?
C120 C121 1.3900 . ?
C121 H121 0.9500 . ?
C121 C122 1.3900 . ?
C122 H122 0.9500 . ?
C122 C123 1.3900 . ?
C123 H123 0.9500 . ?
C124 H12A 0.9800 . ?
C124 H12B 0.9800 . ?
C124 H12C 0.9800 . ?
C125 H12D 0.9800 . ?
C125 H12E 0.9800 . ?
C125 H12F 0.9800 . ?
C125 C133 1.488(14) . ?
C133 C129 1.3900 . ?
C133 C126 1.3900 . ?
C129 H129 0.9500 . ?
C129 C128 1.3900 . ?
C128 H128 0.9500 . ?
C128 C127 1.3900 . ?
C127 H127 0.9500 . ?
C127 C198 1.3900 . ?
C198 H198 0.9500 . ?
C198 C126 1.3900 . ?
C126 H126 0.9500 . ?
C130 C131 1.3900 . ?
C130 C136 1.3900 . ?
C131 H131 0.9500 . ?
C131 C132 1.3900 . ?
C132 H132 0.9500 . ?
C132 C134 1.3900 . ?
C134 H134 0.9500 . ?
C134 C135 1.3900 . ?
C135 H135 0.9500 . ?
C135 C136 1.3900 . ?
C136 H136 0.9500 . ?
C137 C142 1.3900 . ?
C137 C138 1.3900 . ?
C142 H142 0.9500 . ?
C142 C141 1.3900 . ?
C141 H141 0.9500 . ?
C141 C140 1.3900 . ?
C140 H140 0.9500 . ?
C140 C139 1.3900 . ?
C139 H139 0.9500 . ?
C139 C138 1.3900 . ?
C138 H138 0.9500 . ?
C143 C144 1.3900 . ?
C143 C148 1.3900 . ?
C144 H144 0.9500 . ?
C144 C145 1.3900 . ?
C145 H145 0.9500 . ?
C145 C146 1.3900 . ?
C146 H146 0.9500 . ?
C146 C147 1.3900 . ?
C147 H147 0.9500 . ?
C147 C148 1.3900 . ?
C148 H148 0.9500 . ?

loop_
_geom_angle_atom_site_label_1
_geom_angle_atom_site_label_2
_geom_angle_atom_site_label_3
_geom_angle
_geom_angle_site_symmetry_1
_geom_angle_site_symmetry_3
_geom_angle_publ_flag
K1 Pr1 K2 136.78(3) . . ?
O1 Pr1 K1 46.35(10) . . ?
O1 Pr1 K2 93.09(11) . . ?
O1 Pr1 O2 89.37(13) . . ?
O1 Pr1 O5 85.48(14) . . ?
O2 Pr1 K1 128.45(8) . . ?
O2 Pr1 K2 46.51(11) . . ?
O3 Pr1 K1 140.77(11) . . ?
O3 Pr1 K2 49.74(11) . . ?
O3 Pr1 O1 130.26(17) . . ?
O3 Pr1 O2 85.09(13) . . ?
O3 Pr1 O5 93.72(13) . . ?
O4 Pr1 K1 75.98(11) . . ?
O4 Pr1 K2 139.80(12) . . ?
O4 Pr1 O1 104.86(15) . . ?
O4 Pr1 O2 97.21(16) . . ?
O4 Pr1 O3 124.88(16) . . ?
O4 Pr1 O5 89.84(16) . . ?
O5 Pr1 K1 50.07(9) . . ?
O5 Pr1 K2 127.80(11) . . ?
O5 Pr1 O2 172.15(16) . . ?
O1 K1 O5 68.80(11) . . ?
O1 K1 C0 52.56(12) . . ?
O1 K1 C5 70.44(14) . . ?
O1 K1 C60 93.63(16) . . ?
O1 K1 C61 80.24(16) . . ?
O1 K1 C63 108.8(2) . . ?
O1 K1 C64 127.2(2) . . ?
O1 K1 C65 119.07(17) . . ?
O1 K1 C84 122.93(13) . . ?
O1 K1 C85 137.40(12) . . ?
O1 K1 C89 126.65(18) . . ?
O5 K1 C0 98.41(13) . . ?
O5 K1 C5 122.09(15) . . ?
O5 K1 C60 99.02(14) . . ?
O5 K1 C61 111.47(14) . . ?
O5 K1 C63 149.00(18) . . ?
O5 K1 C64 134.3(2) . . ?
O5 K1 C65 109.64(17) . . ?
O5 K1 C84 57.70(12) . . ?
O5 K1 C85 68.75(12) . . ?
O5 K1 C89 76.41(13) . . ?
C0 K1 C63 103.8(2) . . ?
C5 K1 C0 23.96(13) . . ?
C5 K1 C60 122.96(18) . . ?
C5 K1 C61 99.97(18) . . ?
C5 K1 C63 82.9(2) . . ?
C5 K1 C64 103.1(2) . . ?
C5 K1 C85 138.99(18) . . ?
C5 K1 C89 97.7(2) . . ?
C60 K1 C0 131.58(16) . . ?
C60 K1 C61 23.55(17) . . ?
C60 K1 C63 49.99(17) . . ?
C60 K1 C64 44.51(17) . . ?
C60 K1 C85 89.63(19) . . ?
C61 K1 C0 108.61(17) . . ?
C61 K1 C63 40.65(17) . . ?
C61 K1 C85 112.6(2) . . ?
C64 K1 C0 125.8(2) . . ?
C64 K1 C61 48.4(2) . . ?
C64 K1 C63 23.6(2) . . ?
C64 K1 C85 82.4(2) . . ?
C65 K1 C0 145.01(18) . . ?
C65 K1 C5 125.67(19) . . ?
C65 K1 C60 25.61(17) . . ?
C65 K1 C61 41.9(2) . . ?
C65 K1 C63 42.7(2) . . ?
C65 K1 C64 25.4(2) . . ?
C65 K1 C85 73.1(2) . . ?
C65 K1 C89 110.0(2) . . ?
C84 K1 C0 115.57(17) . . ?
C84 K1 C5 122.79(19) . . ?
C84 K1 C60 111.97(19) . . ?
C84 K1 C61 135.5(2) . . ?
C84 K1 C63 127.0(2) . . ?
C84 K1 C64 104.9(2) . . ?
C84 K1 C65 97.3(2) . . ?
C84 K1 C85 24.26(17) . . ?
C84 K1 C89 26.43(18) . . ?
C85 K1 C0 138.76(17) . . ?
C85 K1 C63 105.6(2) . . ?
C89 K1 C0 96.37(19) . . ?
C89 K1 C60 131.6(2) . . ?
C89 K1 C61 151.8(2) . . ?
C89 K1 C63 121.4(2) . . ?
C89 K1 C64 106.1(2) . . ?
C89 K1 C85 43.2(2) . . ?
O2 K2 O3 66.73(11) . . ?
O2 K2 C14 120.1(2) . . ?
O2 K2 C15 129.42(19) . . ?
O2 K2 C16 111.5(2) . . ?
O2 K2 C24 58.18(14) . . ?
O2 K2 C42 107.25(15) . . ?
O2 K2 C43 131.60(16) . . ?
O2 K2 C47 101.61(16) . . ?
O2 K2 C132 113.0(3) . . ?
O2 K2 C134 129.3(2) . . ?
O2 K2 C135 115.8(3) . . ?
O3 K2 C14 93.0(3) . . ?
O3 K2 C15 117.6(3) . . ?
O3 K2 C16 131.1(2) . . ?
O3 K2 C24 120.61(16) . . ?
O3 K2 C42 56.08(12) . . ?
O3 K2 C43 70.11(14) . . ?
O3 K2 C47 72.79(13) . . ?
O3 K2 C132 79.3(4) . . ?
O3 K2 C134 104.2(5) . . ?
O3 K2 C135 121.6(4) . . ?
C14 K2 C16 43.2(3) . . ?
C14 K2 C47 126.3(2) . . ?
C15 K2 C14 24.7(3) . . ?
C15 K2 C16 24.4(2) . . ?
C15 K2 C47 128.5(2) . . ?
C24 K2 C14 132.3(3) . . ?
C24 K2 C15 113.6(3) . . ?
C24 K2 C16 90.4(3) . . ?
C24 K2 C43 137.92(17) . . ?
C24 K2 C47 97.33(17) . . ?
C24 K2 C132 140.9(3) . . ?
C24 K2 C135 101.7(4) . . ?
C42 K2 C14 104.7(2) . . ?
C42 K2 C15 115.6(3) . . ?
C42 K2 C16 139.1(2) . . ?
C42 K2 C24 121.78(17) . . ?
C42 K2 C43 26.10(17) . . ?
C42 K2 C47 25.46(15) . . ?
C42 K2 C132 97.3(3) . . ?
C42 K2 C134 106.3(4) . . ?
C42 K2 C135 130.4(4) . . ?
C43 K2 C14 82.5(2) . . ?
C43 K2 C15 89.7(3) . . ?
C43 K2 C16 113.0(2) . . ?
C43 K2 C47 43.82(17) . . ?
C43 K2 C135 104.7(4) . . ?
C47 K2 C16 144.8(2) . . ?
C132 K2 C43 78.6(3) . . ?
C132 K2 C47 121.4(3) . . ?
C132 K2 C135 44.29(17) . . ?
C134 K2 C24 126.6(5) . . ?
C134 K2 C43 81.6(3) . . ?
C134 K2 C47 124.0(3) . . ?
C134 K2 C132 25.61(12) . . ?
C134 K2 C135 25.22(13) . . ?
C135 K2 C47 142.6(3) . . ?
O1 Si1 K1 40.12(13) . . ?
O1 Si1 C0 106.7(2) . . ?
O1 Si1 C6 112.5(3) . . ?
O1 Si1 C12 112.5(5) . . ?
O1 Si1 C130 104.9(7) . . ?
C0 Si1 K1 67.71(18) . . ?
C0 Si1 C12 111.3(5) . . ?
C6 Si1 K1 115.81(17) . . ?
C6 Si1 C0 107.7(2) . . ?
C6 Si1 C12 106.1(4) . . ?
C12 Si1 K1 136.3(4) . . ?
C130 Si1 K1 128.6(6) . . ?
C130 Si1 C0 112.3(8) . . ?
C130 Si1 C6 112.7(6) . . ?
O2 Si2 K2 50.84(16) . . ?
O2 Si2 C18 117.1(7) . . ?
O2 Si2 C24 111.1(3) . . ?
O2 Si2 C30 111.7(2) . . ?
O2 Si2 C137 113.4(5) . . ?
C18 Si2 K2 146.9(9) . . ?
C18 Si2 C24 103.9(8) . . ?
C18 Si2 C30 105.8(9) . . ?
C24 Si2 K2 64.2(2) . . ?
C24 Si2 C137 110.5(5) . . ?
C30 Si2 K2 107.20(18) . . ?
C30 Si2 C24 106.4(3) . . ?
C30 Si2 C137 103.3(6) . . ?
C137 Si2 K2 149.3(6) . . ?
O3 Si3 K2 49.54(16) . . ?
O3 Si3 C36 112.9(2) . . ?
O3 Si3 C42 105.1(2) . . ?
O3 Si3 C48 114.0(3) . . ?
C36 Si3 K2 128.6(2) . . ?
C36 Si3 C42 108.5(3) . . ?
C36 Si3 C48 106.9(3) . . ?
C42 Si3 K2 55.73(16) . . ?
C48 Si3 K2 124.47(19) . . ?
C48 Si3 C42 109.3(3) . . ?
O4 Si4 C54 108.7(2) . . ?
O4 Si4 C60 109.6(3) . . ?
O4 Si4 C66 111.4(5) . . ?
O4 Si4 C143 110.2(10) . . ?
C54 Si4 C60 110.3(2) . . ?
C54 Si4 C143 106.0(11) . . ?
C66 Si4 C54 111.6(6) . . ?
C66 Si4 C60 105.2(6) . . ?
C143 Si4 C60 111.9(11) . . ?
O5 Si5 K1 50.57(13) . . ?
O5 Si5 C72 114.8(2) . . ?
O5 Si5 C78 110.5(2) . . ?
O5 Si5 C84 107.8(2) . . ?
C72 Si5 K1 140.10(18) . . ?
C72 Si5 C84 107.8(2) . . ?
C78 Si5 K1 111.41(16) . . ?
C78 Si5 C72 108.5(2) . . ?
C78 Si5 C84 107.2(3) . . ?
C84 Si5 K1 59.02(16) . . ?
Pr1 O1 K1 95.51(14) . . ?
Si1 O1 Pr1 141.5(2) . . ?
Si1 O1 K1 117.24(18) . . ?
Pr1 O2 K2 95.78(13) . . ?
Si2 O2 Pr1 159.9(3) . . ?
Si2 O2 K2 102.37(18) . . ?
Pr1 O3 K2 93.42(13) . . ?
Si3 O3 Pr1 153.0(3) . . ?
Si3 O3 K2 105.29(18) . . ?
Si4 O4 Pr1 159.0(3) . . ?
Pr1 O5 K1 91.33(11) . . ?
Si5 O5 Pr1 165.2(2) . . ?
Si5 O5 K1 103.41(16) . . ?
Si1 C0 K1 81.92(19) . . ?
C1 C0 K1 117.7(4) . . ?
C1 C0 Si1 125.0(4) . . ?
C1 C0 C5 116.8(5) . . ?
C5 C0 K1 64.5(4) . . ?
C5 C0 Si1 117.9(4) . . ?
C0 C1 H1 119.3 . . ?
C0 C1 C2 121.3(6) . . ?
C2 C1 H1 119.3 . . ?
C1 C2 H2 119.7 . . ?
C3 C2 C1 120.6(7) . . ?
C3 C2 H2 119.7 . . ?
C2 C3 H3 119.9 . . ?
C2 C3 C4 120.2(5) . . ?
C4 C3 H3 119.9 . . ?
C3 C4 H4 120.6 . . ?
C5 C4 C3 118.8(6) . . ?
C5 C4 H4 120.6 . . ?
K1 C5 H5 77.0 . . ?
C0 C5 K1 91.5(4) . . ?
C0 C5 H5 119.0 . . ?
C4 C5 K1 101.0(5) . . ?
C4 C5 C0 122.1(6) . . ?
C4 C5 H5 119.0 . . ?
C7 C6 Si1 121.5(5) . . ?
C11 C6 Si1 120.0(4) . . ?
C11 C6 C7 118.5(5) . . ?
C6 C7 H7 119.9 . . ?
C6 C7 C8 120.2(7) . . ?
C8 C7 H7 119.9 . . ?
C7 C8 H8 120.0 . . ?
C9 C8 C7 120.1(7) . . ?
C9 C8 H8 120.0 . . ?
C8 C9 H9 119.6 . . ?
C8 C9 C10 120.9(6) . . ?
C10 C9 H9 119.6 . . ?
C9 C10 H10 120.6 . . ?
C9 C10 C11 118.7(7) . . ?
C11 C10 H10 120.6 . . ?
C6 C11 C10 121.6(7) . . ?
C6 C11 H11 119.2 . . ?
C10 C11 H11 119.2 . . ?
Si1 C12 K2 115.1(6) . . ?
C13 C12 K2 70.9(6) . . ?
C13 C12 Si1 123.5(10) . . ?
C17 C12 K2 73.1(6) . . ?
C17 C12 Si1 121.0(9) . . ?
C17 C12 C13 114.5(9) . . ?
K2 C13 H13 113.6 . . ?
C12 C13 K2 85.5(7) . . ?
C12 C13 H13 117.8 . . ?
C14 C13 K2 72.9(7) . . ?
C14 C13 C12 124.3(11) . . ?
C14 C13 H13 117.8 . . ?
K2 C14 H14 110.1 . . ?
C13 C14 K2 82.9(8) . . ?
C13 C14 H14 120.8 . . ?
C15 C14 K2 76.8(7) . . ?
C15 C14 C13 118.4(10) . . ?
C15 C14 H14 120.8 . . ?
K2 C15 H15 112.0 . . ?
C14 C15 K2 78.5(7) . . ?
C14 C15 H15 119.4 . . ?
C16 C15 K2 80.3(7) . . ?
C16 C15 C14 121.2(10) . . ?
C16 C15 H15 119.4 . . ?
K2 C16 H16 111.8 . . ?
C15 C16 K2 75.3(7) . . ?
C15 C16 H16 120.2 . . ?
C15 C16 C17 119.5(10) . . ?
C17 C16 K2 83.1(7) . . ?
C17 C16 H16 120.2 . . ?
K2 C17 H17 115.2 . . ?
C12 C17 K2 83.7(7) . . ?
C12 C17 C16 121.8(10) . . ?
C12 C17 H17 119.1 . . ?
C16 C17 K2 72.4(6) . . ?
C16 C17 H17 119.1 . . ?
C19 C18 Si2 121.4(15) . . ?
C19 C18 C23 120.6(13) . . ?
C23 C18 Si2 117.4(14) . . ?
C18 C19 H19 118.4 . . ?
C18 C19 C20 123.3(14) . . ?
C20 C19 H19 118.4 . . ?
C19 C20 H20 121.9 . . ?
C21 C20 C19 116.2(14) . . ?
C21 C20 H20 121.9 . . ?
C20 C21 H21 119.3 . . ?
C20 C21 C22 121.4(14) . . ?
C22 C21 H21 119.3 . . ?
C21 C22 H22 119.3 . . ?
C23 C22 C21 121.4(14) . . ?
C23 C22 H22 119.3 . . ?
C18 C23 H23 121.4 . . ?
C22 C23 C18 117.1(15) . . ?
C22 C23 H23 121.4 . . ?
Si2 C24 K2 82.9(2) . . ?
C25 C24 K2 98.1(5) . . ?
C25 C24 Si2 121.3(5) . . ?
C29 C24 K2 88.3(4) . . ?
C29 C24 Si2 122.3(5) . . ?
C29 C24 C25 116.5(7) . . ?
C24 C25 H25 119.4 . . ?
C26 C25 C24 121.3(8) . . ?
C26 C25 H25 119.4 . . ?
C25 C26 H26 119.5 . . ?
C27 C26 C25 120.9(8) . . ?
C27 C26 H26 119.5 . . ?
C26 C27 H27 120.0 . . ?
C26 C27 C28 120.0(8) . . ?
C28 C27 H27 120.0 . . ?
C27 C28 H28 120.4 . . ?
C27 C28 C29 119.2(8) . . ?
C29 C28 H28 120.4 . . ?
K2 C29 H29 93.4 . . ?
C24 C29 K2 67.4(4) . . ?
C24 C29 H29 119.0 . . ?
C28 C29 K2 109.1(6) . . ?
C28 C29 C24 122.1(8) . . ?
C28 C29 H29 119.0 . . ?
C31 C30 Si2 120.8(4) . . ?
C31 C30 C35 118.3(5) . . ?
C35 C30 Si2 120.9(4) . . ?
C30 C31 H31 119.6 . . ?
C30 C31 C32 120.8(6) . . ?
C32 C31 H31 119.6 . . ?
C31 C32 H32 120.2 . . ?
C33 C32 C31 119.5(6) . . ?
C33 C32 H32 120.2 . . ?
C32 C33 H33 119.8 . . ?
C34 C33 C32 120.4(6) . . ?
C34 C33 H33 119.8 . . ?
C33 C34 H34 120.0 . . ?
C33 C34 C35 120.1(6) . . ?
C35 C34 H34 120.0 . . ?
C30 C35 H35 119.5 . . ?
C34 C35 C30 121.0(6) . . ?
C34 C35 H35 119.5 . . ?
C37 C36 Si3 122.4(4) . . ?
C41 C36 Si3 121.1(5) . . ?
C41 C36 C37 116.5(6) . . ?
C36 C37 H37 119.2 . . ?
C38 C37 C36 121.6(6) . . ?
C38 C37 H37 119.2 . . ?
C37 C38 H38 119.8 . . ?
C37 C38 C39 120.3(7) . . ?
C39 C38 H38 119.8 . . ?
C38 C39 H39 120.1 . . ?
C40 C39 C38 119.9(6) . . ?
C40 C39 H39 120.1 . . ?
C39 C40 H40 120.3 . . ?
C39 C40 C41 119.4(6) . . ?
C41 C40 H40 120.3 . . ?
C36 C41 H41 118.9 . . ?
C40 C41 C36 122.3(7) . . ?
C40 C41 H41 118.9 . . ?
Si3 C42 K2 93.32(17) . . ?
C43 C42 K2 83.6(3) . . ?
C43 C42 Si3 118.7(4) . . ?
C47 C42 K2 86.4(3) . . ?
C47 C42 Si3 123.4(5) . . ?
C47 C42 C43 117.5(6) . . ?
K2 C43 H43 107.8 . . ?
C42 C43 K2 70.3(3) . . ?
C42 C43 H43 119.5 . . ?
C44 C43 K2 92.0(4) . . ?
C44 C43 C42 121.1(6) . . ?
C44 C43 H43 119.5 . . ?
K2 C44 H44 118.7 . . ?
C43 C44 K2 64.7(3) . . ?
C43 C44 H44 119.7 . . ?
C45 C44 K2 87.1(4) . . ?
C45 C44 C43 120.5(7) . . ?
C45 C44 H44 119.7 . . ?
C44 C45 H45 120.4 . . ?
C46 C45 C44 119.1(7) . . ?
C46 C45 H45 120.4 . . ?
C45 C46 H46 119.2 . . ?
C45 C46 C47 121.6(7) . . ?
C47 C46 H46 119.2 . . ?
K2 C47 H47 109.2 . . ?
C42 C47 K2 68.1(3) . . ?
C42 C47 H47 119.9 . . ?
C46 C47 K2 92.5(4) . . ?
C46 C47 C42 120.2(7) . . ?
C46 C47 H47 119.9 . . ?
C49 C48 Si3 120.4(5) . . ?
C53 C48 Si3 122.6(5) . . ?
C53 C48 C49 116.9(7) . . ?
C48 C49 H49 119.6 . . ?
C50 C49 C48 120.8(7) . . ?
C50 C49 H49 119.6 . . ?
C49 C50 H50 119.0 . . ?
C49 C50 C51 122.0(7) . . ?
C51 C50 H50 119.0 . . ?
C50 C51 H51 120.9 . . ?
C50 C51 C52 118.3(7) . . ?
C52 C51 H51 120.9 . . ?
C51 C52 H52 120.0 . . ?
C53 C52 C51 120.1(7) . . ?
C53 C52 H52 120.0 . . ?
C48 C53 H53 119.0 . . ?
C52 C53 C48 121.9(6) . . ?
C52 C53 H53 119.0 . . ?
C55 C54 Si4 118.2(5) . . ?
C59 C54 Si4 124.7(4) . . ?
C59 C54 C55 117.1(6) . . ?
C54 C55 H55 119.0 . . ?
C56 C55 C54 122.1(6) . . ?
C56 C55 H55 119.0 . . ?
C55 C56 H56 119.9 . . ?
C57 C56 C55 120.3(6) . . ?
C57 C56 H56 119.9 . . ?
C56 C57 H57 120.0 . . ?
C56 C57 C58 120.1(6) . . ?
C58 C57 H57 120.0 . . ?
C57 C58 H58 120.1 . . ?
C57 C58 C59 119.9(6) . . ?
C59 C58 H58 120.1 . . ?
C54 C59 C58 120.6(6) . . ?
C54 C59 H59 119.7 . . ?
C58 C59 H59 119.7 . . ?
Si4 C60 K1 104.5(2) . . ?
C61 C60 K1 86.1(5) . . ?
C61 C60 Si4 120.5(5) . . ?
C61 C60 C65 115.9(6) . . ?
C65 C60 K1 73.2(4) . . ?
C65 C60 Si4 123.3(6) . . ?
K1 C61 H61 118.0 . . ?
C60 C61 K1 70.4(4) . . ?
C60 C61 H61 118.4 . . ?
C60 C61 C62 123.2(8) . . ?
C62 C61 K1 83.7(6) . . ?
C62 C61 H61 118.4 . . ?
K1 C62 H62 122.6 . . ?
C61 C62 K1 73.1(5) . . ?
C61 C62 H62 119.9 . . ?
C63 C62 K1 75.8(6) . . ?
C63 C62 C61 120.2(9) . . ?
C63 C62 H62 119.9 . . ?
K1 C63 H63 118.5 . . ?
C62 C63 K1 82.1(5) . . ?
C62 C63 H63 120.3 . . ?
C62 C63 C64 119.3(7) . . ?
C64 C63 K1 69.8(5) . . ?
C64 C63 H63 120.3 . . ?
K1 C64 H64 112.0 . . ?
C63 C64 K1 86.6(5) . . ?
C63 C64 H64 120.0 . . ?
C63 C64 C65 120.1(8) . . ?
C65 C64 K1 71.7(4) . . ?
C65 C64 H64 120.0 . . ?
K1 C65 H65 106.3 . . ?
C60 C65 K1 81.2(4) . . ?
C60 C65 H65 119.4 . . ?
C64 C65 K1 83.0(5) . . ?
C64 C65 C60 121.3(8) . . ?
C64 C65 H65 119.4 . . ?
C67 C66 Si4 123.3(10) . . ?
C67 C66 C71 116.4(8) . . ?
C71 C66 Si4 120.4(9) . . ?
C66 C67 H67 118.9 . . ?
C66 C67 C68 122.2(9) . . ?
C68 C67 H67 118.9 . . ?
C67 C68 H68 120.3 . . ?
C69 C68 C67 119.4(9) . . ?
C69 C68 H68 120.3 . . ?
C68 C69 H69 119.9 . . ?
C68 C69 C70 120.2(10) . . ?
C70 C69 H69 119.9 . . ?
C69 C70 H70 120.0 . . ?
C71 C70 C69 120.1(10) . . ?
C71 C70 H70 120.0 . . ?
C66 C71 H71 119.2 . . ?
C70 C71 C66 121.7(9) . . ?
C70 C71 H71 119.2 . . ?
C73 C72 Si5 119.8(4) . . ?
C77 C72 Si5 122.7(4) . . ?
C77 C72 C73 117.4(5) . . ?
C72 C73 H73 119.5 . . ?
C74 C73 C72 121.1(6) . . ?
C74 C73 H73 119.5 . . ?
C73 C74 H74 120.0 . . ?
C75 C74 C73 120.1(6) . . ?
C75 C74 H74 120.0 . . ?
C74 C75 H75 119.8 . . ?
C76 C75 C74 120.5(6) . . ?
C76 C75 H75 119.8 . . ?
C75 C76 H76 120.1 . . ?
C75 C76 C77 119.8(6) . . ?
C77 C76 H76 120.1 . . ?
C72 C77 H77 119.5 . . ?
C76 C77 C72 121.1(5) . . ?
C76 C77 H77 119.5 . . ?
C79 C78 Si5 124.4(5) . . ?
C83 C78 Si5 119.7(5) . . ?
C83 C78 C79 116.0(6) . . ?
C78 C79 H79 118.7 . . ?
C78 C79 C80 122.6(6) . . ?
C80 C79 H79 118.7 . . ?
C79 C80 H80 120.5 . . ?
C81 C80 C79 118.9(6) . . ?
C81 C80 H80 120.5 . . ?
C80 C81 H81 119.8 . . ?
C80 C81 C82 120.3(8) . . ?
C82 C81 H81 119.8 . . ?
C81 C82 H82 119.9 . . ?
C81 C82 C83 120.2(8) . . ?
C83 C82 H82 119.9 . . ?
C78 C83 H83 119.0 . . ?
C82 C83 C78 121.9(7) . . ?
C82 C83 H83 119.0 . . ?
Si5 C84 K1 88.59(19) . . ?
C85 C84 K1 92.6(4) . . ?
C85 C84 Si5 119.9(5) . . ?
C85 C84 C89 118.6(5) . . ?
C89 C84 K1 79.5(4) . . ?
C89 C84 Si5 120.6(5) . . ?
K1 C85 H85 111.2 . . ?
C84 C85 K1 63.1(3) . . ?
C84 C85 H85 119.8 . . ?
C86 C85 K1 95.3(4) . . ?
C86 C85 C84 120.5(7) . . ?
C86 C85 H85 119.8 . . ?
C85 C86 H86 119.9 . . ?
C87 C86 C85 120.2(8) . . ?
C87 C86 H86 119.9 . . ?
C86 C87 H87 119.8 . . ?
C86 C87 C88 120.4(6) . . ?
C88 C87 H87 119.8 . . ?
K1 C88 H88 115.9 . . ?
C87 C88 K1 92.3(5) . . ?
C87 C88 H88 119.8 . . ?
C87 C88 C89 120.3(7) . . ?
C89 C88 K1 61.6(4) . . ?
C89 C88 H88 119.8 . . ?
K1 C89 H89 100.7 . . ?
C84 C89 K1 74.0(4) . . ?
C84 C89 H89 120.0 . . ?
C88 C89 K1 95.1(5) . . ?
C88 C89 C84 119.9(8) . . ?
C88 C89 H89 120.0 . . ?
C91 C90 C95 117.1(9) . . ?
C91 C90 C96 121.9(10) . . ?
C95 C90 C96 121.0(8) . . ?
C90 C91 H91 119.4 . . ?
C90 C91 C92 121.1(9) . . ?
C92 C91 H91 119.4 . . ?
C91 C92 H92 120.0 . . ?
C91 C92 C93 120.1(8) . . ?
C93 C92 H92 120.0 . . ?
C92 C93 H93 119.9 . . ?
C94 C93 C92 120.2(10) . . ?
C94 C93 H93 119.9 . . ?
C93 C94 H94 119.9 . . ?
C93 C94 C95 120.3(11) . . ?
C95 C94 H94 119.9 . . ?
C90 C95 C94 121.2(8) . . ?
C90 C95 H95 119.4 . . ?
C94 C95 H95 119.4 . . ?
C90 C96 H96A 109.5 . . ?
C90 C96 H96B 109.5 . . ?
C90 C96 H96C 109.5 . . ?
H96A C96 H96B 109.5 . . ?
H96A C96 H96C 109.5 . . ?
H96B C96 H96C 109.5 . . ?
C98 C97 C102 119.1(9) . . ?
C98 C97 C103 121.8(9) . . ?
C102 C97 C103 119.1(9) . . ?
C97 C98 H98 120.1 . . ?
C99 C98 C97 119.7(8) . . ?
C99 C98 H98 120.1 . . ?
C98 C99 H99 118.8 . . ?
C100 C99 C98 122.4(10) . . ?
C100 C99 H99 118.8 . . ?
C99 C100 H100 121.2 . . ?
C99 C100 C101 117.5(10) . . ?
C101 C100 H100 121.2 . . ?
C100 C101 H101 119.3 . . ?
C102 C101 C100 121.5(8) . . ?
C102 C101 H101 119.3 . . ?
C97 C102 H102 120.1 . . ?
C101 C102 C97 119.8(9) . . ?
C101 C102 H102 120.1 . . ?
C97 C103 H10A 109.5 . . ?
C97 C103 H10B 109.5 . . ?
C97 C103 H10C 109.5 . . ?
H10A C103 H10B 109.5 . . ?
H10A C103 H10C 109.5 . . ?
H10B C103 H10C 109.5 . . ?
C105 C104 C109 118.3(8) . . ?
C105 C104 C110 121.5(7) . . ?
C109 C104 C110 120.1(8) . . ?
C104 C105 H105 119.0 . . ?
C106 C105 C104 121.9(7) . . ?
C106 C105 H105 119.0 . . ?
C105 C106 H106 120.3 . . ?
C105 C106 C107 119.5(7) . . ?
C107 C106 H106 120.3 . . ?
C106 C107 H107 120.3 . . ?
C108 C107 C106 119.4(8) . . ?
C108 C107 H107 120.3 . . ?
C107 C108 H108 119.7 . . ?
C107 C108 C109 120.6(8) . . ?
C109 C108 H108 119.7 . . ?
C104 C109 H109 119.9 . . ?
C108 C109 C104 120.2(8) . . ?
C108 C109 H109 119.9 . . ?
C104 C110 H11A 109.5 . . ?
C104 C110 H11B 109.5 . . ?
C104 C110 H11C 109.5 . . ?
H11A C110 H11B 109.5 . . ?
H11A C110 H11C 109.5 . . ?
H11B C110 H11C 109.5 . . ?
C112 C111 C116 120.0 . . ?
C112 C111 C117 118.6(16) . . ?
C116 C111 C117 121.4(16) . . ?
C111 C112 H112 120.0 . . ?
C113 C112 C111 120.0 . . ?
C113 C112 H112 120.0 . . ?
C112 C113 H113 120.0 . . ?
C112 C113 C114 120.0 . . ?
C114 C113 H113 120.0 . . ?
C113 C114 H114 120.0 . . ?
C115 C114 C113 120.0 . . ?
C115 C114 H114 120.0 . . ?
C114 C115 H115 120.0 . . ?
C114 C115 C116 120.0 . . ?
C116 C115 H115 120.0 . . ?
C111 C116 H116 120.0 . . ?
C115 C116 C111 120.0 . . ?
C115 C116 H116 120.0 . . ?
C111 C117 H11D 109.5 . . ?
C111 C117 H11E 109.5 . . ?
C111 C117 H11F 109.5 . . ?
H11D C117 H11E 109.5 . . ?
H11D C117 H11F 109.5 . . ?
H11E C117 H11F 109.5 . . ?
C119 C118 C123 120.0 . . ?
C119 C118 C124 132(2) . . ?
C123 C118 C124 108(2) . . ?
C118 C119 H119 120.0 . . ?
C118 C119 C120 120.0 . . ?
C120 C119 H119 120.0 . . ?
C119 C120 H120 120.0 . . ?
C121 C120 C119 120.0 . . ?
C121 C120 H120 120.0 . . ?
C120 C121 H121 120.0 . . ?
C120 C121 C122 120.0 . . ?
C122 C121 H121 120.0 . . ?
C121 C122 H122 120.0 . . ?
C123 C122 C121 120.0 . . ?
C123 C122 H122 120.0 . . ?
C118 C123 H123 120.0 . . ?
C122 C123 C118 120.0 . . ?
C122 C123 H123 120.0 . . ?
C118 C124 H12A 109.5 . . ?
C118 C124 H12B 109.5 . . ?
C118 C124 H12C 109.5 . . ?
H12A C124 H12B 109.5 . . ?
H12A C124 H12C 109.5 . . ?
H12B C124 H12C 109.5 . . ?
H12D C125 H12E 109.5 . . ?
H12D C125 H12F 109.5 . . ?
H12E C125 H12F 109.5 . . ?
C133 C125 H12D 109.5 . . ?
C133 C125 H12E 109.5 . . ?
C133 C125 H12F 109.5 . . ?
C129 C133 C125 119.8(11) . . ?
C129 C133 C126 120.0 . . ?
C126 C133 C125 120.2(11) . . ?
C133 C129 H129 120.0 . . ?
C128 C129 C133 120.0 . . ?
C128 C129 H129 120.0 . . ?
C129 C128 H128 120.0 . . ?
C129 C128 C127 120.0 . . ?
C127 C128 H128 120.0 . . ?
C128 C127 H127 120.0 . . ?
C198 C127 C128 120.0 . . ?
C198 C127 H127 120.0 . . ?
C127 C198 H198 120.0 . . ?
C127 C198 C126 120.0 . . ?
C126 C198 H198 120.0 . . ?
C133 C126 H126 120.0 . . ?
C198 C126 C133 120.0 . . ?
C198 C126 H126 120.0 . . ?
Si1 C130 K2 121.9(10) . . ?
C131 C130 K2 73.7(6) . . ?
C131 C130 Si1 115.9(10) . . ?
C131 C130 C136 120.0 . . ?
C136 C130 K2 76.7(5) . . ?
C136 C130 Si1 124.0(10) . . ?
K2 C131 H131 116.6 . . ?
C130 C131 K2 82.5(7) . . ?
C130 C131 H131 120.0 . . ?
C132 C131 K2 71.5(6) . . ?
C132 C131 C130 120.0 . . ?
C132 C131 H131 120.0 . . ?
K2 C132 H132 110.9 . . ?
C131 C132 K2 83.8(7) . . ?
C131 C132 H132 120.0 . . ?
C131 C132 C134 120.0 . . ?
C134 C132 K2 75.6(6) . . ?
C134 C132 H132 120.0 . . ?
K2 C134 H134 109.4 . . ?
C132 C134 K2 78.8(6) . . ?
C132 C134 H134 120.0 . . ?
C135 C134 K2 82.1(7) . . ?
C135 C134 C132 120.0 . . ?
C135 C134 H134 120.0 . . ?
K2 C135 H135 113.8 . . ?
C134 C135 K2 72.7(6) . . ?
C134 C135 H135 120.0 . . ?
C134 C135 C136 120.0 . . ?
C136 C135 K2 83.9(7) . . ?
C136 C135 H135 120.0 . . ?
K2 C136 H136 119.3 . . ?
C130 C136 K2 79.7(5) . . ?
C130 C136 H136 120.0 . . ?
C135 C136 K2 71.9(6) . . ?
C135 C136 C130 120.0 . . ?
C135 C136 H136 120.0 . . ?
C142 C137 Si2 117.2(7) . . ?
C142 C137 C138 120.0 . . ?
C138 C137 Si2 122.4(7) . . ?
C137 C142 H142 120.0 . . ?
C137 C142 C141 120.0 . . ?
C141 C142 H142 120.0 . . ?
C142 C141 H141 120.0 . . ?
C140 C141 C142 120.0 . . ?
C140 C141 H141 120.0 . . ?
C141 C140 H140 120.0 . . ?
C141 C140 C139 120.0 . . ?
C139 C140 H140 120.0 . . ?
C140 C139 H139 120.0 . . ?
C138 C139 C140 120.0 . . ?
C138 C139 H139 120.0 . . ?
C137 C138 H138 120.0 . . ?
C139 C138 C137 120.0 . . ?
C139 C138 H138 120.0 . . ?
C144 C143 Si4 124.0(16) . . ?
C144 C143 C148 120.0 . . ?
C148 C143 Si4 116.0(16) . . ?
C143 C144 H144 120.0 . . ?
C145 C144 C143 120.0 . . ?
C145 C144 H144 120.0 . . ?
C144 C145 H145 120.0 . . ?
C144 C145 C146 120.0 . . ?
C146 C145 H145 120.0 . . ?
C145 C146 H146 120.0 . . ?
C147 C146 C145 120.0 . . ?
C147 C146 H146 120.0 . . ?
C146 C147 H147 120.0 . . ?
C146 C147 C148 120.0 . . ?
C148 C147 H147 120.0 . . ?
C143 C148 H148 120.0 . . ?
C147 C148 C143 120.0 . . ?
C147 C148 H148 120.0 . . ?

loop_
_geom_torsion_atom_site_label_1
_geom_torsion_atom_site_label_2
_geom_torsion_atom_site_label_3
_geom_torsion_atom_site_label_4
_geom_torsion
_geom_torsion_site_symmetry_1
_geom_torsion_site_symmetry_2
_geom_torsion_site_symmetry_3
_geom_torsion_site_symmetry_4
_geom_torsion_publ_flag
K1 Si1 O1 Pr1 145.2(5) . . . . ?
K1 Si1 C0 C1 -118.2(5) . . . . ?
K1 Si1 C0 C5 55.5(5) . . . . ?
K1 Si1 C6 C7 -125.9(4) . . . . ?
K1 Si1 C6 C11 54.8(4) . . . . ?
K1 Si1 C130 K2 -74.9(11) . . . . ?
K1 Si1 C130 C131 11.3(16) . . . . ?
K1 Si1 C130 C136 -170.3(7) . . . . ?
K1 Si5 O5 Pr1 -173.8(13) . . . . ?
K1 Si5 C72 C73 -87.3(5) . . . . ?
K1 Si5 C72 C77 95.5(5) . . . . ?
K1 Si5 C78 C79 -157.0(4) . . . . ?
K1 Si5 C78 C83 24.0(5) . . . . ?
K1 C0 C1 C2 70.6(7) . . . . ?
K1 C0 C5 C4 -104.0(7) . . . . ?
K1 C60 C61 C62 68.1(8) . . . . ?
K1 C60 C65 C64 -76.2(7) . . . . ?
K1 C61 C62 C63 61.7(9) . . . . ?
K1 C62 C63 C64 61.5(8) . . . . ?
K1 C63 C64 C65 66.5(7) . . . . ?
K1 C64 C65 C60 75.2(7) . . . . ?
K1 C84 C85 C86 79.8(6) . . . . ?
K1 C84 C89 C88 -86.7(6) . . . . ?
K1 C85 C86 C87 60.4(7) . . . . ?
K1 C88 C89 C84 74.5(6) . . . . ?
K2 Si2 O2 Pr1 153.9(7) . . . . ?
K2 Si2 C18 C19 98.5(18) . . . . ?
K2 Si2 C18 C23 -90.9(18) . . . . ?
K2 Si2 C24 C25 95.2(6) . . . . ?
K2 Si2 C24 C29 -83.5(6) . . . . ?
K2 Si2 C30 C31 -49.4(5) . . . . ?
K2 Si2 C30 C35 131.8(5) . . . . ?
K2 Si3 O3 Pr1 -132.2(6) . . . . ?
K2 Si3 C36 C37 -24.3(5) . . . . ?
K2 Si3 C36 C41 153.2(4) . . . . ?
K2 Si3 C42 C43 -84.5(4) . . . . ?
K2 Si3 C42 C47 87.9(4) . . . . ?
K2 Si3 C48 C49 83.5(5) . . . . ?
K2 Si3 C48 C53 -98.6(5) . . . . ?
K2 C12 C13 C14 -65.7(11) . . . . ?
K2 C12 C17 C16 64.7(9) . . . . ?
K2 C13 C14 C15 -70.8(10) . . . . ?
K2 C14 C15 C16 -71.0(10) . . . . ?
K2 C15 C16 C17 -73.1(9) . . . . ?
K2 C16 C17 C12 -70.5(10) . . . . ?
K2 C24 C25 C26 -93.2(8) . . . . ?
K2 C24 C29 C28 99.1(8) . . . . ?
K2 C42 C43 C44 80.1(5) . . . . ?
K2 C42 C47 C46 -79.7(5) . . . . ?
K2 C43 C44 C45 70.0(6) . . . . ?
K2 C44 C45 C46 58.5(6) . . . . ?
K2 C130 C131 C132 -63.6(6) . . . . ?
K2 C130 C136 C135 62.0(6) . . . . ?
K2 C131 C132 C134 -69.4(6) . . . . ?
K2 C132 C134 C135 -73.9(7) . . . . ?
K2 C134 C135 C136 -72.1(6) . . . . ?
K2 C135 C136 C130 -66.0(6) . . . . ?
Si1 C0 C1 C2 170.6(5) . . . . ?
Si1 C0 C5 K1 -64.6(4) . . . . ?
Si1 C0 C5 C4 -168.7(6) . . . . ?
Si1 C6 C7 C8 -178.6(4) . . . . ?
Si1 C6 C11 C10 179.0(5) . . . . ?
Si1 C12 C13 K2 -108.0(10) . . . . ?
Si1 C12 C13 C14 -173.7(12) . . . . ?
Si1 C12 C17 K2 109.5(9) . . . . ?
Si1 C12 C17 C16 174.2(11) . . . . ?
Si1 C130 C131 K2 -118.0(12) . . . . ?
Si1 C130 C131 C132 178.4(16) . . . . ?
Si1 C130 C136 K2 119.7(12) . . . . ?
Si1 C130 C136 C135 -178.3(17) . . . . ?
Si2 C18 C19 C20 169.3(19) . . . . ?
Si2 C18 C23 C22 -167.9(17) . . . . ?
Si2 C24 C25 C26 -179.8(7) . . . . ?
Si2 C24 C29 K2 80.5(5) . . . . ?
Si2 C24 C29 C28 179.6(7) . . . . ?
Si2 C30 C31 C32 -178.6(5) . . . . ?
Si2 C30 C35 C34 179.2(5) . . . . ?
Si2 C137 C142 C141 172.6(11) . . . . ?
Si2 C137 C138 C139 -172.2(12) . . . . ?
Si3 C36 C37 C38 176.1(5) . . . . ?
Si3 C36 C41 C40 -177.6(5) . . . . ?
Si3 C42 C43 K2 90.3(3) . . . . ?
Si3 C42 C43 C44 170.4(4) . . . . ?
Si3 C42 C47 K2 -91.6(4) . . . . ?
Si3 C42 C47 C46 -171.3(4) . . . . ?
Si3 C48 C49 C50 176.3(6) . . . . ?
Si3 C48 C53 C52 -175.9(6) . . . . ?
Si4 C54 C55 C56 179.6(5) . . . . ?
Si4 C54 C59 C58 178.8(5) . . . . ?
Si4 C60 C61 K1 104.6(4) . . . . ?
Si4 C60 C61 C62 172.6(7) . . . . ?
Si4 C60 C65 K1 -96.6(5) . . . . ?
Si4 C60 C65 C64 -172.8(6) . . . . ?
Si4 C66 C67 C68 178.5(13) . . . . ?
Si4 C66 C71 C70 179.9(10) . . . . ?
Si4 C143 C144 C145 -180(2) . . . . ?
Si4 C143 C148 C147 180(2) . . . . ?
Si5 C72 C73 C74 -177.5(5) . . . . ?
Si5 C72 C77 C76 176.8(5) . . . . ?
Si5 C78 C79 C80 -179.8(4) . . . . ?
Si5 C78 C83 C82 178.6(7) . . . . ?
Si5 C84 C85 K1 89.9(4) . . . . ?
Si5 C84 C85 C86 169.7(5) . . . . ?
Si5 C84 C89 K1 -82.1(4) . . . . ?
Si5 C84 C89 C88 -168.7(5) . . . . ?
O1 Si1 C0 K1 9.7(2) . . . . ?
O1 Si1 C0 C1 -108.6(5) . . . . ?
O1 Si1 C0 C5 65.2(5) . . . . ?
O1 Si1 C6 C7 -169.9(4) . . . . ?
O1 Si1 C6 C11 10.8(5) . . . . ?
O1 Si1 C130 K2 -38.1(9) . . . . ?
O1 Si1 C130 C131 48.2(12) . . . . ?
O1 Si1 C130 C136 -133.4(10) . . . . ?
O2 Si2 C18 C19 39.5(18) . . . . ?
O2 Si2 C18 C23 -150.0(13) . . . . ?
O2 Si2 C24 K2 -20.2(2) . . . . ?
O2 Si2 C24 C25 75.1(7) . . . . ?
O2 Si2 C24 C29 -103.6(6) . . . . ?
O2 Si2 C30 C31 4.5(6) . . . . ?
O2 Si2 C30 C35 -174.2(5) . . . . ?
O3 Si3 C36 C37 31.3(6) . . . . ?
O3 Si3 C36 C41 -151.2(5) . . . . ?
O3 Si3 C42 K2 3.6(3) . . . . ?
O3 Si3 C42 C43 -80.8(5) . . . . ?
O3 Si3 C42 C47 91.5(5) . . . . ?
O3 Si3 C48 C49 27.3(6) . . . . ?
O3 Si3 C48 C53 -154.9(5) . . . . ?
O4 Si4 C54 C55 -13.9(5) . . . . ?
O4 Si4 C54 C59 167.3(5) . . . . ?
O4 Si4 C60 K1 31.9(3) . . . . ?
O4 Si4 C60 C61 -62.1(6) . . . . ?
O4 Si4 C60 C65 111.1(6) . . . . ?
O4 Si4 C66 C67 0.4(12) . . . . ?
O4 Si4 C66 C71 -178.7(10) . . . . ?
O4 Si4 C143 C144 171.5(15) . . . . ?
O4 Si4 C143 C148 -8.2(14) . . . . ?
O5 Si5 C72 C73 -29.9(5) . . . . ?
O5 Si5 C72 C77 153.0(5) . . . . ?
O5 Si5 C78 C79 148.5(4) . . . . ?
O5 Si5 C78 C83 -30.4(5) . . . . ?
C0 Si1 O1 Pr1 131.2(4) . . . . ?
C0 Si1 O1 K1 -14.0(3) . . . . ?
C0 Si1 C6 C7 -52.6(5) . . . . ?
C0 Si1 C6 C11 128.1(4) . . . . ?
C0 Si1 C130 K2 -153.5(6) . . . . ?
C0 Si1 C130 C131 -67.3(12) . . . . ?
C0 Si1 C130 C136 111.1(10) . . . . ?
C0 C1 C2 C3 -0.5(11) . . . . ?
C1 C0 C5 K1 109.6(5) . . . . ?
C1 C0 C5 C4 5.6(10) . . . . ?
C1 C2 C3 C4 2.0(12) . . . . ?
C2 C3 C4 C5 0.3(11) . . . . ?
C3 C4 C5 K1 -103.1(7) . . . . ?
C3 C4 C5 C0 -4.2(11) . . . . ?
C5 C0 C1 C2 -3.2(9) . . . . ?
C6 Si1 O1 Pr1 -110.9(4) . . . . ?
C6 Si1 O1 K1 103.9(2) . . . . ?
C6 Si1 C0 K1 -111.3(2) . . . . ?
C6 Si1 C0 C1 130.5(5) . . . . ?
C6 Si1 C0 C5 -55.8(5) . . . . ?
C6 Si1 C130 K2 84.6(9) . . . . ?
C6 Si1 C130 C131 170.9(9) . . . . ?
C6 Si1 C130 C136 -10.8(13) . . . . ?
C6 C7 C8 C9 -0.4(9) . . . . ?
C7 C6 C11 C10 -0.3(8) . . . . ?
C7 C8 C9 C10 -0.3(10) . . . . ?
C8 C9 C10 C11 0.7(10) . . . . ?
C9 C10 C11 C6 -0.4(9) . . . . ?
C11 C6 C7 C8 0.7(8) . . . . ?
C12 Si1 O1 Pr1 8.9(6) . . . . ?
C12 Si1 O1 K1 -136.3(5) . . . . ?
C12 Si1 C0 K1 132.8(5) . . . . ?
C12 Si1 C0 C1 14.5(7) . . . . ?
C12 Si1 C0 C5 -171.7(6) . . . . ?
C12 Si1 C6 C7 66.7(6) . . . . ?
C12 Si1 C6 C11 -112.6(6) . . . . ?
C12 C13 C14 K2 71.9(12) . . . . ?
C12 C13 C14 C15 1.1(19) . . . . ?
C13 C12 C17 K2 -59.1(10) . . . . ?
C13 C12 C17 C16 5.6(16) . . . . ?
C13 C14 C15 K2 74.3(11) . . . . ?
C13 C14 C15 C16 3.3(18) . . . . ?
C14 C15 C16 K2 70.1(11) . . . . ?
C14 C15 C16 C17 -3.0(17) . . . . ?
C15 C16 C17 K2 68.8(9) . . . . ?
C15 C16 C17 C12 -1.7(16) . . . . ?
C17 C12 C13 K2 60.3(10) . . . . ?
C17 C12 C13 C14 -5.4(18) . . . . ?
C18 Si2 O2 Pr1 -63.3(11) . . . . ?
C18 Si2 O2 K2 142.8(10) . . . . ?
C18 Si2 C24 K2 -147.0(8) . . . . ?
C18 Si2 C24 C25 -51.7(11) . . . . ?
C18 Si2 C24 C29 129.5(10) . . . . ?
C18 Si2 C30 C31 133.0(8) . . . . ?
C18 Si2 C30 C35 -45.7(9) . . . . ?
C18 C19 C20 C21 -1(2) . . . . ?
C19 C18 C23 C22 3(2) . . . . ?
C19 C20 C21 C22 0(2) . . . . ?
C20 C21 C22 C23 1(3) . . . . ?
C21 C22 C23 C18 -3(2) . . . . ?
C23 C18 C19 C20 -1(2) . . . . ?
C24 Si2 O2 Pr1 177.5(5) . . . . ?
C24 Si2 O2 K2 23.6(3) . . . . ?
C24 Si2 C18 C19 162.4(14) . . . . ?
C24 Si2 C18 C23 -27.0(17) . . . . ?
C24 Si2 C30 C31 -116.9(5) . . . . ?
C24 Si2 C30 C35 64.4(5) . . . . ?
C24 C25 C26 C27 1.0(14) . . . . ?
C25 C24 C29 K2 -98.2(7) . . . . ?
C25 C24 C29 C28 0.8(12) . . . . ?
C25 C26 C27 C28 -0.6(15) . . . . ?
C26 C27 C28 C29 0.4(15) . . . . ?
C27 C28 C29 K2 74.2(10) . . . . ?
C27 C28 C29 C24 -0.5(15) . . . . ?
C29 C24 C25 C26 -1.0(12) . . . . ?
C30 Si2 O2 Pr1 58.9(6) . . . . ?
C30 Si2 O2 K2 -95.0(2) . . . . ?
C30 Si2 C18 C19 -85.7(15) . . . . ?
C30 Si2 C18 C23 84.9(16) . . . . ?
C30 Si2 C24 K2 101.6(2) . . . . ?
C30 Si2 C24 C25 -163.2(6) . . . . ?
C30 Si2 C24 C29 18.1(7) . . . . ?
C30 C31 C32 C33 -0.8(11) . . . . ?
C31 C30 C35 C34 0.4(9) . . . . ?
C31 C32 C33 C34 1.0(12) . . . . ?
C32 C33 C34 C35 -0.4(12) . . . . ?
C33 C34 C35 C30 -0.3(11) . . . . ?
C35 C30 C31 C32 0.1(9) . . . . ?
C36 Si3 O3 Pr1 105.8(6) . . . . ?
C36 Si3 O3 K2 -122.0(3) . . . . ?
C36 Si3 C42 K2 124.6(2) . . . . ?
C36 Si3 C42 C43 40.2(5) . . . . ?
C36 Si3 C42 C47 -147.5(4) . . . . ?
C36 Si3 C48 C49 -98.2(5) . . . . ?
C36 Si3 C48 C53 79.7(6) . . . . ?
C36 C37 C38 C39 1.1(10) . . . . ?
C37 C36 C41 C40 0.0(9) . . . . ?
C37 C38 C39 C40 0.9(11) . . . . ?
C38 C39 C40 C41 -2.3(10) . . . . ?
C39 C40 C41 C36 1.9(10) . . . . ?
C41 C36 C37 C38 -1.5(9) . . . . ?
C42 Si3 O3 Pr1 -136.2(5) . . . . ?
C42 Si3 O3 K2 -4.0(3) . . . . ?
C42 Si3 C36 C37 -84.8(5) . . . . ?
C42 Si3 C36 C41 92.7(5) . . . . ?
C42 Si3 C48 C49 144.6(5) . . . . ?
C42 Si3 C48 C53 -37.6(6) . . . . ?
C42 C43 C44 K2 -68.2(5) . . . . ?
C42 C43 C44 C45 1.8(9) . . . . ?
C43 C42 C47 K2 80.8(5) . . . . ?
C43 C42 C47 C46 1.1(8) . . . . ?
C43 C44 C45 C46 0.2(10) . . . . ?
C44 C45 C46 C47 -1.6(10) . . . . ?
C45 C46 C47 K2 -65.2(6) . . . . ?
C45 C46 C47 C42 0.9(9) . . . . ?
C47 C42 C43 K2 -82.5(4) . . . . ?
C47 C42 C43 C44 -2.4(8) . . . . ?
C48 Si3 O3 Pr1 -16.5(6) . . . . ?
C48 Si3 O3 K2 115.7(3) . . . . ?
C48 Si3 C36 C37 157.5(5) . . . . ?
C48 Si3 C36 C41 -25.1(5) . . . . ?
C48 Si3 C42 K2 -119.2(2) . . . . ?
C48 Si3 C42 C43 156.4(4) . . . . ?
C48 Si3 C42 C47 -31.3(5) . . . . ?
C48 C49 C50 C51 0.8(12) . . . . ?
C49 C48 C53 C52 2.0(10) . . . . ?
C49 C50 C51 C52 -0.2(12) . . . . ?
C50 C51 C52 C53 0.5(12) . . . . ?
C51 C52 C53 C48 -1.5(12) . . . . ?
C53 C48 C49 C50 -1.7(10) . . . . ?
C54 Si4 O4 Pr1 -134.9(7) . . . . ?
C54 Si4 C60 K1 151.5(2) . . . . ?
C54 Si4 C60 C61 57.5(6) . . . . ?
C54 Si4 C60 C65 -129.3(6) . . . . ?
C54 Si4 C66 C67 -121.3(10) . . . . ?
C54 Si4 C66 C71 59.6(13) . . . . ?
C54 Si4 C143 C144 54(2) . . . . ?
C54 Si4 C143 C148 -125.6(10) . . . . ?
C54 C55 C56 C57 1.9(11) . . . . ?
C55 C54 C59 C58 0.0(9) . . . . ?
C55 C56 C57 C58 -0.5(11) . . . . ?
C56 C57 C58 C59 -1.1(11) . . . . ?
C57 C58 C59 C54 1.3(10) . . . . ?
C59 C54 C55 C56 -1.6(9) . . . . ?
C60 Si4 O4 Pr1 -14.3(8) . . . . ?
C60 Si4 C54 C55 -134.1(5) . . . . ?
C60 Si4 C54 C59 47.1(6) . . . . ?
C60 Si4 C66 C67 119.1(10) . . . . ?
C60 Si4 C66 C71 -60.1(12) . . . . ?
C60 Si4 C143 C144 -66(2) . . . . ?
C60 Si4 C143 C148 114.1(10) . . . . ?
C60 C61 C62 K1 -61.5(7) . . . . ?
C60 C61 C62 C63 0.2(15) . . . . ?
C61 C60 C65 K1 76.9(6) . . . . ?
C61 C60 C65 C64 0.8(11) . . . . ?
C61 C62 C63 K1 -60.3(9) . . . . ?
C61 C62 C63 C64 1.2(15) . . . . ?
C62 C63 C64 K1 -68.0(9) . . . . ?
C62 C63 C64 C65 -1.5(14) . . . . ?
C63 C64 C65 K1 -74.7(8) . . . . ?
C63 C64 C65 C60 0.5(12) . . . . ?
C65 C60 C61 K1 -69.2(6) . . . . ?
C65 C60 C61 C62 -1.1(12) . . . . ?
C66 Si4 O4 Pr1 101.7(9) . . . . ?
C66 Si4 C54 C55 109.3(7) . . . . ?
C66 Si4 C54 C59 -69.4(7) . . . . ?
C66 Si4 C60 K1 -88.0(6) . . . . ?
C66 Si4 C60 C61 178.0(8) . . . . ?
C66 Si4 C60 C65 -8.8(8) . . . . ?
C66 C67 C68 C69 2.2(19) . . . . ?
C67 C66 C71 C70 0.7(17) . . . . ?
C67 C68 C69 C70 -0.5(19) . . . . ?
C68 C69 C70 C71 -1.0(19) . . . . ?
C69 C70 C71 C66 0.9(19) . . . . ?
C71 C66 C67 C68 -2.3(17) . . . . ?
C72 Si5 O5 Pr1 50.6(12) . . . . ?
C72 Si5 O5 K1 -135.6(2) . . . . ?
C72 Si5 C78 C79 21.9(5) . . . . ?
C72 Si5 C78 C83 -157.1(5) . . . . ?
C72 C73 C74 C75 0.2(11) . . . . ?
C73 C72 C77 C76 -0.4(9) . . . . ?
C73 C74 C75 C76 0.3(11) . . . . ?
C74 C75 C76 C77 -0.8(11) . . . . ?
C75 C76 C77 C72 0.9(10) . . . . ?
C77 C72 C73 C74 -0.2(9) . . . . ?
C78 Si5 O5 Pr1 -72.4(12) . . . . ?
C78 Si5 O5 K1 101.3(2) . . . . ?
C78 Si5 C72 C73 94.3(5) . . . . ?
C78 Si5 C72 C77 -82.8(5) . . . . ?
C78 C79 C80 C81 2.0(8) . . . . ?
C79 C78 C83 C82 -0.4(11) . . . . ?
C79 C80 C81 C82 -2.0(10) . . . . ?
C80 C81 C82 C83 0.9(13) . . . . ?
C81 C82 C83 C78 0.4(14) . . . . ?
C83 C78 C79 C80 -0.8(8) . . . . ?
C84 Si5 O5 Pr1 170.8(11) . . . . ?
C84 Si5 O5 K1 -15.5(3) . . . . ?
C84 Si5 C72 C73 -150.0(5) . . . . ?
C84 Si5 C72 C77 32.9(6) . . . . ?
C84 Si5 C78 C79 -94.3(5) . . . . ?
C84 Si5 C78 C83 86.8(5) . . . . ?
C84 C85 C86 C87 -1.5(10) . . . . ?
C85 C84 C89 K1 87.3(5) . . . . ?
C85 C84 C89 C88 0.6(9) . . . . ?
C85 C86 C87 C88 1.8(11) . . . . ?
C86 C87 C88 K1 -59.1(7) . . . . ?
C86 C87 C88 C89 -0.9(11) . . . . ?
C87 C88 C89 K1 -74.8(7) . . . . ?
C87 C88 C89 C84 -0.3(11) . . . . ?
C89 C84 C85 K1 -79.5(5) . . . . ?
C89 C84 C85 C86 0.3(9) . . . . ?
C90 C91 C92 C93 -0.9(14) . . . . ?
C91 C90 C95 C94 -0.3(15) . . . . ?
C91 C92 C93 C94 1.8(16) . . . . ?
C92 C93 C94 C95 -1.9(17) . . . . ?
C93 C94 C95 C90 1.2(17) . . . . ?
C95 C90 C91 C92 0.2(14) . . . . ?
C96 C90 C91 C92 179.8(9) . . . . ?
C96 C90 C95 C94 -179.9(10) . . . . ?
C97 C98 C99 C100 -0.6(15) . . . . ?
C98 C97 C102 C101 -2.3(13) . . . . ?
C98 C99 C100 C101 -0.7(14) . . . . ?
C99 C100 C101 C102 0.6(14) . . . . ?
C100 C101 C102 C97 0.9(14) . . . . ?
C102 C97 C98 C99 2.1(13) . . . . ?
C103 C97 C98 C99 179.5(8) . . . . ?
C103 C97 C102 C101 -179.7(8) . . . . ?
C104 C105 C106 C107 -1.9(9) . . . . ?
C105 C104 C109 C108 1.2(9) . . . . ?
C105 C106 C107 C108 2.2(9) . . . . ?
C106 C107 C108 C109 -0.7(10) . . . . ?
C107 C108 C109 C104 -0.9(10) . . . . ?
C109 C104 C105 C106 0.3(9) . . . . ?
C110 C104 C105 C106 -179.1(6) . . . . ?
C110 C104 C109 C108 -179.4(6) . . . . ?
C111 C112 C113 C114 0.0 . . . . ?
C112 C111 C116 C115 0.0 . . . . ?
C112 C113 C114 C115 0.0 . . . . ?
C113 C114 C115 C116 0.0 . . . . ?
C114 C115 C116 C111 0.0 . . . . ?
C116 C111 C112 C113 0.0 . . . . ?
C117 C111 C112 C113 179.9(17) . . . . ?
C117 C111 C116 C115 -179.9(17) . . . . ?
C118 C119 C120 C121 0.0 . . . . ?
C119 C118 C123 C122 0.0 . . . . ?
C119 C120 C121 C122 0.0 . . . . ?
C120 C121 C122 C123 0.0 . . . . ?
C121 C122 C123 C118 0.0 . . . . ?
C123 C118 C119 C120 0.0 . . . . ?
C124 C118 C119 C120 -180(3) . . . . ?
C124 C118 C123 C122 180(2) . . . . ?
C125 C133 C129 C128 -180(5) . . . . ?
C125 C133 C126 C198 180(5) . . . . ?
C133 C129 C128 C127 0.0 . . . . ?
C129 C133 C126 C198 0.0 . . . . ?
C129 C128 C127 C198 0.0 . . . . ?
C128 C127 C198 C126 0.0 . . . . ?
C127 C198 C126 C133 0.0 . . . . ?
C126 C133 C129 C128 0.0 . . . . ?
C130 Si1 O1 Pr1 11.9(8) . . . . ?
C130 Si1 O1 K1 -133.3(7) . . . . ?
C130 Si1 C0 K1 124.1(7) . . . . ?
C130 Si1 C0 C1 5.8(9) . . . . ?
C130 Si1 C0 C5 179.6(8) . . . . ?
C130 Si1 C6 C7 71.8(9) . . . . ?
C130 Si1 C6 C11 -107.5(9) . . . . ?
C130 C131 C132 K2 69.4(6) . . . . ?
C130 C131 C132 C134 0.0 . . . . ?
C131 C130 C136 K2 -62.0(6) . . . . ?
C131 C130 C136 C135 0.0 . . . . ?
C131 C132 C134 K2 73.9(7) . . . . ?
C131 C132 C134 C135 0.0 . . . . ?
C132 C134 C135 K2 72.1(6) . . . . ?
C132 C134 C135 C136 0.0 . . . . ?
C134 C135 C136 K2 66.0(6) . . . . ?
C134 C135 C136 C130 0.0 . . . . ?
C136 C130 C131 K2 63.6(6) . . . . ?
C136 C130 C131 C132 0.0 . . . . ?
C137 Si2 O2 Pr1 -57.3(8) . . . . ?
C137 Si2 O2 K2 148.8(6) . . . . ?
C137 Si2 C24 K2 -147.0(6) . . . . ?
C137 Si2 C24 C25 -51.7(9) . . . . ?
C137 Si2 C24 C29 129.6(8) . . . . ?
C137 Si2 C30 C31 126.7(6) . . . . ?
C137 Si2 C30 C35 -52.0(6) . . . . ?
C137 C142 C141 C140 0.0 . . . . ?
C142 C137 C138 C139 0.0 . . . . ?
C142 C141 C140 C139 0.0 . . . . ?
C141 C140 C139 C138 0.0 . . . . ?
C140 C139 C138 C137 0.0 . . . . ?
C138 C137 C142 C141 0.0 . . . . ?
C143 Si4 O4 Pr1 109.3(14) . . . . ?
C143 Si4 C54 C55 104.6(11) . . . . ?
C143 Si4 C54 C59 -74.2(12) . . . . ?
C143 Si4 C60 K1 -90.7(11) . . . . ?
C143 Si4 C60 C61 175.2(12) . . . . ?
C143 Si4 C60 C65 -11.5(12) . . . . ?
C143 C144 C145 C146 0.0 . . . . ?
C144 C143 C148 C147 0.0 . . . . ?
C144 C145 C146 C147 0.0 . . . . ?
C145 C146 C147 C148 0.0 . . . . ?
C146 C147 C148 C143 0.0 . . . . ?
C148 C143 C144 C145 0.0 . . . . ?

_shelx_res_file                  
;
TITL PP372b2 in P2(1)/n
    pp372b2.res
    created by SHELXL-2019/3 at 15:51:19 on 02-Apr-2025
CELL 1.54184 19.0205 23.9582 22.386 90 92.3363 90
ZERR 4 0.0003 0.0007 0.0004 0 0.0016 0
LATT 1
SYMM 0.5-X,0.5+Y,0.5-Z
SFAC C H K O Pr Si
UNIT 472 428 8 20 4 20
DFIX 2.5 C129 C125
DFIX 2.5 C125 C126
SADI C124 C118 C117 C111 C133 C125
SIMU 0.02 0.04 2 C115 C111 C112 C116 C117 C113 C114 C125 C133 C129 C126 =
 C128 C198 C127 C119 C118 C123 C124 C120 C122 C121
SADI Si1 C130 Si1 C12
SADI Si2 C137 Si2 C18
SADI Si4 C143 Si4 C66
SIMU 0.02 0.04 2 C143 C70 C66 C145 C68 C146 C71 C148 C69 C144 C67 C147
SIMU 0.02 0.04 2 C12 C13 C14 C15 C16 C17 C130 C131 C132 C134 C135 C136
SIMU 0.01 0.02 2 C18 C139 C137 C20 C141 C21 C138 C23 C140 C19 C142 C22

L.S. 10
PLAN  10
SIZE 0.138 0.082 0.039
TEMP -133
CONF
list 4
MORE -1
BOND $H
fmap 2 53
acta
REM <olex2.extras>
REM <HklSrc "%.\\PP372b2.hkl">
REM </olex2.extras>

WGHT    0.045600
FVAR       0.18164   0.65904   0.44357   0.68487
PR1   5    0.693228    0.394531    0.779937    11.00000    0.02243    0.02607 =
         0.02254   -0.00257    0.00077    0.00192
K1    3    0.517311    0.411118    0.839619    11.00000    0.04352    0.05818 =
         0.04013    0.00425    0.00177   -0.00319
K2    3    0.855383    0.483028    0.766735    11.00000    0.04393    0.04060 =
         0.05025   -0.00376    0.00085    0.00056
SI1   6    0.658716    0.510591    0.881354    11.00000    0.02835    0.03402 =
         0.03070   -0.00747    0.00127    0.00294
SI2   6    0.868488    0.375932    0.870145    11.00000    0.03209    0.03496 =
         0.03896   -0.00661   -0.01114    0.00599
SI3   6    0.792290    0.401343    0.637861    11.00000    0.03086    0.05332 =
         0.03184   -0.00286    0.00890   -0.00251
SI4   6    0.620084    0.260323    0.835281    11.00000    0.03798    0.02920 =
         0.03322    0.00393    0.00142   -0.00333
SI5   6    0.523517    0.413854    0.681385    11.00000    0.02632    0.04477 =
         0.02726   -0.00351   -0.00250   -0.00134
O1    4    0.648504    0.450542    0.851453    11.00000    0.03778    0.04854 =
         0.04702   -0.02004   -0.00885    0.01107
O2    4    0.801404    0.396660    0.831124    11.00000    0.02982    0.05067 =
         0.03374   -0.00406   -0.01146    0.00489
O3    4    0.754638    0.416557    0.698834    11.00000    0.03706    0.06139 =
         0.03924   -0.00576    0.01031   -0.00068
O4    4    0.663408    0.309361    0.805401    11.00000    0.05790    0.03670 =
         0.04076    0.00460    0.00275   -0.01856
O5    4    0.586067    0.405462    0.730612    11.00000    0.03358    0.05893 =
         0.03291    0.00627   -0.01150   -0.00072
C0    1    0.568946    0.543567    0.882097    11.00000    0.03542    0.03010 =
         0.03275   -0.00919    0.00039    0.00427
C1    1    0.546516    0.587547    0.846240    11.00000    0.04185    0.04971 =
         0.03783    0.00917    0.00778    0.01014
AFIX  43
H1    2    0.579626    0.606770    0.823148    11.00000   -1.20000
AFIX   0
C2    1    0.475958    0.604351    0.843256    11.00000    0.04831    0.07025 =
         0.06113    0.01919    0.00752    0.01912
AFIX  43
H2    2    0.461919    0.634896    0.818476    11.00000   -1.20000
AFIX   0
C3    1    0.427660    0.577524    0.875293    11.00000    0.03535    0.06410 =
         0.05643    0.00234   -0.00173    0.01964
AFIX  43
H3    2    0.379669    0.588512    0.871973    11.00000   -1.20000
AFIX   0
C4    1    0.448032    0.533804    0.913175    11.00000    0.03458    0.05625 =
         0.07183   -0.00139    0.01126    0.00104
AFIX  43
H4    2    0.414302    0.514643    0.935680    11.00000   -1.20000
AFIX   0
C5    1    0.518640    0.518717    0.917449    11.00000    0.04462    0.03417 =
         0.06938    0.00800    0.01119    0.00637
AFIX  43
H5    2    0.533197    0.490643    0.945257    11.00000   -1.20000
AFIX   0
C6    1    0.694021    0.506455    0.960632    11.00000    0.02382    0.03415 =
         0.03382   -0.00303    0.00218   -0.00085
C7    1    0.696458    0.553157    0.997567    11.00000    0.04712    0.04022 =
         0.03618   -0.01033    0.00507   -0.00533
AFIX  43
H7    2    0.679017    0.587943    0.982974    11.00000   -1.20000
AFIX   0
C8    1    0.724386    0.549069    1.055862    11.00000    0.05330    0.07741 =
         0.03678   -0.01876    0.00331   -0.00578
AFIX  43
H8    2    0.726238    0.581101    1.080891    11.00000   -1.20000
AFIX   0
C9    1    0.749296    0.498697    1.077251    11.00000    0.04642    0.09847 =
         0.03500    0.00119    0.00080    0.00775
AFIX  43
H9    2    0.768516    0.496287    1.117006    11.00000   -1.20000
AFIX   0
C10   1    0.746741    0.451624    1.041735    11.00000    0.05451    0.07453 =
         0.04370    0.00652   -0.00240    0.02347
AFIX  43
H10   2    0.763503    0.416808    1.056807    11.00000   -1.20000
AFIX   0
C11   1    0.719172    0.456121    0.983481    11.00000    0.04231    0.04690 =
         0.04342   -0.00089    0.00088    0.01714
AFIX  43
H11   2    0.717508    0.423927    0.958689    11.00000   -1.20000
AFIX   0
PART 1
C12   1    0.722977    0.556244    0.840031    21.00000    0.04395    0.04345 =
         0.03183    0.00147    0.00902    0.01346
C13   1    0.716415    0.567388    0.778006    21.00000    0.04882    0.05375 =
         0.05616    0.01156   -0.00047    0.00446
AFIX  43
H13   2    0.675368    0.554362    0.756779    21.00000   -1.20000
AFIX   0
C14   1    0.765768    0.595975    0.746227    21.00000    0.05180    0.05038 =
         0.04823    0.01036    0.00154    0.00089
AFIX  43
H14   2    0.758283    0.602870    0.704663    21.00000   -1.20000
AFIX   0
C15   1    0.825925    0.614174    0.776250    21.00000    0.06142    0.04036 =
         0.04690    0.00640    0.01952    0.00305
AFIX  43
H15   2    0.859213    0.635570    0.755541    21.00000   -1.20000
AFIX   0
C16   1    0.838747    0.602066    0.835333    21.00000    0.04459    0.03411 =
         0.05030    0.00358    0.01311   -0.00127
AFIX  43
H16   2    0.881584    0.613423    0.855001    21.00000   -1.20000
AFIX   0
C17   1    0.787514    0.572347    0.867155    21.00000    0.04154    0.03832 =
         0.03908    0.00228    0.00623    0.00732
AFIX  43
H17   2    0.797295    0.563151    0.907930    21.00000   -1.20000
AFIX   0
C18   1    0.853718    0.353155    0.947012    31.00000    0.04303    0.02881 =
         0.03674   -0.00857   -0.01056    0.00561
C19   1    0.796064    0.323090    0.960410    31.00000    0.04527    0.03732 =
         0.03184   -0.01060   -0.01806    0.00312
AFIX  43
H19   2    0.759230    0.319386    0.930720    31.00000   -1.20000
AFIX   0
C20   1    0.788089    0.297225    1.015810    31.00000    0.05227    0.04647 =
         0.04012   -0.00430   -0.02090   -0.00212
AFIX  43
H20   2    0.747012    0.276647    1.024376    31.00000   -1.20000
AFIX   0
C21   1    0.843195    0.303304    1.057218    31.00000    0.05167    0.04350 =
         0.03973   -0.00068   -0.01579   -0.00315
AFIX  43
H21   2    0.840338    0.286312    1.095386    31.00000   -1.20000
AFIX   0
C22   1    0.903238    0.333978    1.044195    31.00000    0.04925    0.04102 =
         0.04925   -0.00682   -0.01540   -0.00266
AFIX  43
H22   2    0.940799    0.336647    1.073351    31.00000   -1.20000
AFIX   0
C23   1    0.909066    0.360585    0.989579    31.00000    0.04956    0.03713 =
         0.04819   -0.00727   -0.01260    0.00086
AFIX  43
H23   2    0.948836    0.382876    0.981372    31.00000   -1.20000
AFIX   0
PART 0
C24   1    0.936191    0.433358    0.879584    11.00000    0.05108    0.03441 =
         0.06373   -0.00488   -0.01681    0.00603
C25   1    0.926413    0.478150    0.918879    11.00000    0.06303    0.05617 =
         0.09467   -0.01735   -0.02608    0.00581
AFIX  43
H25   2    0.885039    0.479550    0.941214    11.00000   -1.20000
AFIX   0
C26   1    0.975751    0.520177    0.925677    11.00000    0.08164    0.05096 =
         0.10808   -0.02789   -0.02618    0.00430
AFIX  43
H26   2    0.968140    0.549683    0.953018    11.00000   -1.20000
AFIX   0
C27   1    1.035218    0.519932    0.893720    11.00000    0.08691    0.04615 =
         0.12039    0.01118   -0.03724   -0.02098
AFIX  43
H27   2    1.068487    0.549323    0.898589    11.00000   -1.20000
AFIX   0
C28   1    1.047196    0.476767    0.854068    11.00000    0.06144    0.08676 =
         0.12307    0.00173   -0.00696   -0.02420
AFIX  43
H28   2    1.088693    0.476258    0.831852    11.00000   -1.20000
AFIX   0
C29   1    0.997762    0.434298    0.847250    11.00000    0.04857    0.05926 =
         0.08995   -0.00390   -0.00670   -0.00278
AFIX  43
H29   2    1.005949    0.404982    0.819816    11.00000   -1.20000
AFIX   0
C30   1    0.913883    0.315919    0.833389    11.00000    0.03530    0.03446 =
         0.04018   -0.00332   -0.00254    0.00184
C31   1    0.891582    0.297449    0.777261    11.00000    0.04275    0.05190 =
         0.04023   -0.00543   -0.00563    0.00180
AFIX  43
H31   2    0.853552    0.315768    0.756601    11.00000   -1.20000
AFIX   0
C32   1    0.924452    0.251951    0.750425    11.00000    0.06770    0.07880 =
         0.04421   -0.01751    0.00328    0.01165
AFIX  43
H32   2    0.908384    0.239219    0.712064    11.00000   -1.20000
AFIX   0
C33   1    0.980182    0.225900    0.780129    11.00000    0.06891    0.04952 =
         0.05520   -0.01207    0.01350    0.01783
AFIX  43
H33   2    1.003042    0.195457    0.761873    11.00000   -1.20000
AFIX   0
C34   1    1.002824    0.243603    0.835778    11.00000    0.04853    0.05884 =
         0.05509   -0.00138    0.00127    0.01846
AFIX  43
H34   2    1.041100    0.225299    0.856111    11.00000   -1.20000
AFIX   0
C35   1    0.969915    0.288266    0.862522    11.00000    0.04373    0.03994 =
         0.04446   -0.00682   -0.00370    0.00624
AFIX  43
H35   2    0.985799    0.300168    0.901240    11.00000   -1.20000
AFIX   0
C36   1    0.741317    0.425399    0.569837    11.00000    0.03152    0.05279 =
         0.03573   -0.00471    0.00959   -0.00637
C37   1    0.699250    0.473315    0.569554    11.00000    0.03759    0.05818 =
         0.04664   -0.01221    0.00214   -0.00314
AFIX  43
H37   2    0.694007    0.493219    0.605806    11.00000   -1.20000
AFIX   0
C38   1    0.665205    0.492354    0.517913    11.00000    0.03885    0.06922 =
         0.06950   -0.01253   -0.00752    0.00492
AFIX  43
H38   2    0.637620    0.525375    0.518858    11.00000   -1.20000
AFIX   0
C39   1    0.671038    0.463565    0.464685    11.00000    0.04018    0.08342 =
         0.04684    0.00046   -0.00168    0.00318
AFIX  43
H39   2    0.648045    0.477098    0.429103    11.00000   -1.20000
AFIX   0
C40   1    0.710094    0.415463    0.463461    11.00000    0.05210    0.07209 =
         0.03830   -0.00719   -0.00005    0.00499
AFIX  43
H40   2    0.712900    0.394772    0.427435    11.00000   -1.20000
AFIX   0
C41   1    0.745582    0.397241    0.515495    11.00000    0.04690    0.05312 =
         0.04551   -0.00087    0.00321   -0.00172
AFIX  43
H41   2    0.773666    0.364521    0.513969    11.00000   -1.20000
AFIX   0
C42   1    0.878557    0.439689    0.642388    11.00000    0.03359    0.03979 =
         0.03990   -0.00818    0.00910    0.00120
C43   1    0.879394    0.496893    0.627460    11.00000    0.04115    0.04765 =
         0.05244   -0.00585    0.00073    0.00233
AFIX  43
H43   2    0.838377    0.513618    0.609669    11.00000   -1.20000
AFIX   0
C44   1    0.939319    0.529191    0.638376    11.00000    0.06620    0.04404 =
         0.05639   -0.00586    0.00424   -0.01342
AFIX  43
H44   2    0.938380    0.567870    0.629034    11.00000   -1.20000
AFIX   0
C45   1    1.000087    0.505505    0.662655    11.00000    0.04847    0.06458 =
         0.06031   -0.00190    0.00478   -0.02137
AFIX  43
H45   2    1.040923    0.527637    0.670232    11.00000   -1.20000
AFIX   0
C46   1    1.000774    0.449565    0.675716    11.00000    0.03475    0.05773 =
         0.06245   -0.00526    0.00531   -0.00746
AFIX  43
H46   2    1.042941    0.433004    0.691506    11.00000   -1.20000
AFIX   0
C47   1    0.940959    0.416358    0.666358    11.00000    0.04077    0.05592 =
         0.04304   -0.00621    0.01005    0.00365
AFIX  43
H47   2    0.942664    0.377819    0.676302    11.00000   -1.20000
AFIX   0
C48   1    0.809209    0.324951    0.627864    11.00000    0.04796    0.04068 =
         0.03847    0.00445    0.00295   -0.00862
C49   1    0.766206    0.285211    0.654517    11.00000    0.04969    0.05950 =
         0.05090    0.01027   -0.00388   -0.01718
AFIX  43
H49   2    0.730126    0.297233    0.679670    11.00000   -1.20000
AFIX   0
C50   1    0.775599    0.229461    0.644731    11.00000    0.08290    0.05648 =
         0.06438    0.01100   -0.01418   -0.02427
AFIX  43
H50   2    0.745332    0.203527    0.662926    11.00000   -1.20000
AFIX   0
C51   1    0.827907    0.209643    0.609090    11.00000    0.10225    0.02929 =
         0.07866   -0.00367   -0.03756    0.00111
AFIX  43
H51   2    0.833780    0.170728    0.602852    11.00000   -1.20000
AFIX   0
C52   1    0.871603    0.248141    0.582675    11.00000    0.08183    0.04617 =
         0.05537   -0.01374   -0.00626    0.00146
AFIX  43
H52   2    0.907679    0.235653    0.557765    11.00000   -1.20000
AFIX   0
C53   1    0.862615    0.304642    0.592620    11.00000    0.05977    0.04301 =
         0.04630   -0.00610    0.00653   -0.00864
AFIX  43
H53   2    0.893610    0.330386    0.575003    11.00000   -1.20000
AFIX   0
C54   1    0.683908    0.210361    0.872644    11.00000    0.04126    0.03178 =
         0.03479   -0.00582   -0.00115   -0.00247
C55   1    0.754642    0.214234    0.859030    11.00000    0.04389    0.04115 =
         0.05509   -0.00475    0.00064    0.00191
AFIX  43
H55   2    0.768446    0.241674    0.831204    11.00000   -1.20000
AFIX   0
C56   1    0.804762    0.179776    0.884472    11.00000    0.04430    0.05075 =
         0.08083   -0.01300   -0.01002    0.00481
AFIX  43
H56   2    0.852688    0.184299    0.875085    11.00000   -1.20000
AFIX   0
C57   1    0.786315    0.139136    0.923085    11.00000    0.05664    0.04939 =
         0.06631   -0.00815   -0.02579    0.01730
AFIX  43
H57   2    0.821273    0.115110    0.940388    11.00000   -1.20000
AFIX   0
C58   1    0.717099    0.132707    0.937178    11.00000    0.07399    0.03957 =
         0.04738    0.00889   -0.00304    0.00190
AFIX  43
H58   2    0.704087    0.103868    0.963677    11.00000   -1.20000
AFIX   0
C59   1    0.665741    0.168815    0.912353    11.00000    0.05510    0.04316 =
         0.03881    0.00650   -0.00084    0.00006
AFIX  43
H59   2    0.618102    0.164793    0.922815    11.00000   -1.20000
AFIX   0
C60   1    0.559376    0.290883    0.892113    11.00000    0.05423    0.03131 =
         0.04714    0.00909    0.01010    0.00811
C61   1    0.586225    0.318733    0.940686    11.00000    0.06030    0.06718 =
         0.05451   -0.00757    0.00144    0.00826
AFIX  43
H61   2    0.635775    0.318701    0.948003    11.00000   -1.20000
AFIX   0
C62   1    0.544416    0.347501    0.980519    11.00000    0.10676    0.08920 =
         0.06323   -0.02546    0.02184    0.00876
AFIX  43
H62   2    0.565832    0.366427    1.013820    11.00000   -1.20000
AFIX   0
C63   1    0.474334    0.348432    0.971842    11.00000    0.09448    0.07019 =
         0.07556    0.02072    0.04183    0.03169
AFIX  43
H63   2    0.445953    0.368513    0.998400    11.00000   -1.20000
AFIX   0
C64   1    0.443786    0.319920    0.923924    11.00000    0.07057    0.07837 =
         0.09597    0.03067    0.03416    0.02730
AFIX  43
H64   2    0.394056    0.319584    0.917915    11.00000   -1.20000
AFIX   0
C65   1    0.485999    0.291494    0.884166    11.00000    0.05769    0.05726 =
         0.07131    0.02178    0.00102    0.01088
AFIX  43
H65   2    0.464438    0.272242    0.851148    11.00000   -1.20000
AFIX   0
PART 1
C66   1    0.561074    0.224535    0.779354    41.00000    0.03245    0.03199 =
         0.04210    0.00422   -0.00350   -0.00416
C67   1    0.556542    0.239109    0.719431    41.00000    0.04357    0.03374 =
         0.04425    0.01232   -0.00607   -0.01224
AFIX  43
H67   2    0.584044    0.269410    0.706095    41.00000   -1.20000
AFIX   0
C68   1    0.512869    0.210718    0.677978    41.00000    0.05986    0.05703 =
         0.03732    0.00940   -0.00976   -0.02066
AFIX  43
H68   2    0.512097    0.220800    0.636914    41.00000   -1.20000
AFIX   0
C69   1    0.471336    0.168390    0.696971    41.00000    0.06984    0.05764 =
         0.04801    0.01251   -0.01764   -0.02388
AFIX  43
H69   2    0.441217    0.149097    0.669081    41.00000   -1.20000
AFIX   0
C70   1    0.472930    0.153395    0.756961    41.00000    0.05722    0.05782 =
         0.04967    0.01283   -0.00755   -0.01509
AFIX  43
H70   2    0.443365    0.124293    0.770108    41.00000   -1.20000
AFIX   0
C71   1    0.516909    0.180418    0.797020    41.00000    0.05072    0.04627 =
         0.03627    0.00513   -0.00449   -0.00830
AFIX  43
H71   2    0.517934    0.169359    0.837800    41.00000   -1.20000
AFIX   0
PART 0
C72   1    0.525401    0.364736    0.616172    11.00000    0.03349    0.03564 =
         0.02658    0.00475    0.00067   -0.00672
C73   1    0.589764    0.344134    0.597598    11.00000    0.03570    0.04295 =
         0.04612   -0.00393    0.00493   -0.00430
AFIX  43
H73   2    0.631948    0.354033    0.619213    11.00000   -1.20000
AFIX   0
C74   1    0.593000    0.309644    0.548360    11.00000    0.06414    0.05518 =
         0.05339   -0.01136    0.01765   -0.00073
AFIX  43
H74   2    0.637157    0.295928    0.536469    11.00000   -1.20000
AFIX   0
C75   1    0.532508    0.295155    0.516579    11.00000    0.09485    0.04000 =
         0.04262   -0.00841    0.01683   -0.01195
AFIX  43
H75   2    0.534987    0.271277    0.482850    11.00000   -1.20000
AFIX   0
C76   1    0.468536    0.314903    0.533175    11.00000    0.07272    0.04821 =
         0.03808    0.00289   -0.01296   -0.02069
AFIX  43
H76   2    0.426906    0.305137    0.510695    11.00000   -1.20000
AFIX   0
C77   1    0.464747    0.349196    0.582899    11.00000    0.04173    0.04749 =
         0.03914    0.00015   -0.00055   -0.00515
AFIX  43
H77   2    0.420201    0.362328    0.594518    11.00000   -1.20000
AFIX   0
C78   1    0.523017    0.486983    0.652308    11.00000    0.02969    0.03840 =
         0.03428   -0.00410   -0.00166    0.00344
C79   1    0.501291    0.502053    0.594316    11.00000    0.03859    0.05036 =
         0.03917   -0.00955   -0.00506    0.00280
AFIX  43
H79   2    0.485424    0.473658    0.567384    11.00000   -1.20000
AFIX   0
C80   1    0.501916    0.557186    0.574236    11.00000    0.04302    0.05143 =
         0.04549    0.00295    0.00111    0.00432
AFIX  43
H80   2    0.485344    0.566217    0.534809    11.00000   -1.20000
AFIX   0
C81   1    0.526671    0.597851    0.612074    11.00000    0.05411    0.04521 =
         0.06568    0.00308   -0.00812   -0.01102
AFIX  43
H81   2    0.528795    0.635387    0.598586    11.00000   -1.20000
AFIX   0
C82   1    0.548519    0.584893    0.669479    11.00000    0.12310    0.06087 =
         0.06093   -0.00630   -0.02311   -0.02818
AFIX  43
H82   2    0.565123    0.613526    0.695806    11.00000   -1.20000
AFIX   0
C83   1    0.546459    0.530146    0.689228    11.00000    0.09423    0.05469 =
         0.04973    0.00067   -0.02366   -0.01484
AFIX  43
H83   2    0.561553    0.521943    0.729243    11.00000   -1.20000
AFIX   0
C84   1    0.437049    0.402767    0.719495    11.00000    0.03279    0.05546 =
         0.03361   -0.00358   -0.00107   -0.00198
C85   1    0.413835    0.348474    0.731252    11.00000    0.03784    0.08175 =
         0.03899    0.00166    0.00476   -0.00096
AFIX  43
H85   2    0.437071    0.317456    0.714456    11.00000   -1.20000
AFIX   0
C86   1    0.356904    0.339669    0.767409    11.00000    0.04200    0.09086 =
         0.04686    0.01232    0.00564   -0.01779
AFIX  43
H86   2    0.340865    0.302776    0.774368    11.00000   -1.20000
AFIX   0
C87   1    0.323775    0.384343    0.793118    11.00000    0.04287    0.12374 =
         0.04395   -0.00406    0.01439   -0.00730
AFIX  43
H87   2    0.285861    0.377993    0.818614    11.00000   -1.20000
AFIX   0
C88   1    0.345415    0.438222    0.782002    11.00000    0.04869    0.10347 =
         0.05386   -0.01829    0.01803    0.00826
AFIX  43
H88   2    0.321891    0.468776    0.799429    11.00000   -1.20000
AFIX   0
C89   1    0.401865    0.448048    0.745166    11.00000    0.04755    0.07213 =
         0.05202   -0.00507    0.00822    0.00445
AFIX  43
H89   2    0.416436    0.485200    0.737485    11.00000   -1.20000
AFIX   0

C90   1    1.191893    0.347814    0.633191    11.00000    0.05575    0.09996 =
         0.06788    0.01604   -0.00416    0.02217
C91   1    1.159635    0.347368    0.687679    11.00000    0.06731    0.09830 =
         0.07154    0.00688    0.00181    0.01234
AFIX  43
H91   2    1.178288    0.369740    0.719581    11.00000   -1.20000
AFIX   0
C92   1    1.100557    0.314779    0.696370    11.00000    0.07335    0.09288 =
         0.06763    0.00152    0.00448    0.00924
AFIX  43
H92   2    1.079561    0.314580    0.734155    11.00000   -1.20000
AFIX   0
C93   1    1.071903    0.282217    0.649504    11.00000    0.08313    0.08042 =
         0.09385    0.00970    0.00395    0.00554
AFIX  43
H93   2    1.030705    0.260778    0.655232    11.00000   -1.20000
AFIX   0
C94   1    1.101932    0.281196    0.597372    11.00000    0.12422    0.09539 =
         0.08428   -0.00312    0.01020    0.00705
AFIX  43
H94   2    1.083081    0.258160    0.566109    11.00000   -1.20000
AFIX   0
C95   1    1.162256    0.314374    0.587860    11.00000    0.09201    0.12852 =
         0.05771    0.01418    0.00981    0.02932
AFIX  43
H95   2    1.182819    0.313784    0.549897    11.00000   -1.20000
AFIX   0
C96   1    1.254825    0.382464    0.623035    11.00000    0.06410    0.19705 =
         0.09596    0.04228   -0.00929    0.00165
AFIX 137
H96A  2    1.270465    0.400434    0.660594    11.00000   -1.50000
H96B  2    1.243004    0.411115    0.593036    11.00000   -1.50000
H96C  2    1.292626    0.358758    0.608758    11.00000   -1.50000
AFIX   0

C97   1    0.667185    0.177734    0.443789    11.00000    0.05076    0.10531 =
         0.06759   -0.00064   -0.00684    0.04134
C98   1    0.717876    0.210724    0.472061    11.00000    0.07601    0.13622 =
         0.06031   -0.03517   -0.01442    0.05066
AFIX  43
H98   2    0.726298    0.208053    0.514085    11.00000   -1.20000
AFIX   0
C99   1    0.756278    0.247606    0.439044    11.00000    0.07400    0.10801 =
         0.10582   -0.05465   -0.00825    0.01779
AFIX  43
H99   2    0.790678    0.270303    0.459156    11.00000   -1.20000
AFIX   0
C100  1    0.746620    0.252641    0.378590    11.00000    0.05937    0.08713 =
         0.09732   -0.01914    0.00062    0.01183
AFIX  43
H100  2    0.773156    0.278563    0.356623    11.00000   -1.20000
AFIX   0
C101  1    0.696576    0.218483    0.350347    11.00000    0.05937    0.11447 =
         0.06260   -0.00749   -0.00991    0.01606
AFIX  43
H101  2    0.689080    0.220902    0.308210    11.00000   -1.20000
AFIX   0
C102  1    0.657422    0.181046    0.382127    11.00000    0.05339    0.09633 =
         0.07655   -0.01445   -0.01650    0.00523
AFIX  43
H102  2    0.623934    0.157654    0.361838    11.00000   -1.20000
AFIX   0
C103  1    0.624082    0.136294    0.477918    11.00000    0.07430    0.15112 =
         0.10937    0.03988    0.01477    0.04122
AFIX 137
H10A  2    0.652699    0.103231    0.487519    11.00000   -1.50000
H10B  2    0.582573    0.125291    0.453328    11.00000   -1.50000
H10C  2    0.609075    0.153538    0.514996    11.00000   -1.50000
AFIX   0

C104  1    0.904958    0.442219    0.459454    11.00000    0.04729    0.05245 =
         0.07204   -0.00788    0.02647   -0.00753
C105  1    0.958182    0.431504    0.501496    11.00000    0.05263    0.04734 =
         0.06186    0.00131    0.02641   -0.00606
AFIX  43
H105  2    0.971566    0.459839    0.529386    11.00000   -1.20000
AFIX   0
C106  1    0.992482    0.380995    0.504256    11.00000    0.05978    0.04849 =
         0.05863    0.00223    0.02629   -0.00330
AFIX  43
H106  2    1.029982    0.375056    0.532886    11.00000   -1.20000
AFIX   0
C107  1    0.971876    0.338741    0.464867    11.00000    0.06294    0.04845 =
         0.07043   -0.01096    0.03111   -0.00128
AFIX  43
H107  2    0.994070    0.303241    0.467212    11.00000   -1.20000
AFIX   0
C108  1    0.918847    0.348766    0.422260    11.00000    0.06504    0.07473 =
         0.07505   -0.02082    0.03201   -0.01269
AFIX  43
H108  2    0.904962    0.320115    0.394914    11.00000   -1.20000
AFIX   0
C109  1    0.885754    0.400160    0.419034    11.00000    0.04500    0.08036 =
         0.07267   -0.00654    0.02149   -0.00229
AFIX  43
H109  2    0.849816    0.406791    0.389158    11.00000   -1.20000
AFIX   0
C110  1    0.868597    0.497688    0.456256    11.00000    0.05683    0.06277 =
         0.11302   -0.00276    0.02106    0.00969
AFIX 137
H11A  2    0.817575    0.492079    0.456530    11.00000   -1.50000
H11B  2    0.880549    0.516854    0.419351    11.00000   -1.50000
H11C  2    0.883888    0.520407    0.490797    11.00000   -1.50000
AFIX  66

PART 1
C111  1    0.235738    0.576211    0.748138    10.50000    0.08242    0.14025 =
         0.09371    0.03257   -0.02280    0.00898
C112  1    0.291240    0.580900    0.709935    10.50000    0.08997    0.13917 =
         0.08840    0.03266   -0.00822    0.01582
AFIX  43
H112  2    0.298462    0.552872    0.680799    10.50000   -1.20000
AFIX  65
C113  1    0.336175    0.626598    0.714361    10.50000    0.08513    0.13110 =
         0.08652    0.02935   -0.02120    0.01000
AFIX  43
H113  2    0.374108    0.629802    0.688250    10.50000   -1.20000
AFIX  65
C114  1    0.325608    0.667608    0.756991    10.50000    0.08775    0.12756 =
         0.09270    0.02709   -0.02504    0.01287
AFIX  43
H114  2    0.356320    0.698840    0.760016    10.50000   -1.20000
AFIX  65
C115  1    0.270107    0.662919    0.795195    10.50000    0.10116    0.14198 =
         0.10010    0.03062   -0.02427    0.02414
AFIX  43
H115  2    0.262886    0.690948    0.824331    10.50000   -1.20000
AFIX  65
C116  1    0.225171    0.617222    0.790770    10.50000    0.08971    0.14647 =
         0.09815    0.03174   -0.01137    0.02652
AFIX  43
H116  2    0.187238    0.614018    0.816880    10.50000   -1.20000
AFIX   0
C117  1    0.188715    0.526868    0.742117    10.50000    0.09944    0.14137 =
         0.13890    0.04705   -0.02806   -0.01019
AFIX 137
H11D  2    0.196507    0.508043    0.704087    10.50000   -1.50000
H11E  2    0.139569    0.539002    0.743056    10.50000   -1.50000
H11F  2    0.199043    0.500999    0.775232    10.50000   -1.50000
AFIX  66

PART 2
C118  1    0.306520    0.604806    0.723551    10.30000    0.07992    0.13431 =
         0.08118    0.02624   -0.01278    0.01807
C119  1    0.276794    0.636928    0.767651    10.30000    0.08902    0.13549 =
         0.08426    0.03021   -0.01335    0.01961
AFIX  43
H119  2    0.299146    0.670416    0.780930    10.30000   -1.20000
AFIX  65
C120  1    0.214362    0.620053    0.792323    10.30000    0.09183    0.14707 =
         0.09675    0.03017   -0.01310    0.01949
AFIX  43
H120  2    0.194045    0.642007    0.822464    10.30000   -1.20000
AFIX  65
C121  1    0.181657    0.571056    0.772895    10.30000    0.08759    0.14296 =
         0.09445    0.02898   -0.00710    0.02265
AFIX  43
H121  2    0.138987    0.559522    0.789757    10.30000   -1.20000
AFIX  65
C122  1    0.211383    0.538933    0.728795    10.30000    0.09603    0.14179 =
         0.09990    0.03217   -0.01703    0.01876
AFIX  43
H122  2    0.189030    0.505445    0.715517    10.30000   -1.20000
AFIX  65
C123  1    0.273814    0.555808    0.704123    10.30000    0.09293    0.14139 =
         0.09286    0.03246   -0.01656    0.01378
AFIX  43
H123  2    0.294131    0.533853    0.673982    10.30000   -1.20000
AFIX   0
C124  1    0.371524    0.612153    0.690241    10.30000    0.06604    0.11640 =
         0.07388   -0.00160    0.00492    0.00786
AFIX 137
H12A  2    0.363050    0.639401    0.658100    10.30000   -1.50000
H12B  2    0.385142    0.576321    0.673044    10.30000   -1.50000
H12C  2    0.409416    0.625600    0.717524    10.30000   -1.50000
AFIX   0

PART 3
C125  1    0.261195    0.702709    0.799453    10.20000    0.11384    0.12402 =
         0.10515    0.02307   -0.01713    0.01866
AFIX 137
H12D  2    0.213397    0.709101    0.812733    10.20000   -1.50000
H12E  2    0.274900    0.733562    0.773645    10.20000   -1.50000
H12F  2    0.293923    0.700588    0.834341    10.20000   -1.50000
AFIX  66
C133  1    0.263267    0.649375    0.765500    10.20000    0.08850    0.13794 =
         0.08868    0.02870   -0.01560    0.01813
C129  1    0.208283    0.611458    0.769052    10.20000    0.08889    0.14214 =
         0.09286    0.02804   -0.01519    0.01805
AFIX  43
H129  2    0.169439    0.619733    0.792906    10.20000   -1.20000
AFIX  65
C128  1    0.210133    0.561436    0.737701    10.20000    0.09465    0.14392 =
         0.09934    0.03283   -0.01761    0.01764
AFIX  43
H128  2    0.172553    0.535522    0.740129    10.20000   -1.20000
AFIX  65
C127  1    0.266967    0.549329    0.702799    10.20000    0.08855    0.13946 =
         0.09242    0.03274   -0.01707    0.01270
AFIX  43
H127  2    0.268232    0.515141    0.681372    10.20000   -1.20000
AFIX  65
C198  1    0.321952    0.587245    0.699246    10.20000    0.08875    0.13888 =
         0.09302    0.02974   -0.01965    0.01617
AFIX  43
H198  2    0.360796    0.578970    0.675392    10.20000   -1.20000
AFIX  65
C126  1    0.320103    0.637268    0.730596    10.20000    0.08469    0.13578 =
         0.08675    0.03011   -0.01352    0.01726
AFIX  43
H126  2    0.357683    0.663182    0.728168    10.20000   -1.20000
AFIX  66

PART 2
C130  1    0.718536    0.548347    0.831922   -21.00000    0.04480    0.03213 =
         0.04206    0.00681    0.01312    0.01305
C131  1    0.701069    0.546064    0.771071   -21.00000    0.03855    0.03642 =
         0.03957    0.01201    0.01491    0.01870
AFIX  43
H131  2    0.661235    0.525222    0.757051   -21.00000   -1.20000
AFIX  65
C132  1    0.741885    0.574275    0.730733   -21.00000    0.05462    0.04939 =
         0.04628    0.01081    0.00762    0.00587
AFIX  43
H132  2    0.729947    0.572714    0.689144   -21.00000   -1.20000
AFIX  65
C134  1    0.800168    0.604769    0.751246   -21.00000    0.05073    0.04417 =
         0.05152    0.00728    0.01604    0.00740
AFIX  43
H134  2    0.828064    0.624050    0.723677   -21.00000   -1.20000
AFIX  65
C135  1    0.817636    0.607053    0.812097   -21.00000    0.05053    0.03519 =
         0.04826    0.00536    0.02019    0.00435
AFIX  43
H135  2    0.857471    0.627895    0.826116   -21.00000   -1.20000
AFIX  65
C136  1    0.776821    0.578842    0.852435   -21.00000    0.05125    0.03296 =
         0.04231    0.00421    0.01706    0.00909
AFIX  43
H136  2    0.788760    0.580403    0.894024   -21.00000   -1.20000
AFIX  66
C137  1    0.845229    0.345815    0.947233   -31.00000    0.04533    0.02892 =
         0.03899   -0.01271   -0.01202    0.00693
C142  1    0.781233    0.318209    0.950572   -31.00000    0.04402    0.03936 =
         0.03606   -0.00852   -0.01566    0.00145
AFIX  43
H142  2    0.748577    0.318533    0.917313   -31.00000   -1.20000
AFIX  65
C141  1    0.765019    0.290129    1.002573   -31.00000    0.05161    0.04515 =
         0.03805    0.00170   -0.02005   -0.00466
AFIX  43
H141  2    0.721281    0.271262    1.004854   -31.00000   -1.20000
AFIX  65
C140  1    0.812801    0.289654    1.051235   -31.00000    0.05190    0.04409 =
         0.04165    0.00047   -0.02205    0.00120
AFIX  43
H140  2    0.801719    0.270463    1.086776   -31.00000   -1.20000
AFIX  65
C139  1    0.876797    0.317260    1.047897   -31.00000    0.05066    0.04389 =
         0.04814   -0.00879   -0.02093   -0.00286
AFIX  43
H139  2    0.909453    0.316935    1.081156   -31.00000   -1.20000
AFIX  65
C138  1    0.893012    0.345340    0.995897   -31.00000    0.04818    0.03820 =
         0.04720   -0.00959   -0.01607   -0.00226
AFIX  43
H138  2    0.936750    0.364207    0.993615   -31.00000   -1.20000
AFIX  66
C143  1    0.569859    0.218536    0.775460   -41.00000    0.03817    0.03943 =
         0.04304    0.01289   -0.00939   -0.00368
C144  1    0.534522    0.169012    0.786327   -41.00000    0.04463    0.04594 =
         0.04993    0.01505   -0.01820   -0.01225
AFIX  43
H144  2    0.534329    0.154270    0.825715   -41.00000   -1.20000
AFIX  65
C145  1    0.499469    0.141057    0.739564   -41.00000    0.06020    0.04702 =
         0.06318    0.00700   -0.02070   -0.02154
AFIX  43
H145  2    0.475318    0.107209    0.746991   -41.00000   -1.20000
AFIX  65
C146  1    0.499752    0.162626    0.681932   -41.00000    0.04867    0.05755 =
         0.05995    0.00835   -0.02153   -0.01593
AFIX  43
H146  2    0.475794    0.143520    0.649972   -41.00000   -1.20000
AFIX  65
C147  1    0.535088    0.212151    0.671064   -41.00000    0.03667    0.03909 =
         0.05416    0.01312   -0.01715   -0.01026
AFIX  43
H147  2    0.535282    0.226892    0.631676   -41.00000   -1.20000
AFIX  65
C148  1    0.570142    0.240106    0.717827   -41.00000    0.03661    0.04053 =
         0.03845    0.00320   -0.00895   -0.00635
AFIX  43
H148  2    0.594293    0.273954    0.710399   -41.00000   -1.20000
AFIX   0
HKLF 4


REM  PP372b2 in P2(1)/n
REM wR2 = 0.1401, GooF = S = 1.006, Restrained GooF = 0.982 for all data
REM R1 = 0.0588 for 13355 Fo > 4sig(Fo) and 0.0997 for all 19833 data
REM 1405 parameters refined using 1094 restraints

END

WGHT      0.0457      0.0000

REM Highest difference peak  0.679,  deepest hole -0.850,  1-sigma level  0.087
Q1    1   0.7552  0.4804  0.7437  11.00000  0.05    0.68
Q2    1   0.6602  0.4188  0.8198  11.00000  0.05    0.57
Q3    1   0.7352  0.3983  0.8051  11.00000  0.05    0.57
Q4    1   0.7474  0.3745  0.6966  11.00000  0.05    0.56
Q5    1   0.6759  0.3845  0.8003  11.00000  0.05    0.56
Q6    1   0.7009  0.3597  0.6998  11.00000  0.05    0.47
Q7    1   0.7975  0.3633  0.6345  11.00000  0.05    0.46
Q8    1   0.7001  0.5983  0.7995  11.00000  0.05    0.44
Q9    1   0.6817  0.4731  0.8355  11.00000  0.05    0.42
Q10   1   0.7014  0.3180  0.8209  11.00000  0.05    0.42
;
_shelx_res_checksum              58687
_olex2_submission_special_instructions 'No special instructions were received'
_oxdiff_exptl_absorpt_empirical_details 
;
Empirical correction (ABSPACK) includes:
- Absorption correction using spherical harmonics
- Frame scaling
- Detector area scaling
- B-factor correction
;
_oxdiff_exptl_absorpt_empirical_full_max 2.423
_oxdiff_exptl_absorpt_empirical_full_min 0.532
####################################################################### 
# 
# This file contains crystal structure data downloaded from the 
# Cambridge Structural Database (CSD) hosted by the Cambridge 
# Crystallographic Data Centre (CCDC).
# 
# Full information about CCDC data access policies and citation 
# guidelines are available at http://www.ccdc.cam.ac.uk/access/V1 
# 
# Audit and citation data items may have been added by the CCDC. 
# Please retain this information to preserve the provenance of 
# this file and to allow appropriate attribution of the data. 
# 
#######################################################################

data_pp367
_database_code_depnum_ccdc_archive 'CCDC 2470055'
loop_
_audit_author_name
_audit_author_address
'Rosario Scopelliti'
;EPFL
Switzerland
;
_audit_update_record             
;
2025-07-04 deposited with the CCDC.	2025-10-03 downloaded from the CCDC.
;
_audit_creation_date             2025-03-13
_audit_creation_method           
;
Olex2 1.5
(compiled 2024.02.16 svn.r378c4104 for OlexSys, GUI svn.r6928)
;
_shelx_SHELXL_version_number     2019/3
_chemical_name_common            ?
_chemical_name_systematic        ?
_chemical_formula_moiety         'C90 H75 K O5 Pr Si5, 2(C7 H8)'
_chemical_formula_sum            'C104 H91 K O5 Pr Si5'
_chemical_formula_weight         1741.22
_chemical_absolute_configuration ?
_chemical_melting_point          ?
_chemical_oxdiff_formula         'C104 H91 O5 Si5 K1 Pr1'
_chemical_oxdiff_usercomment     'CSD: WUJLUJ'
loop_
_atom_type_symbol
_atom_type_description
_atom_type_scat_dispersion_real
_atom_type_scat_dispersion_imag
_atom_type_scat_source
C C 0.0181 0.0091 'International Tables Vol C Tables 4.2.6.8 and 6.1.1.4'
H H 0.0000 0.0000 'International Tables Vol C Tables 4.2.6.8 and 6.1.1.4'
K K 0.3868 1.0657 'International Tables Vol C Tables 4.2.6.8 and 6.1.1.4'
O O 0.0492 0.0322 'International Tables Vol C Tables 4.2.6.8 and 6.1.1.4'
Pr Pr -2.4164 10.2820 'International Tables Vol C Tables 4.2.6.8 and 6.1.1.4'
Si Si 0.2541 0.3302 'International Tables Vol C Tables 4.2.6.8 and 6.1.1.4'

_shelx_space_group_comment       
;
The symmetry employed for this shelxl refinement is uniquely defined
by the following loop, which should always be used as a source of
symmetry information in preference to the above space-group names.
They are only intended as comments.
;
_space_group_crystal_system      monoclinic
_space_group_IT_number           4
_space_group_name_H-M_alt        'P 1 21 1'
_space_group_name_Hall           'P 2yb'
loop_
_space_group_symop_operation_xyz
'x, y, z'
'-x, y+1/2, -z'

_cell_length_a                   13.73996(12)
_cell_length_b                   24.71494(17)
_cell_length_c                   14.12364(13)
_cell_angle_alpha                90
_cell_angle_beta                 113.9745(11)
_cell_angle_gamma                90
_cell_volume                     4382.36(7)
_cell_formula_units_Z            2
_cell_measurement_reflns_used    25703
_cell_measurement_temperature    139.99(10)
_cell_measurement_theta_max      72.7110
_cell_measurement_theta_min      3.3910
_shelx_estimated_absorpt_T_max   0.588
_shelx_estimated_absorpt_T_min   0.361
_exptl_absorpt_coefficient_mu    5.768
_exptl_absorpt_correction_T_max  1.000
_exptl_absorpt_correction_T_min  0.533
_exptl_absorpt_correction_type   gaussian
_exptl_absorpt_process_details   
;
CrysAlisPro 1.171.44.97a (Rigaku Oxford Diffraction, 2025)
Numerical absorption correction based on gaussian integration over
a multifaceted crystal model
Empirical absorption correction using spherical harmonics,
implemented in SCALE3 ABSPACK scaling algorithm.
;
_exptl_absorpt_special_details   ?
_exptl_crystal_colour            'clear intense red'
_exptl_crystal_density_diffrn    1.320
_exptl_crystal_density_meas      ?
_exptl_crystal_density_method    ?
_exptl_crystal_description       plate
_exptl_crystal_F_000             1806
loop_
_exptl_crystal_face_index_h
_exptl_crystal_face_index_k
_exptl_crystal_face_index_l
_exptl_crystal_face_perp_dist
-1 1 1 0.0519
-2 -2 -1 0.1079
1 2 1 0.0997
-1 -2 -1 0.1119
-2 -1 0 0.1108
2 -2 -1 0.0796
0 -1 -1 0.1080
-6 9 6 0.0536
2 1 2 0.0987
5 -9 -7 0.0823
-1 -2 1 0.0592
1 2 -1 0.0439
6 2 -9 0.0712
-7 3 8 0.0469
2 2 -1 0.0611
8 2 -7 0.0638
-1 -2 0 0.0911
6 -12 -1 0.0691
1 -2 2 0.0925
-1 -16 1 0.0637
-4 0 9 0.0627
3 12 -6 0.0656
4 5 -9 0.0757
-4 -14 4 0.0594
-2 -15 -1 0.0718
1 -2 -2 0.0915
-7 -9 4 0.0630
-3 14 3 0.0517
-1 11 -6 0.0825
0 16 0 0.0517
8 -4 -2 0.0745

_exptl_crystal_size_max          0.222
_exptl_crystal_size_mid          0.14
_exptl_crystal_size_min          0.103
loop_
_exptl_oxdiff_crystal_face_indexfrac_h
_exptl_oxdiff_crystal_face_indexfrac_k
_exptl_oxdiff_crystal_face_indexfrac_l
_exptl_oxdiff_crystal_face_x
_exptl_oxdiff_crystal_face_y
_exptl_oxdiff_crystal_face_z
-1.0002 1.0050 0.9979 0.0545 -0.0466 -0.1270
-2.0007 -2.0004 -0.9932 0.2287 -0.1956 0.1523
1.0007 2.0017 0.9940 -0.1253 0.1295 -0.1556
-1.0007 -2.0017 -0.9940 0.1253 -0.1295 0.1556
-2.0008 -0.9967 0.0039 0.1798 -0.1761 0.0286
1.9994 -2.0056 -0.9963 -0.1848 0.0688 0.1653
0.0001 -1.0037 -0.9971 0.0489 -0.0195 0.1237
-5.8786 9.4412 6.3865 0.3756 -0.1317 -0.9174
1.9991 1.0055 1.9952 -0.3315 0.1273 -0.2059
5.4723 -9.4935 -6.6736 -0.3132 0.1096 0.9434
-1.0024 -1.9929 1.0051 -0.0265 -0.1783 -0.0217
1.0024 1.9929 -1.0051 0.0265 0.1783 0.0217
6.0143 2.2644 -8.5977 0.0935 0.7079 0.7001
-6.5994 3.1729 8.1567 0.1468 -0.4975 -0.8550
2.0025 1.9916 -1.0059 -0.0769 0.2444 0.0250
7.8708 1.5821 -7.1560 -0.2266 0.7654 0.6024
-1.0016 -1.9973 0.0056 0.0494 -0.1539 0.0669
5.5046 -12.3207 -0.8769 -0.8337 -0.1544 0.5301
0.9968 -1.9911 2.0031 -0.3091 -0.0705 -0.1039
-0.5062 -15.8984 1.1831 -0.4653 -0.7592 0.4552
-3.9027 -0.3294 9.1716 -0.3034 -0.4976 -0.8126
2.7128 11.5391 -6.3704 0.5147 0.8413 0.1650
3.7309 4.7297 -8.7660 0.4087 0.6691 0.6208
-4.1007 -13.6859 3.7682 -0.2309 -0.9633 0.1369
-1.6338 -15.4878 -0.8319 -0.1843 -0.7663 0.6155
1.0003 -2.0087 -1.9950 -0.0056 0.0271 0.2507
-7.2519 -9.0303 4.2659 0.1822 -0.9799 -0.0815
-3.3093 14.4904 3.1754 0.4902 0.3382 -0.8033
-0.7580 10.6173 -5.9256 0.8149 0.5605 0.1472
-0.0568 16.0290 0.1636 0.4245 0.6946 -0.5808
8.3783 -4.4045 -1.7841 -0.8489 0.4047 0.3399

_exptl_transmission_factor_max   ?
_exptl_transmission_factor_min   ?
_diffrn_reflns_av_R_equivalents  0.0406
_diffrn_reflns_av_unetI/netI     0.0510
_diffrn_reflns_Laue_measured_fraction_full 1.000
_diffrn_reflns_Laue_measured_fraction_max 0.988
_diffrn_reflns_limit_h_max       17
_diffrn_reflns_limit_h_min       -17
_diffrn_reflns_limit_k_max       29
_diffrn_reflns_limit_k_min       -30
_diffrn_reflns_limit_l_max       14
_diffrn_reflns_limit_l_min       -17
_diffrn_reflns_number            35525
_diffrn_reflns_point_group_measured_fraction_full 0.999
_diffrn_reflns_point_group_measured_fraction_max 0.972
_diffrn_reflns_theta_full        67.684
_diffrn_reflns_theta_max         72.813
_diffrn_reflns_theta_min         3.425
_diffrn_ambient_environment      N~2~
_diffrn_ambient_temperature      139.99(10)
_diffrn_detector                 'CCD plate'
_diffrn_detector_area_resol_mean 5.2817
_diffrn_detector_type            AtlasS2
_diffrn_measured_fraction_theta_full 1.000
_diffrn_measured_fraction_theta_max 0.988
_diffrn_measurement_details      
;
List of Runs (angles in degrees, time in seconds):

  # Type    Start    End  Width  t~exp~   \w     \q     \k     \f   Frames
#--------------------------------------------------------------------------
  1  \w      1.00  27.00   1.00    5.00    --  -40.66  75.00 122.00   26
  2  \w    -66.00 -13.00   1.00    5.00    --  -40.66  75.00 122.00   53
  3  \w     56.00  91.00   1.00   20.00    --  105.15 -75.00  -5.00   35
  4  \w    101.00 155.00   1.00   20.00    --  105.15  75.00 122.00   54
  5  \w   -103.00 -29.00   1.00    5.00    --  -40.66 -38.00-150.00   74
  6  \w   -113.00 -48.00   1.00    5.00    --  -40.66 -57.00-180.00   65
  7  \w    -86.00  -7.00   1.00    5.00    --  -40.66 125.00 -90.00   79
  8  \w    -19.00  65.00   1.00    5.00    --   40.66 -77.00 150.00   84
  9  \w     12.00  56.00   1.00    5.00    --   40.66 -75.00  -5.00   44
 10  \w      6.00  36.00   1.00    5.00    --   40.66 -99.00 -90.00   30
 11  \w     65.00 150.00   1.00   20.00    --  105.15-178.00  90.00   85
 12  \w     39.00  65.00   1.00   20.00    --  105.15-111.00-180.00   26
 13  \w    123.00 178.00   1.00   20.00    --  105.15  30.00-120.00   55
 14  \w     77.00 145.00   1.00   20.00    --  105.15  30.00 -90.00   68
 15  \w     37.00 109.00   1.00   20.00    --  105.15-111.00  90.00   72
 16  \w     76.00 176.00   1.00   20.00    --  105.15  61.00-180.00  100
 17  \w    145.00 171.00   1.00   20.00    --  105.15  77.00   0.00   26
 18  \w     24.00  90.00   1.00   20.00    --  105.15 -94.00 120.00   66
 19  \w     36.00 107.00   1.00   20.00    --  105.15 -30.00  60.00   71
 20  \w     78.00 177.00   1.00   20.00    --  105.15  15.00  90.00   99
 21  \w     36.00 120.00   1.00   20.00    --  105.15 -45.00-150.00   84
 22  \w    105.00 131.00   1.00   20.00    --  105.15  77.00-120.00   26
 23  \w     84.00 109.00   1.00   20.00    --  105.15  30.00-120.00   25
;
_diffrn_measurement_device       'four-circle diffractometer'
_diffrn_measurement_device_type  'SuperNova, Dual, Cu at home/near, AtlasS2'
_diffrn_measurement_method       '\w scans'
_diffrn_orient_matrix_type       
'CrysAlisPro convention (1999,Acta A55,543-557)'
_diffrn_orient_matrix_UB_11      -0.1033938000
_diffrn_orient_matrix_UB_12      0.0268939000
_diffrn_orient_matrix_UB_13      -0.0761145000
_diffrn_orient_matrix_UB_21      0.0661176000
_diffrn_orient_matrix_UB_22      0.0438186000
_diffrn_orient_matrix_UB_23      -0.0245422000
_diffrn_orient_matrix_UB_31      0.0031449000
_diffrn_orient_matrix_UB_32      -0.0353198000
_diffrn_orient_matrix_UB_33      -0.0885332000
_diffrn_oxdiff_digest_od_ed      
;

;
_diffrn_radiation_monochromator  mirror
_diffrn_radiation_probe          x-ray
_diffrn_radiation_type           'Cu K\a'
_diffrn_radiation_wavelength     1.54184
_diffrn_source                   'micro-focus sealed X-ray tube'
_diffrn_source_type              'SuperNova (Cu) X-ray Source'
_reflns_Friedel_coverage         0.922
_reflns_Friedel_fraction_full    0.998
_reflns_Friedel_fraction_max     0.956
_reflns_number_gt                16786
_reflns_number_total             16970
_reflns_special_details          
;
 Reflections were merged by SHELXL according to the crystal
 class for the calculation of statistics and refinement.
 
 _reflns_Friedel_fraction is defined as the number of unique
 Friedel pairs measured divided by the number that would be
 possible theoretically, ignoring centric projections and
 systematic absences.
;
_reflns_threshold_expression     'I > 2\s(I)'
_computing_cell_refinement       'CrysAlisPro 1.171.44.97a (Rigaku OD, 2025)'
_computing_data_collection       
'CrysAlisPro system (CCD 44.98a 64-bit (release 07-03-2025))'
_computing_data_reduction        'CrysAlisPro 1.171.44.97a (Rigaku OD, 2025)'
_computing_molecular_graphics    'Olex2 1.5 (Dolomanov et al., 2009)'
_computing_publication_material  'Olex2 1.5 (Dolomanov et al., 2009)'
_computing_structure_refinement  'SHELXL 2019/3 (Sheldrick, 2015)'
_computing_structure_solution    'SHELXT  (Sheldrick, 2015)'
_refine_diff_density_max         1.838
_refine_diff_density_min         -1.295
_refine_diff_density_rms         0.095
_refine_ls_abs_structure_details 
;
 Flack x determined using 7568 quotients [(I+)-(I-)]/[(I+)+(I-)]
 (Parsons, Flack and Wagner, Acta Cryst. B69 (2013) 249-259).
;
_refine_ls_abs_structure_Flack   0.0095(16)
_refine_ls_extinction_coef       .
_refine_ls_extinction_method     none
_refine_ls_goodness_of_fit_ref   1.163
_refine_ls_hydrogen_treatment    constr
_refine_ls_matrix_type           full
_refine_ls_number_parameters     1047
_refine_ls_number_reflns         16970
_refine_ls_number_restraints     1
_refine_ls_R_factor_all          0.0460
_refine_ls_R_factor_gt           0.0456
_refine_ls_restrained_S_all      1.163
_refine_ls_shift/su_max          0.000
_refine_ls_shift/su_mean         0.000
_refine_ls_structure_factor_coef Fsqd
_refine_ls_weighting_details     
'w=1/[\s^2^(Fo^2^)+(0.0170P)^2^+12.6685P] where P=(Fo^2^+2Fc^2^)/3'
_refine_ls_weighting_scheme      calc
_refine_ls_wR_factor_gt          0.1153
_refine_ls_wR_factor_ref         0.1155
_refine_special_details          ?
_olex2_refinement_description    
;
1. Fixed Uiso
 At 1.2 times of:
  All C(H) groups
 At 1.5 times of:
  All C(H,H,H) groups
2.a Aromatic/amide H refined with riding coordinates:
 C2(H2), C3(H3), C4(H4), C5(H5), C6(H6), C8(H8), C9(H9), C10(H10), C11(H11),
 C12(H12), C14(H14), C15(H15), C16(H16), C17(H17), C18(H18), C20(H20), C21(H21),
  C22(H22), C23(H23), C24(H24), C26(H26), C27(H27), C28(H28), C29(H29),
 C30(H30), C32(H32), C33(H33), C34(H34), C35(H35), C36(H36), C38(H38), C39(H39),
  C40(H40), C41(H41), C42(H42), C44(H44), C45(H45), C46(H46), C47(H47),
[truncated: 3,064,096 more chars]
